# Supplementary material for: CK2β Is a Gatekeeper of Focal Adhesions Regulating Cell Spreading
Source: Front Mol Biosci. 2022 Jun 29;9:900947. doi: 10.3389/fmolb.2022.900947 (PMC9280835; doi:10.3389/fmolb.2022.900947)
Supplement: Supplementary file 1 [file DataSheet1.zip]

Archive with 12 entries (11 files):
- Sup data/
- Sup data/legends for suppl. figures.docx
- Sup data/Sup Fig 1.jpg
- Sup data/Sup Fig 2.jpg
- Sup data/Sup Fig 3.jpg
- Sup data/Sup Fig 4.jpg
- Sup data/Sup Fig 5.png
- Sup data/Sup Table 1_Prot 4G10[1].xlsx
- Sup data/Sup Table 2_Tyr Pep 4G10.xlsx
- Sup data/Sup Table 3 go_gse_CellularComponent.csv
- Sup data/Sup Table 4 kegg_gse.csv
- Sup data/Sup Table 5_Prot PMAC.xlsx
