# Supplementary material for: CK2β Is a Gatekeeper of Focal Adhesions Regulating Cell Spreading
Source: Front Mol Biosci. 2022 Jun 29;9:900947. doi: 10.3389/fmolb.2022.900947 (PMC9280835; doi:10.3389/fmolb.2022.900947)
Supplement: Supplementary file 1 [file DataSheet1.zip › Sup data/Sup Table 1_Prot 4G10[1].xlsx]

## Sheet: Protein sets
Sup Table 1. : MS-based proteomic characterization and quantification of proteins from WT and CK2β-depleted cells in samples obtained by immunoaffinity purification of Tyr-phosphorylated proteins. Differentially abundant proteins are represented in individual tabs.
accession	description	protein_set_score	coverage	MW	#peptides	#specific_peptides	quantified_peptides_count	log2FC (ΔCK2β vs WT)	P_Value (ΔCK2β vs WT)
CDCP1_HUMAN	sp|Q9H5V8|CDCP1_HUMAN CUB domain-containing protein 1 OS=Homo sapiens OX=9606 GN=CDCP1 PE=1 SV=3	479.62	10.41	92932	8	8	7	-6.53779	2.83592e-06
FINC_HUMAN	sp|P02751|FINC_HUMAN Fibronectin OS=Homo sapiens OX=9606 GN=FN1 PE=1 SV=5	263.12	2.46	272320	4	4	4	4.01199	8.82854e-06
THRB_HUMAN	sp|P00734|THRB_HUMAN Prothrombin OS=Homo sapiens OX=9606 GN=F2 PE=1 SV=2	61.22	1.45	70037	1	1	1	3.42883	2.13892e-05
PSA7_HUMAN	sp|O14818|PSA7_HUMAN Proteasome subunit alpha type-7 OS=Homo sapiens OX=9606 GN=PSMA7 PE=1 SV=1	125.07	10.08	27887	2	2	2	-3.39024	6.61767e-05
HSP74_HUMAN	sp|P34932|HSP74_HUMAN Heat shock 70 kDa protein 4 OS=Homo sapiens OX=9606 GN=HSPA4 PE=1 SV=4	114.36	3.21	94331	2	2	2	-3.12269	0.000195118
GRB2_HUMAN	sp|P62993|GRB2_HUMAN Growth factor receptor-bound protein 2 OS=Homo sapiens OX=9606 GN=GRB2 PE=1 SV=1	79.8	11.06	25206	2	2	2	2.7556	0.000458673
VIME_HUMAN	sp|P08670|VIME_HUMAN Vimentin OS=Homo sapiens OX=9606 GN=VIM PE=1 SV=4	1839.41	60.3	53652	28	27	27	4.77262	0.000672325
BCAR1_HUMAN	sp|P56945|BCAR1_HUMAN Breast cancer anti-estrogen resistance protein 1 OS=Homo sapiens OX=9606 GN=BCAR1 PE=1 SV=2	2221.4	39.2	93372	35	35	22	3.88092	0.000910456
PTN12_HUMAN	sp|Q05209|PTN12_HUMAN Tyrosine-protein phosphatase non-receptor type 12 OS=Homo sapiens OX=9606 GN=PTPN12 PE=1 SV=3	42.16	1.41	88106	1	1	1	2.09213	0.00119405
GIT1_HUMAN	sp|Q9Y2X7|GIT1_HUMAN ARF GTPase-activating protein GIT1 OS=Homo sapiens OX=9606 GN=GIT1 PE=1 SV=2	1448.71	32.85	84341	22	19	12	3.7172	0.00140002
FAK1_HUMAN	sp|Q05397|FAK1_HUMAN Focal adhesion kinase 1 OS=Homo sapiens OX=9606 GN=PTK2 PE=1 SV=2	3476.65	47.24	119233	56	55	42	3.07435	0.00180146
A0A024RDY9_HUMAN	tr|A0A024RDY9|A0A024RDY9_HUMAN Rho guanine nucleotide exchange factor (GEF) 7, isoform CRA_b OS=Homo sapiens OX=9606 GN=ARHGEF7 PE=4 SV=1	1814.45	33.59	73140	32	32	23	3.55523	0.00308267
SNX18_HUMAN	sp|Q96RF0|SNX18_HUMAN Sorting nexin-18 OS=Homo sapiens OX=9606 GN=SNX18 PE=1 SV=2	160.33	5.25	68894	2	2	2	3.84067	0.00523759
PAXI_HUMAN	sp|P49023|PAXI_HUMAN Paxillin OS=Homo sapiens OX=9606 GN=PXN PE=1 SV=3	3049.31	40.78	64505	63	63	14	3.96205	0.00532907
TNS2_HUMAN	sp|Q63HR2|TNS2_HUMAN Tensin-2 OS=Homo sapiens OX=9606 GN=TNS2 PE=1 SV=2	281.42	4.61	152580	6	5	2	3.03768	0.00599596
A2MG_HUMAN	sp|P01023|A2MG_HUMAN Alpha-2-macroglobulin OS=Homo sapiens OX=9606 GN=A2M PE=1 SV=3	210.59	2.78	163291	4	2	1	1.67619	0.00896873
PEAK1_HUMAN	sp|Q9H792|PEAK1_HUMAN Inactive tyrosine-protein kinase PEAK1 OS=Homo sapiens OX=9606 GN=PEAK1 PE=1 SV=4	573.25	6.53	193106	10	10	8	2.87341	0.00993626
BCAR3_HUMAN	sp|O75815|BCAR3_HUMAN Breast cancer anti-estrogen resistance protein 3 OS=Homo sapiens OX=9606 GN=BCAR3 PE=1 SV=1	3342.32	53.33	92566	55	55	41	3.39543	0.010178
VDAC2_HUMAN	sp|P45880|VDAC2_HUMAN Voltage-dependent anion-selective channel protein 2 OS=Homo sapiens OX=9606 GN=VDAC2 PE=1 SV=2	95.26	7.48	31567	2	2	2	1.51366	0.0102293
LG3BP_HUMAN	sp|Q08380|LG3BP_HUMAN Galectin-3-binding protein OS=Homo sapiens OX=9606 GN=LGALS3BP PE=1 SV=1	91.12	4.27	65331	2	2	2	1.91576	0.0159025
EGFR_HUMAN	sp|P00533|EGFR_HUMAN Epidermal growth factor receptor OS=Homo sapiens OX=9606 GN=EGFR PE=1 SV=2	786.96	13.88	134277	13	13	8	-2.16625	0.0160546
IGHA1_HUMAN	sp|P01876|IGHA1_HUMAN Immunoglobulin heavy constant alpha 1 OS=Homo sapiens OX=9606 GN=IGHA1 PE=1 SV=2	236.43	12.18	37655	4	4	4	2.37297	0.0173242
LMNA_HUMAN	sp|P02545|LMNA_HUMAN Prelamin-A/C OS=Homo sapiens OX=9606 GN=LMNA PE=1 SV=1	239.8	6.02	74139	3	3	3	1.22218	0.0187346
CBL_HUMAN	sp|P22681|CBL_HUMAN E3 ubiquitin-protein ligase CBL OS=Homo sapiens OX=9606 GN=CBL PE=1 SV=2	85.68	3.09	99633	2	2	2	1.94996	0.0249864
A0A2R3Z0D6_HUMAN	tr|A0A2R3Z0D6|A0A2R3Z0D6_HUMAN Hemoglobin subunit beta (Fragment) OS=Homo sapiens OX=9606 PE=3 SV=1	171.99	61.76	7420	3	1	1	-2.54138	0.0266804
FLNB_HUMAN	sp|O75369|FLNB_HUMAN Filamin-B OS=Homo sapiens OX=9606 GN=FLNB PE=1 SV=2	173.59	1.81	278164	3	3	3	-1.55335	0.0314664
HNRPC_HUMAN	sp|P07910|HNRPC_HUMAN Heterogeneous nuclear ribonucleoproteins C1/C2 OS=Homo sapiens OX=9606 GN=HNRNPC PE=1 SV=4	207.87	14.05	33670	4	4	4	2.30392	0.0326171
GIT2_HUMAN	sp|Q14161|GIT2_HUMAN ARF GTPase-activating protein GIT2 OS=Homo sapiens OX=9606 GN=GIT2 PE=1 SV=2	908.47	26.88	84543	16	13	12	1.76233	0.0382222
A0A5C2G2S0_HUMAN	tr|A0A5C2G2S0|A0A5C2G2S0_HUMAN IGL c2890_light_IGLV1-44_IGLJ2 (Fragment) OS=Homo sapiens OX=9606 PE=2 SV=1	39.33	12.61	11472	1	1	1	1.33857	0.0495605
LANC1_HUMAN	sp|O43813|LANC1_HUMAN Glutathione S-transferase LANCL1 OS=Homo sapiens OX=9606 GN=LANCL1 PE=1 SV=1	103.11	4.51	45283	2	2	2	-1.8348	0.0518358
A1AT_HUMAN	sp|P01009|A1AT_HUMAN Alpha-1-antitrypsin OS=Homo sapiens OX=9606 GN=SERPINA1 PE=1 SV=3	152.33	9.09	46737	3	3	3	2.23493	0.062205
Q53H26_HUMAN	tr|Q53H26|Q53H26_HUMAN Beta-1 metal-binding globulin (Fragment) OS=Homo sapiens OX=9606 PE=2 SV=1	2479.49	51.72	77080	35	2	2	-1.57519	0.0634875
A0A2R8Y729_HUMAN	tr|A0A2R8Y729|A0A2R8Y729_HUMAN Paraplegin OS=Homo sapiens OX=9606 GN=SPG7 PE=1 SV=1	37.09	1.78	55906	1	1	1	1.4016	0.0652936
A0A5C2FUD5_HUMAN	tr|A0A5C2FUD5|A0A5C2FUD5_HUMAN IGL c362_light_IGLV2-23_IGLJ1 (Fragment) OS=Homo sapiens OX=9606 PE=2 SV=1	49.7	7.27	11604	1	1	1	1.5171	0.0696432
A0A5C2FW64_HUMAN	tr|A0A5C2FW64|A0A5C2FW64_HUMAN IGL c1328_light_IGLV2-23_IGLJ1 (Fragment) OS=Homo sapiens OX=9606 PE=2 SV=1	49.7	7.27	11506	1	1	1	1.5171	0.0696432
A0A5C2GJP7_HUMAN	tr|A0A5C2GJP7|A0A5C2GJP7_HUMAN IG c399_light_IGKV2D-29_IGKJ3 (Fragment) OS=Homo sapiens OX=9606 PE=2 SV=1	49.7	7.02	12446	1	1	1	1.5171	0.0696432
RL12_HUMAN	sp|P30050|RL12_HUMAN 60S ribosomal protein L12 OS=Homo sapiens OX=9606 GN=RPL12 PE=1 SV=1	193.99	18.79	17819	2	2	2	1.77902	0.072931
HNRPQ_HUMAN	sp|O60506|HNRPQ_HUMAN Heterogeneous nuclear ribonucleoprotein Q OS=Homo sapiens OX=9606 GN=SYNCRIP PE=1 SV=2	116.05	3.21	69603	2	2	2	1.13149	0.0747631
A0A5C2G5T7_HUMAN	tr|A0A5C2G5T7|A0A5C2G5T7_HUMAN IGH c336_heavy__IGHV4-39_IGHD6-19_IGHJ6 (Fragment) OS=Homo sapiens OX=9606 PE=2 SV=1	41.46	6.2	14141	1	1	1	1.40941	0.0751331
PRAG1_HUMAN	sp|Q86YV5|PRAG1_HUMAN Inactive tyrosine-protein kinase PRAG1 OS=Homo sapiens OX=9606 GN=PRAG1 PE=1 SV=4	648.52	9.74	149624	14	14	8	1.99881	0.0758215
RACK1_HUMAN	sp|P63244|RACK1_HUMAN Receptor of activated protein C kinase 1 OS=Homo sapiens OX=9606 GN=RACK1 PE=1 SV=3	86.73	3.79	35077	1	1	1	-0.882423	0.078806
MYH14_HUMAN	sp|Q7Z406|MYH14_HUMAN Myosin-14 OS=Homo sapiens OX=9606 GN=MYH14 PE=1 SV=2	342.44	2.11	227871	5	2	2	1.70391	0.0806849
IF2A_HUMAN	sp|P05198|IF2A_HUMAN Eukaryotic translation initiation factor 2 subunit 1 OS=Homo sapiens OX=9606 GN=EIF2S1 PE=1 SV=3	95.6	3.81	36112	1	1	1	-1.94827	0.0829983
A0A5C2FX13_HUMAN	tr|A0A5C2FX13|A0A5C2FX13_HUMAN IGL c746_light_IGKV3-20_IGKJ2 (Fragment) OS=Homo sapiens OX=9606 PE=2 SV=1	84.73	25	11828	2	2	2	1.47886	0.095589
HBA_HUMAN	sp|P69905|HBA_HUMAN Hemoglobin subunit alpha OS=Homo sapiens OX=9606 GN=HBA1 PE=1 SV=2	105.41	16.9	15258	2	2	2	-2.35447	0.0991929
CH60_HUMAN	sp|P10809|CH60_HUMAN 60 kDa heat shock protein, mitochondrial OS=Homo sapiens OX=9606 GN=HSPD1 PE=1 SV=2	646.98	23.39	61055	10	10	10	1.16355	0.104519
B4DPJ2_HUMAN	tr|B4DPJ2|B4DPJ2_HUMAN Annexin OS=Homo sapiens OX=9606 PE=2 SV=1	33.35	2.43	45598	1	1	1	1.0667	0.111524
NAA50_HUMAN	sp|Q9GZZ1|NAA50_HUMAN N-alpha-acetyltransferase 50 OS=Homo sapiens OX=9606 GN=NAA50 PE=1 SV=1	166.08	28.99	19398	4	4	2	1.92876	0.113977
LDHA_HUMAN	sp|P00338|LDHA_HUMAN L-lactate dehydrogenase A chain OS=Homo sapiens OX=9606 GN=LDHA PE=1 SV=2	170.46	9.04	36689	3	3	3	-1.35239	0.12319
RL23_HUMAN	sp|P62829|RL23_HUMAN 60S ribosomal protein L23 OS=Homo sapiens OX=9606 GN=RPL23 PE=1 SV=1	141.4	25.71	14865	3	3	3	0.776254	0.129947
PNPH_HUMAN	sp|P00491|PNPH_HUMAN Purine nucleoside phosphorylase OS=Homo sapiens OX=9606 GN=PNP PE=1 SV=2	86.53	6.57	32118	2	2	2	-0.859996	0.132824
CBPA4_HUMAN	sp|Q9UI42|CBPA4_HUMAN Carboxypeptidase A4 OS=Homo sapiens OX=9606 GN=CPA4 PE=1 SV=2	253.53	8.55	47351	3	3	3	-0.932149	0.134145
THIO_HUMAN	sp|P10599|THIO_HUMAN Thioredoxin OS=Homo sapiens OX=9606 GN=TXN PE=1 SV=3	183.13	42.86	11737	4	4	4	-1.3378	0.134859
K7EK43_HUMAN	tr|K7EK43|K7EK43_HUMAN Tubulin beta-6 chain (Fragment) OS=Homo sapiens OX=9606 GN=TUBB6 PE=1 SV=1	158.27	45.16	3422	2	2	2	0.961898	0.144794
A0A5C2GBN0_HUMAN	tr|A0A5C2GBN0|A0A5C2GBN0_HUMAN IGL c121_light_IGKV3-15_IGKJ3 (Fragment) OS=Homo sapiens OX=9606 PE=2 SV=1	70.89	8.26	12087	1	1	1	1.09649	0.149263
MIF_HUMAN	sp|P14174|MIF_HUMAN Macrophage migration inhibitory factor OS=Homo sapiens OX=9606 GN=MIF PE=1 SV=4	164.53	17.39	12476	3	3	3	1.37373	0.165246
TBB5_HUMAN	sp|P07437|TBB5_HUMAN Tubulin beta chain OS=Homo sapiens OX=9606 GN=TUBB PE=1 SV=2	903.43	29.95	49671	15	4	4	0.996062	0.168096
ECM1_HUMAN	sp|Q16610|ECM1_HUMAN Extracellular matrix protein 1 OS=Homo sapiens OX=9606 GN=ECM1 PE=1 SV=2	151.71	4.63	60674	2	2	2	0.916531	0.169109
A0A5C2G047_HUMAN	tr|A0A5C2G047|A0A5C2G047_HUMAN IGL c1920_light_IGKV3-11_IGKJ4 (Fragment) OS=Homo sapiens OX=9606 PE=2 SV=1	40.1	8.33	11608	1	1	1	1.00323	0.171733
PARP1_HUMAN	sp|P09874|PARP1_HUMAN Poly [ADP-ribose] polymerase 1 OS=Homo sapiens OX=9606 GN=PARP1 PE=1 SV=4	995.13	17.65	113084	15	15	15	-2.11523	0.172214
CALL5_HUMAN	sp|Q9NZT1|CALL5_HUMAN Calmodulin-like protein 5 OS=Homo sapiens OX=9606 GN=CALML5 PE=1 SV=2	357.25	25.34	15893	4	4	4	-1.52847	0.17482
A0A5C2FV56_HUMAN	tr|A0A5C2FV56|A0A5C2FV56_HUMAN IGL c901_light_IGKV3-15_IGKJ1 (Fragment) OS=Homo sapiens OX=9606 PE=2 SV=1	43.19	8.41	11522	1	1	1	0.766365	0.187047
A0A5C2GJC6_HUMAN	tr|A0A5C2GJC6|A0A5C2GJC6_HUMAN IG c753_light_IGKV3-20_IGKJ4 (Fragment) OS=Homo sapiens OX=9606 PE=2 SV=1	43.19	8.33	11667	1	1	1	0.766365	0.187047
CTND1_HUMAN	sp|O60716|CTND1_HUMAN Catenin delta-1 OS=Homo sapiens OX=9606 GN=CTNND1 PE=1 SV=1	126.45	4.03	108170	3	3	2	-1.07004	0.191764
LEG7_HUMAN	sp|P47929|LEG7_HUMAN Galectin-7 OS=Homo sapiens OX=9606 GN=LGALS7 PE=1 SV=2	325.9	51.47	15075	6	6	6	-1.35453	0.195373
HS105_HUMAN	sp|Q92598|HS105_HUMAN Heat shock protein 105 kDa OS=Homo sapiens OX=9606 GN=HSPH1 PE=1 SV=1	131.12	3.15	96865	2	1	1	-0.706396	0.203929
A0A5C2G6T5_HUMAN	tr|A0A5C2G6T5|A0A5C2G6T5_HUMAN IGL c4066_light_IGLV3-21_IGLJ2 (Fragment) OS=Homo sapiens OX=9606 PE=2 SV=1	145.37	14.81	11509	1	1	1	1.18598	0.212759
A0A5C2G464_HUMAN	tr|A0A5C2G464|A0A5C2G464_HUMAN IGL c2257_light_IGLV3-21_IGLJ1 (Fragment) OS=Homo sapiens OX=9606 PE=2 SV=1	101.24	10.38	11397	1	1	1	1.24449	0.215753
HNRH1_HUMAN	sp|P31943|HNRH1_HUMAN Heterogeneous nuclear ribonucleoprotein H OS=Homo sapiens OX=9606 GN=HNRNPH1 PE=1 SV=4	250.27	11.58	49229	5	5	3	1.40018	0.219849
ROA1_HUMAN	sp|P09651|ROA1_HUMAN Heterogeneous nuclear ribonucleoprotein A1 OS=Homo sapiens OX=9606 GN=HNRNPA1 PE=1 SV=5	155.1	6.99	38747	2	2	2	-1.14489	0.229713
PPIA_HUMAN	sp|P62937|PPIA_HUMAN Peptidyl-prolyl cis-trans isomerase A OS=Homo sapiens OX=9606 GN=PPIA PE=1 SV=2	264.22	31.52	18012	5	5	5	-0.777021	0.230771
A0A5C2G265_HUMAN	tr|A0A5C2G265|A0A5C2G265_HUMAN IGL c2650_light_IGLV2-11_IGLJ3 (Fragment) OS=Homo sapiens OX=9606 PE=2 SV=1	97.05	10.91	11562	1	1	1	1.57756	0.236702
PLEC_HUMAN	sp|Q15149|PLEC_HUMAN Plectin OS=Homo sapiens OX=9606 GN=PLEC PE=1 SV=3	1513.71	7.28	531791	31	29	24	0.746015	0.240649
ALBU_HUMAN	sp|P02768|ALBU_HUMAN Albumin OS=Homo sapiens OX=9606 GN=ALB PE=1 SV=2	1308.6	30.21	69367	19	16	16	0.712971	0.245272
RAB35_HUMAN	sp|Q15286|RAB35_HUMAN Ras-related protein Rab-35 OS=Homo sapiens OX=9606 GN=RAB35 PE=1 SV=1	85.34	10.95	23025	2	2	2	-0.861578	0.253096
RAB15_HUMAN	sp|P59190|RAB15_HUMAN Ras-related protein Rab-15 OS=Homo sapiens OX=9606 GN=RAB15 PE=1 SV=1	85.34	10.38	24391	2	2	2	-0.861578	0.253096
SDHB_HUMAN	sp|P21912|SDHB_HUMAN Succinate dehydrogenase [ubiquinone] iron-sulfur subunit, mitochondrial OS=Homo sapiens OX=9606 GN=SDHB PE=1 SV=3	135.54	11.43	31630	3	3	3	1.5366	0.2723
RS27L_HUMAN	sp|Q71UM5|RS27L_HUMAN 40S ribosomal protein S27-like OS=Homo sapiens OX=9606 GN=RPS27L PE=1 SV=3	104.77	15.48	9477	2	2	2	0.730179	0.279981
NDST3_HUMAN	sp|O95803|NDST3_HUMAN Bifunctional heparan sulfate N-deacetylase/N-sulfotransferase 3 OS=Homo sapiens OX=9606 GN=NDST3 PE=2 SV=1	32.65	0.8	100902	1	1	1	1.13308	0.28424
A0A0X9V9B3_HUMAN	tr|A0A0X9V9B3|A0A0X9V9B3_HUMAN MS-F1 light chain variable region (Fragment) OS=Homo sapiens OX=9606 PE=2 SV=1	103.95	11.61	12108	1	1	1	-0.558139	0.285727
FILA_HUMAN	sp|P20930|FILA_HUMAN Filaggrin OS=Homo sapiens OX=9606 GN=FLG PE=1 SV=3	188.95	0.52	435170	3	3	3	-1.0182	0.286604
HNRPU_HUMAN	sp|Q00839|HNRPU_HUMAN Heterogeneous nuclear ribonucleoprotein U OS=Homo sapiens OX=9606 GN=HNRNPU PE=1 SV=6	502.57	14.06	90584	9	9	7	0.85296	0.301409
ACTG_HUMAN	sp|P63261|ACTG_HUMAN Actin, cytoplasmic 2 OS=Homo sapiens OX=9606 GN=ACTG1 PE=1 SV=1	1977.28	57.33	41793	31	2	2	0.945526	0.306899
GSTP1_HUMAN	sp|P09211|GSTP1_HUMAN Glutathione S-transferase P OS=Homo sapiens OX=9606 GN=GSTP1 PE=1 SV=2	288.96	30.95	23356	4	3	3	-0.693607	0.311849
RLA0_HUMAN	sp|P05388|RLA0_HUMAN 60S acidic ribosomal protein P0 OS=Homo sapiens OX=9606 GN=RPLP0 PE=1 SV=1	393.98	31.55	34274	6	6	5	-1.16959	0.317642
HSPB1_HUMAN	sp|P04792|HSPB1_HUMAN Heat shock protein beta-1 OS=Homo sapiens OX=9606 GN=HSPB1 PE=1 SV=2	366.24	36.59	22783	5	5	4	-1.03819	0.320313
RS9_HUMAN	sp|P46781|RS9_HUMAN 40S ribosomal protein S9 OS=Homo sapiens OX=9606 GN=RPS9 PE=1 SV=3	91.17	10.31	22591	2	2	2	-0.526845	0.326131
RL6_HUMAN	sp|Q02878|RL6_HUMAN 60S ribosomal protein L6 OS=Homo sapiens OX=9606 GN=RPL6 PE=1 SV=3	161.95	13.54	32728	3	3	3	-0.900697	0.329783
GGCT_HUMAN	sp|O75223|GGCT_HUMAN Gamma-glutamylcyclotransferase OS=Homo sapiens OX=9606 GN=GGCT PE=1 SV=1	102.43	13.3	21008	2	2	2	-0.950684	0.330091
CYTA_HUMAN	sp|P01040|CYTA_HUMAN Cystatin-A OS=Homo sapiens OX=9606 GN=CSTA PE=1 SV=1	601.38	76.53	11006	8	8	8	-1.22482	0.334002
IGHG2_HUMAN	sp|P01859|IGHG2_HUMAN Immunoglobulin heavy constant gamma 2 OS=Homo sapiens OX=9606 GN=IGHG2 PE=1 SV=2	88.91	7.98	35901	2	2	2	-0.688627	0.339628
PRDX1_HUMAN	sp|Q06830|PRDX1_HUMAN Peroxiredoxin-1 OS=Homo sapiens OX=9606 GN=PRDX1 PE=1 SV=1	502.38	40.2	22110	10	9	9	-0.711829	0.341575
RL10A_HUMAN	sp|P62906|RL10A_HUMAN 60S ribosomal protein L10a OS=Homo sapiens OX=9606 GN=RPL10A PE=1 SV=2	191.64	28.11	24831	5	5	5	0.479822	0.343057
Q5K634_HUMAN	tr|Q5K634|Q5K634_HUMAN SCCA2/SCCA1 fusion protein isoform 1 OS=Homo sapiens OX=9606 PE=2 SV=1	372.22	17.95	44649	7	7	7	-0.809759	0.355022
A0A5C2FYB1_HUMAN	tr|A0A5C2FYB1|A0A5C2FYB1_HUMAN IGL c1156_light_IGKV3-20_IGKJ2 (Fragment) OS=Homo sapiens OX=9606 PE=2 SV=1	159.77	21.3	11823	3	3	3	1.22954	0.359161
TPIS_HUMAN	sp|P60174|TPIS_HUMAN Triosephosphate isomerase OS=Homo sapiens OX=9606 GN=TPI1 PE=1 SV=4	270.68	19.28	26669	4	4	4	-0.742084	0.364399
TFG_HUMAN	sp|Q92734|TFG_HUMAN Protein TFG OS=Homo sapiens OX=9606 GN=TFG PE=1 SV=2	77.72	6.75	43448	2	2	2	0.559267	0.366622
RS15_HUMAN	sp|P62841|RS15_HUMAN 40S ribosomal protein S15 OS=Homo sapiens OX=9606 GN=RPS15 PE=1 SV=2	79.42	8.28	17040	2	2	2	0.927034	0.369055
A0A5C2GAH8_HUMAN	tr|A0A5C2GAH8|A0A5C2GAH8_HUMAN IGH c293_heavy__IGHV1-18_IGHD4-17_IGHJ4 (Fragment) OS=Homo sapiens OX=9606 PE=2 SV=1	71.86	11.86	13120	1	1	1	0.720884	0.374355
RS25_HUMAN	sp|P62851|RS25_HUMAN 40S ribosomal protein S25 OS=Homo sapiens OX=9606 GN=RPS25 PE=1 SV=1	144.41	15.2	13742	2	2	2	0.446904	0.375499
A0A5C2GFG5_HUMAN	tr|A0A5C2GFG5|A0A5C2GFG5_HUMAN IGH + IGL c629_heavy_IGHV1-69_IGHD2-21_IGHJ6 (Fragment) OS=Homo sapiens OX=9606 PE=2 SV=1	57.64	11.11	13420	1	1	1	0.748423	0.378661
A0A5C2FTN6_HUMAN	tr|A0A5C2FTN6|A0A5C2FTN6_HUMAN IGL c62_light_IGLV3-21_IGLJ1 (Fragment) OS=Homo sapiens OX=9606 PE=2 SV=1	175.54	14.55	11615	1	1	1	0.65882	0.380527
IMDH2_HUMAN	sp|P12268|IMDH2_HUMAN Inosine-5'-monophosphate dehydrogenase 2 OS=Homo sapiens OX=9606 GN=IMPDH2 PE=1 SV=2	59.58	2.14	55805	1	1	1	0.395724	0.387837
EF1G_HUMAN	sp|P26641|EF1G_HUMAN Elongation factor 1-gamma OS=Homo sapiens OX=9606 GN=EEF1G PE=1 SV=3	49.24	2.97	50119	1	1	1	0.556676	0.387923
ACTB_HUMAN	sp|P60709|ACTB_HUMAN Actin, cytoplasmic 1 OS=Homo sapiens OX=9606 GN=ACTB PE=1 SV=1	2009.22	57.33	41737	31	2	2	0.518616	0.394056
RS6_HUMAN	sp|P62753|RS6_HUMAN 40S ribosomal protein S6 OS=Homo sapiens OX=9606 GN=RPS6 PE=1 SV=1	81.75	4.82	28681	1	1	1	0.488411	0.409732
XRCC5_HUMAN	sp|P13010|XRCC5_HUMAN X-ray repair cross-complementing protein 5 OS=Homo sapiens OX=9606 GN=XRCC5 PE=1 SV=3	302.17	7.51	82705	5	5	5	0.795215	0.430286
PABP1_HUMAN	sp|P11940|PABP1_HUMAN Polyadenylate-binding protein 1 OS=Homo sapiens OX=9606 GN=PABPC1 PE=1 SV=2	447.03	10.69	70671	7	4	4	0.532474	0.43083
TRAP1_HUMAN	sp|Q12931|TRAP1_HUMAN Heat shock protein 75 kDa, mitochondrial OS=Homo sapiens OX=9606 GN=TRAP1 PE=1 SV=3	126.56	1.99	80110	1	1	1	-0.52253	0.431712
FILA2_HUMAN	sp|Q5D862|FILA2_HUMAN Filaggrin-2 OS=Homo sapiens OX=9606 GN=FLG2 PE=1 SV=1	311.88	4.81	248073	5	5	4	0.532702	0.4367
H2A1A_HUMAN	sp|Q96QV6|H2A1A_HUMAN Histone H2A type 1-A OS=Homo sapiens OX=9606 GN=H2AC1 PE=1 SV=3	80.26	6.87	14234	1	1	1	0.746427	0.437355
RL15_HUMAN	sp|P61313|RL15_HUMAN 60S ribosomal protein L15 OS=Homo sapiens OX=9606 GN=RPL15 PE=1 SV=2	66.47	4.41	24146	1	1	1	0.544753	0.441726
DMBT1_HUMAN	sp|Q9UGM3|DMBT1_HUMAN Deleted in malignant brain tumors 1 protein OS=Homo sapiens OX=9606 GN=DMBT1 PE=1 SV=2	129.3	5.8	260735	1	1	1	0.478529	0.442774
RL27_HUMAN	sp|P61353|RL27_HUMAN 60S ribosomal protein L27 OS=Homo sapiens OX=9606 GN=RPL27 PE=1 SV=2	130.52	20.59	15798	3	3	3	0.637545	0.443108
TBA1A_HUMAN	sp|Q71U36|TBA1A_HUMAN Tubulin alpha-1A chain OS=Homo sapiens OX=9606 GN=TUBA1A PE=1 SV=1	794.92	34.15	50136	12	7	7	0.361318	0.44603
NUCL_HUMAN	sp|P19338|NUCL_HUMAN Nucleolin OS=Homo sapiens OX=9606 GN=NCL PE=1 SV=3	993.27	18.87	76614	16	16	14	-0.637367	0.449759
TCPA_HUMAN	sp|P17987|TCPA_HUMAN T-complex protein 1 subunit alpha OS=Homo sapiens OX=9606 GN=TCP1 PE=1 SV=1	322.86	7.37	60344	5	5	5	1.07494	0.44979
COF1_HUMAN	sp|P23528|COF1_HUMAN Cofilin-1 OS=Homo sapiens OX=9606 GN=CFL1 PE=1 SV=3	141.67	22.29	18502	3	3	2	0.369693	0.449829
FABP5_HUMAN	sp|Q01469|FABP5_HUMAN Fatty acid-binding protein 5 OS=Homo sapiens OX=9606 GN=FABP5 PE=1 SV=3	1253.95	88.89	15164	17	17	17	-0.665419	0.455339
S10AE_HUMAN	sp|Q9HCY8|S10AE_HUMAN Protein S100-A14 OS=Homo sapiens OX=9606 GN=S100A14 PE=1 SV=1	174.2	25	11662	2	2	2	-0.905621	0.468553
RAN_HUMAN	sp|P62826|RAN_HUMAN GTP-binding nuclear protein Ran OS=Homo sapiens OX=9606 GN=RAN PE=1 SV=3	171.85	21.76	24423	4	4	4	-0.471883	0.469236
TBA4A_HUMAN	sp|P68366|TBA4A_HUMAN Tubulin alpha-4A chain OS=Homo sapiens OX=9606 GN=TUBA4A PE=1 SV=1	385.83	22.32	49924	7	2	2	-0.473049	0.470448
HS90B_HUMAN	sp|P08238|HS90B_HUMAN Heat shock protein HSP 90-beta OS=Homo sapiens OX=9606 GN=HSP90AB1 PE=1 SV=4	575.44	13.4	83264	9	5	5	-0.589351	0.478909
PLAK_HUMAN	sp|P14923|PLAK_HUMAN Junction plakoglobin OS=Homo sapiens OX=9606 GN=JUP PE=1 SV=3	1868.82	40.94	81745	28	24	24	-0.457115	0.479978
H2B1B_HUMAN	sp|P33778|H2B1B_HUMAN Histone H2B type 1-B OS=Homo sapiens OX=9606 GN=H2BC3 PE=1 SV=2	325.52	53.97	13950	5	5	4	0.513768	0.484338
A0A5C2FVG6_HUMAN	tr|A0A5C2FVG6|A0A5C2FVG6_HUMAN IGL c899_light_IGKV3-15_IGKJ1 (Fragment) OS=Homo sapiens OX=9606 PE=2 SV=1	42.66	8.33	11918	1	1	1	0.460498	0.487354
CKAP4_HUMAN	sp|Q07065|CKAP4_HUMAN Cytoskeleton-associated protein 4 OS=Homo sapiens OX=9606 GN=CKAP4 PE=1 SV=2	87.7	4.32	66022	2	2	2	0.351502	0.498146
ODP2_HUMAN	sp|P10515|ODP2_HUMAN Dihydrolipoyllysine-residue acetyltransferase component of pyruvate dehydrogenase complex, mitochondrial OS=Homo sapiens OX=9606 GN=DLAT PE=1 SV=3	201.76	9.74	68997	5	5	4	0.405155	0.49985
A0A5C2G9F4_HUMAN	tr|A0A5C2G9F4|A0A5C2G9F4_HUMAN IGH c584_heavy__IGHV5-51_IGHD1-26_IGHJ4 (Fragment) OS=Homo sapiens OX=9606 PE=2 SV=1	89.01	10	13184	1	1	1	0.814137	0.503039
K7EPT8_HUMAN	tr|K7EPT8|K7EPT8_HUMAN Glial fibrillary acidic protein (Fragment) OS=Homo sapiens OX=9606 GN=GFAP PE=1 SV=2	257.18	16	8376	3	3	3	-0.926006	0.503674
XRCC6_HUMAN	sp|P12956|XRCC6_HUMAN X-ray repair cross-complementing protein 6 OS=Homo sapiens OX=9606 GN=XRCC6 PE=1 SV=2	236.17	8.05	69843	5	5	5	0.732934	0.507483
ADT2_HUMAN	sp|P05141|ADT2_HUMAN ADP/ATP translocase 2 OS=Homo sapiens OX=9606 GN=SLC25A5 PE=1 SV=7	81.14	7.38	32852	2	2	2	0.628564	0.511491
CO4A_HUMAN	sp|P0C0L4|CO4A_HUMAN Complement C4-A OS=Homo sapiens OX=9606 GN=C4A PE=1 SV=2	110.02	0.86	192785	1	1	1	-0.435297	0.513727
PYR1_HUMAN	sp|P27708|PYR1_HUMAN CAD protein OS=Homo sapiens OX=9606 GN=CAD PE=1 SV=3	42.39	0.54	242984	1	1	1	0.390354	0.514736
MVP_HUMAN	sp|Q14764|MVP_HUMAN Major vault protein OS=Homo sapiens OX=9606 GN=MVP PE=1 SV=4	288.96	7.84	99327	6	6	6	0.751047	0.51986
HS90A_HUMAN	sp|P07900|HS90A_HUMAN Heat shock protein HSP 90-alpha OS=Homo sapiens OX=9606 GN=HSP90AA1 PE=1 SV=5	640.72	14.21	84660	9	5	4	0.721465	0.520644
DDX5_HUMAN	sp|P17844|DDX5_HUMAN Probable ATP-dependent RNA helicase DDX5 OS=Homo sapiens OX=9606 GN=DDX5 PE=1 SV=1	218.9	7.17	69148	4	1	1	-0.30755	0.524036
UTS2_HUMAN	sp|O95399|UTS2_HUMAN Urotensin-2 OS=Homo sapiens OX=9606 GN=UTS2 PE=1 SV=1	44.11	6.45	14296	1	1	1	0.380642	0.526171
TGM1_HUMAN	sp|P22735|TGM1_HUMAN Protein-glutamine gamma-glutamyltransferase K OS=Homo sapiens OX=9606 GN=TGM1 PE=1 SV=4	149.09	3.79	89787	2	2	2	-0.426741	0.530942
RL24_HUMAN	sp|P83731|RL24_HUMAN 60S ribosomal protein L24 OS=Homo sapiens OX=9606 GN=RPL24 PE=1 SV=1	212.7	14.01	17779	3	3	3	0.5318	0.536839
FLNA_HUMAN	sp|P21333|FLNA_HUMAN Filamin-A OS=Homo sapiens OX=9606 GN=FLNA PE=1 SV=4	137.3	1.85	280739	3	3	3	-0.590362	0.538121
SYPL1_HUMAN	sp|Q16563|SYPL1_HUMAN Synaptophysin-like protein 1 OS=Homo sapiens OX=9606 GN=SYPL1 PE=1 SV=1	63.78	4.25	28565	1	1	1	0.317477	0.562573
RS8_HUMAN	sp|P62241|RS8_HUMAN 40S ribosomal protein S8 OS=Homo sapiens OX=9606 GN=RPS8 PE=1 SV=2	156.36	18.75	24205	3	3	3	-0.312833	0.566537
HEMO_HUMAN	sp|P02790|HEMO_HUMAN Hemopexin OS=Homo sapiens OX=9606 GN=HPX PE=1 SV=2	99.44	7.14	51676	3	3	3	0.316932	0.576316
A0A5C2GY62_HUMAN	tr|A0A5C2GY62|A0A5C2GY62_HUMAN IG c1843_light_IGLV1-51_IGLJ3 (Fragment) OS=Homo sapiens OX=9606 PE=2 SV=1	66.25	12.84	11347	1	1	1	-0.298013	0.58077
RL7_HUMAN	sp|P18124|RL7_HUMAN 60S ribosomal protein L7 OS=Homo sapiens OX=9606 GN=RPL7 PE=1 SV=1	276.19	21.77	29226	4	4	4	0.366622	0.581546
A0A5C2FX45_HUMAN	tr|A0A5C2FX45|A0A5C2FX45_HUMAN IGL c1539_light_IGKV3-15_IGKJ1 (Fragment) OS=Homo sapiens OX=9606 PE=2 SV=1	38.28	8.41	11688	1	1	1	-0.368619	0.583071
R13P3_HUMAN	sp|Q6NVV1|R13P3_HUMAN Putative 60S ribosomal protein L13a protein RPL13AP3 OS=Homo sapiens OX=9606 GN=RPL13AP3 PE=5 SV=1	95.1	18.63	12135	2	2	2	-0.274405	0.583695
RL13_HUMAN	sp|P26373|RL13_HUMAN 60S ribosomal protein L13 OS=Homo sapiens OX=9606 GN=RPL13 PE=1 SV=4	116.08	8.53	24261	2	2	2	-0.289968	0.588205
DDX3X_HUMAN	sp|O00571|DDX3X_HUMAN ATP-dependent RNA helicase DDX3X OS=Homo sapiens OX=9606 GN=DDX3X PE=1 SV=3	238.07	8.61	73243	5	4	4	0.378126	0.590863
IF4A1_HUMAN	sp|P60842|IF4A1_HUMAN Eukaryotic initiation factor 4A-I OS=Homo sapiens OX=9606 GN=EIF4A1 PE=1 SV=1	59.16	2.46	46154	1	1	1	-0.293725	0.591792
A0A5C2GRM5_HUMAN	tr|A0A5C2GRM5|A0A5C2GRM5_HUMAN IG c1180_heavy_IGHV1-2_IGHD3-22_IGHJ5 (Fragment) OS=Homo sapiens OX=9606 PE=2 SV=1	37.34	10.57	13725	1	1	1	0.324566	0.598021
A0A5C2G6I5_HUMAN	tr|A0A5C2G6I5|A0A5C2G6I5_HUMAN IGL c14_light_IGKV2-28_IGKJ2 (Fragment) OS=Homo sapiens OX=9606 PE=2 SV=1	112.67	11.61	12319	1	1	1	0.339505	0.600741
TERA_HUMAN	sp|P55072|TERA_HUMAN Transitional endoplasmic reticulum ATPase OS=Homo sapiens OX=9606 GN=VCP PE=1 SV=4	587.37	13.52	89322	10	10	10	0.618225	0.603845
SDHA_HUMAN	sp|P31040|SDHA_HUMAN Succinate dehydrogenase [ubiquinone] flavoprotein subunit, mitochondrial OS=Homo sapiens OX=9606 GN=SDHA PE=1 SV=2	172.51	6.93	72692	3	3	3	-0.24917	0.604052
RL14_HUMAN	sp|P50914|RL14_HUMAN 60S ribosomal protein L14 OS=Homo sapiens OX=9606 GN=RPL14 PE=1 SV=4	80.54	5.58	23432	1	1	1	0.321159	0.604442
L0R5A1_HUMAN	tr|L0R5A1|L0R5A1_HUMAN Alternative protein CSF2RB OS=Homo sapiens OX=9606 GN=CSF2RB PE=4 SV=1	48.23	7.41	11646	1	1	1	0.290116	0.605734
LYSC_HUMAN	sp|P61626|LYSC_HUMAN Lysozyme C OS=Homo sapiens OX=9606 GN=LYZ PE=1 SV=1	92.41	8.11	16537	1	1	1	-0.307212	0.606444
A0A5C2GJ21_HUMAN	tr|A0A5C2GJ21|A0A5C2GJ21_HUMAN IG c501_light_IGKV3-11_IGKJ5 (Fragment) OS=Homo sapiens OX=9606 PE=2 SV=1	71.57	16.98	11604	1	1	1	0.334847	0.607656
HSP7C_HUMAN	sp|P11142|HSP7C_HUMAN Heat shock cognate 71 kDa protein OS=Homo sapiens OX=9606 GN=HSPA8 PE=1 SV=1	1945.37	31.73	70898	24	14	14	-0.260613	0.611248
HNRPF_HUMAN	sp|P52597|HNRPF_HUMAN Heterogeneous nuclear ribonucleoprotein F OS=Homo sapiens OX=9606 GN=HNRNPF PE=1 SV=3	260.1	13.01	45672	5	5	5	-0.34899	0.61172
EF2_HUMAN	sp|P13639|EF2_HUMAN Elongation factor 2 OS=Homo sapiens OX=9606 GN=EEF2 PE=1 SV=4	317.74	10.96	95338	7	7	7	-0.360028	0.620554
ZA2G_HUMAN	sp|P25311|ZA2G_HUMAN Zinc-alpha-2-glycoprotein OS=Homo sapiens OX=9606 GN=AZGP1 PE=1 SV=2	274.06	25.5	34259	5	5	5	-0.30601	0.621909
A0A5C2FVX9_HUMAN	tr|A0A5C2FVX9|A0A5C2FVX9_HUMAN IGL c972_light_IGLV8-61_IGLJ3 (Fragment) OS=Homo sapiens OX=9606 PE=2 SV=1	48.57	8.18	11597	1	1	1	0.330479	0.622593
PPIB_HUMAN	sp|P23284|PPIB_HUMAN Peptidyl-prolyl cis-trans isomerase B OS=Homo sapiens OX=9606 GN=PPIB PE=1 SV=2	205.49	16.2	23743	3	3	3	-0.5816	0.626553
B4E1B2_HUMAN	tr|B4E1B2|B4E1B2_HUMAN Beta-1 metal-binding globulin OS=Homo sapiens OX=9606 PE=2 SV=1	2460.71	55.9	74832	35	2	2	-0.459409	0.626613
BIP_HUMAN	sp|P11021|BIP_HUMAN Endoplasmic reticulum chaperone BiP OS=Homo sapiens OX=9606 GN=HSPA5 PE=1 SV=2	2245.67	44.04	72333	30	28	28	0.265109	0.627582
A8K008_HUMAN	tr|A8K008|A8K008_HUMAN Uncharacterized protein OS=Homo sapiens OX=9606 PE=2 SV=1	260.75	12.29	51596	5	5	5	0.301788	0.628722
RL18_HUMAN	sp|Q07020|RL18_HUMAN 60S ribosomal protein L18 OS=Homo sapiens OX=9606 GN=RPL18 PE=1 SV=2	380.16	25.53	21634	4	4	4	0.366529	0.632404
CDSN_HUMAN	sp|Q15517|CDSN_HUMAN Corneodesmosin OS=Homo sapiens OX=9606 GN=CDSN PE=1 SV=3	291.27	12.29	51522	5	5	5	0.353263	0.633874
TGM3_HUMAN	sp|Q08188|TGM3_HUMAN Protein-glutamine gamma-glutamyltransferase E OS=Homo sapiens OX=9606 GN=TGM3 PE=1 SV=4	771.45	21.65	76632	12	3	3	-0.413089	0.634996
SBSN_HUMAN	sp|Q6UWP8|SBSN_HUMAN Suprabasin OS=Homo sapiens OX=9606 GN=SBSN PE=1 SV=2	163.29	3.05	60541	1	1	1	-0.547372	0.642463
CDK1_HUMAN	sp|P06493|CDK1_HUMAN Cyclin-dependent kinase 1 OS=Homo sapiens OX=9606 GN=CDK1 PE=1 SV=3	587.7	31.65	34095	11	11	6	-0.449207	0.645155
CASPE_HUMAN	sp|P31944|CASPE_HUMAN Caspase-14 OS=Homo sapiens OX=9606 GN=CASP14 PE=1 SV=2	548.52	32.23	27680	10	10	9	-0.337173	0.646918
RL11_HUMAN	sp|P62913|RL11_HUMAN 60S ribosomal protein L11 OS=Homo sapiens OX=9606 GN=RPL11 PE=1 SV=2	258.65	21.35	20252	4	4	2	-0.228795	0.659371
G3P_HUMAN	sp|P04406|G3P_HUMAN Glyceraldehyde-3-phosphate dehydrogenase OS=Homo sapiens OX=9606 GN=GAPDH PE=1 SV=3	767.14	38.21	36053	11	11	10	-0.26029	0.660395
EF1A1_HUMAN	sp|P68104|EF1A1_HUMAN Elongation factor 1-alpha 1 OS=Homo sapiens OX=9606 GN=EEF1A1 PE=1 SV=1	386.81	19.26	50141	7	7	7	-0.269103	0.67517
RS3A_HUMAN	sp|P61247|RS3A_HUMAN 40S ribosomal protein S3a OS=Homo sapiens OX=9606 GN=RPS3A PE=1 SV=2	161.19	11.36	29945	3	3	3	-0.310416	0.684147
HORN_HUMAN	sp|Q86YZ3|HORN_HUMAN Hornerin OS=Homo sapiens OX=9606 GN=HRNR PE=1 SV=2	609.52	14.81	282390	9	9	5	0.245826	0.691293
ARGI1_HUMAN	sp|P05089|ARGI1_HUMAN Arginase-1 OS=Homo sapiens OX=9606 GN=ARG1 PE=1 SV=2	504.9	26.71	34735	9	9	9	-0.215378	0.693313
A0A7S5EX40_HUMAN	tr|A0A7S5EX40|A0A7S5EX40_HUMAN IGH c1173_heavy_IGHV3-49_IGHD1-1_IGHJ6 (Fragment) OS=Homo sapiens OX=9606 PE=2 SV=1	44.53	6.98	14251	1	1	1	0.30222	0.695374
H4_HUMAN	sp|P62805|H4_HUMAN Histone H4 OS=Homo sapiens OX=9606 GN=H4C1 PE=1 SV=2	329.19	41.75	11367	5	5	5	0.455818	0.696355
DSC3_HUMAN	sp|Q14574|DSC3_HUMAN Desmocollin-3 OS=Homo sapiens OX=9606 GN=DSC3 PE=1 SV=3	199.34	4.24	99969	3	3	3	-0.383339	0.696938
MYL6_HUMAN	sp|P60660|MYL6_HUMAN Myosin light polypeptide 6 OS=Homo sapiens OX=9606 GN=MYL6 PE=1 SV=2	530.96	45.7	16930	8	8	8	0.658415	0.697331
ENOA_HUMAN	sp|P06733|ENOA_HUMAN Alpha-enolase OS=Homo sapiens OX=9606 GN=ENO1 PE=1 SV=2	720.21	25.81	47169	11	10	9	-0.300768	0.699576
PKP1_HUMAN	sp|Q13835|PKP1_HUMAN Plakophilin-1 OS=Homo sapiens OX=9606 GN=PKP1 PE=1 SV=2	519.79	10.44	82861	8	8	8	-0.31376	0.713643
HIC2_HUMAN	sp|Q96JB3|HIC2_HUMAN Hypermethylated in cancer 2 protein OS=Homo sapiens OX=9606 GN=HIC2 PE=1 SV=2	36.63	1.63	66156	1	1	1	0.282799	0.729471
B4DQ50_HUMAN	tr|B4DQ50|B4DQ50_HUMAN cDNA FLJ56823, highly similar to Protein-glutamine gamma-glutamyltransferase E OS=Homo sapiens OX=9606 PE=2 SV=1	669.29	22.14	58794	10	1	1	-0.20317	0.73711
DCD_HUMAN	sp|P81605|DCD_HUMAN Dermcidin OS=Homo sapiens OX=9606 GN=DCD PE=1 SV=2	86.48	12.73	11284	2	2	2	-0.26403	0.740117
RL22_HUMAN	sp|P35268|RL22_HUMAN 60S ribosomal protein L22 OS=Homo sapiens OX=9606 GN=RPL22 PE=1 SV=2	123.32	19.53	14787	2	2	2	0.190324	0.742799
DSC1_HUMAN	sp|Q08554|DSC1_HUMAN Desmocollin-1 OS=Homo sapiens OX=9606 GN=DSC1 PE=1 SV=2	1019.42	17.23	99987	14	14	13	-0.177054	0.756322
RS3_HUMAN	sp|P23396|RS3_HUMAN 40S ribosomal protein S3 OS=Homo sapiens OX=9606 GN=RPS3 PE=1 SV=2	409.98	32.51	26688	8	8	7	0.227513	0.761275
FA83D_HUMAN	sp|Q9H4H8|FA83D_HUMAN Protein FAM83D OS=Homo sapiens OX=9606 GN=FAM83D PE=1 SV=3	152.25	5.47	64424	3	3	3	0.242802	0.764701
A0A087WWU8_HUMAN	tr|A0A087WWU8|A0A087WWU8_HUMAN Tropomyosin alpha-3 chain OS=Homo sapiens OX=9606 GN=TPM3 PE=1 SV=1	216.71	22.91	26421	4	2	2	-0.260153	0.768664
CAPZB_HUMAN	sp|P47756|CAPZB_HUMAN F-actin-capping protein subunit beta OS=Homo sapiens OX=9606 GN=CAPZB PE=1 SV=4	150.1	8.3	31350	3	3	3	0.169678	0.769849
GRP75_HUMAN	sp|P38646|GRP75_HUMAN Stress-70 protein, mitochondrial OS=Homo sapiens OX=9606 GN=HSPA9 PE=1 SV=2	2696.78	37.85	73680	32	32	32	0.17552	0.775578
MYH9_HUMAN	sp|P35579|MYH9_HUMAN Myosin-9 OS=Homo sapiens OX=9606 GN=MYH9 PE=1 SV=4	4606.15	37.35	226532	75	66	62	0.377606	0.776029
HSP76_HUMAN	sp|P17066|HSP76_HUMAN Heat shock 70 kDa protein 6 OS=Homo sapiens OX=9606 GN=HSPA6 PE=1 SV=2	543.13	12.6	71028	7	1	1	-0.125579	0.782849
A0A0F7T983_HUMAN	tr|A0A0F7T983|A0A0F7T983_HUMAN IGHV1-2 protein (Fragment) OS=Homo sapiens OX=9606 GN=IGHV1-2 PE=4 SV=1	92.93	13.27	11192	1	1	1	0.168175	0.789075
CLH1_HUMAN	sp|Q00610|CLH1_HUMAN Clathrin heavy chain 1 OS=Homo sapiens OX=9606 GN=CLTC PE=1 SV=5	465.61	6.63	191615	9	9	9	0.304985	0.801681
RS18_HUMAN	sp|P62269|RS18_HUMAN 40S ribosomal protein S18 OS=Homo sapiens OX=9606 GN=RPS18 PE=1 SV=3	258.23	32.89	17719	5	5	5	-0.294444	0.802476
RL40_HUMAN	sp|P62987|RL40_HUMAN Ubiquitin-60S ribosomal protein L40 OS=Homo sapiens OX=9606 GN=UBA52 PE=1 SV=2	375.31	38.28	14728	6	6	6	-0.152139	0.8043
BLMH_HUMAN	sp|Q13867|BLMH_HUMAN Bleomycin hydrolase OS=Homo sapiens OX=9606 GN=BLMH PE=1 SV=1	338.22	13.19	52562	5	5	5	0.155912	0.807662
RS20_HUMAN	sp|P60866|RS20_HUMAN 40S ribosomal protein S20 OS=Homo sapiens OX=9606 GN=RPS20 PE=1 SV=1	214.11	25.21	13373	4	4	4	0.190628	0.80857
G3PT_HUMAN	sp|O14556|G3PT_HUMAN Glyceraldehyde-3-phosphate dehydrogenase, testis-specific OS=Homo sapiens OX=9606 GN=GAPDHS PE=1 SV=2	60.85	2.7	44501	1	1	1	0.136066	0.812679
HS71A_HUMAN	sp|P0DMV8|HS71A_HUMAN Heat shock 70 kDa protein 1A OS=Homo sapiens OX=9606 GN=HSPA1A PE=1 SV=1	1014.43	24.18	70052	14	8	8	0.129914	0.818392
RS4X_HUMAN	sp|P62701|RS4X_HUMAN 40S ribosomal protein S4, X isoform OS=Homo sapiens OX=9606 GN=RPS4X PE=1 SV=2	133.59	7.6	29598	2	2	1	0.113347	0.820962
S10A8_HUMAN	sp|P05109|S10A8_HUMAN Protein S100-A8 OS=Homo sapiens OX=9606 GN=S100A8 PE=1 SV=1	194.47	31.18	10835	3	3	3	0.281356	0.832396
S10A7_HUMAN	sp|P31151|S10A7_HUMAN Protein S100-A7 OS=Homo sapiens OX=9606 GN=S100A7 PE=1 SV=4	358.86	35.64	11471	6	6	6	-0.203956	0.836333
1433Z_HUMAN	sp|P63104|1433Z_HUMAN 14-3-3 protein zeta/delta OS=Homo sapiens OX=9606 GN=YWHAZ PE=1 SV=1	242.26	16.73	27745	3	2	2	-0.150746	0.836347
RLA2_HUMAN	sp|P05387|RLA2_HUMAN 60S acidic ribosomal protein P2 OS=Homo sapiens OX=9606 GN=RPLP2 PE=1 SV=1	85.94	10.43	11665	1	1	1	-0.164876	0.850246
CH10_HUMAN	sp|P61604|CH10_HUMAN 10 kDa heat shock protein, mitochondrial OS=Homo sapiens OX=9606 GN=HSPE1 PE=1 SV=2	166.86	30.39	10932	3	3	3	0.324252	0.857987
PRDX2_HUMAN	sp|P32119|PRDX2_HUMAN Peroxiredoxin-2 OS=Homo sapiens OX=9606 GN=PRDX2 PE=1 SV=5	224.88	25.76	21892	4	3	3	-0.136505	0.864528
PIP_HUMAN	sp|P12273|PIP_HUMAN Prolactin-inducible protein OS=Homo sapiens OX=9606 GN=PIP PE=1 SV=1	260.01	26.71	16572	4	4	3	0.127449	0.865004
TBB4B_HUMAN	sp|P68371|TBB4B_HUMAN Tubulin beta-4B chain OS=Homo sapiens OX=9606 GN=TUBB4B PE=1 SV=1	949.74	30.79	49831	17	6	5	-0.180537	0.868902
ML12A_HUMAN	sp|P19105|ML12A_HUMAN Myosin regulatory light chain 12A OS=Homo sapiens OX=9606 GN=MYL12A PE=1 SV=2	122.76	12.28	19794	2	2	2	0.124304	0.871086
DSG1_HUMAN	sp|Q02413|DSG1_HUMAN Desmoglein-1 OS=Homo sapiens OX=9606 GN=DSG1 PE=1 SV=2	2334.14	31.27	113748	29	29	27	0.10174	0.87306
RL30_HUMAN	sp|P62888|RL30_HUMAN 60S ribosomal protein L30 OS=Homo sapiens OX=9606 GN=RPL30 PE=1 SV=2	318.55	34.78	12784	4	4	4	-0.112021	0.879716
EZRI_HUMAN	sp|P15311|EZRI_HUMAN Ezrin OS=Homo sapiens OX=9606 GN=EZR PE=1 SV=4	162.17	5.8	69413	4	4	4	-0.0946739	0.885299
STMN1_HUMAN	sp|P16949|STMN1_HUMAN Stathmin OS=Homo sapiens OX=9606 GN=STMN1 PE=1 SV=3	147.77	14.77	17303	2	2	2	-0.118	0.889583
LCN1_HUMAN	sp|P31025|LCN1_HUMAN Lipocalin-1 OS=Homo sapiens OX=9606 GN=LCN1 PE=1 SV=1	106.08	12.5	19250	2	2	2	-0.0878427	0.890899
CATB_HUMAN	sp|P07858|CATB_HUMAN Cathepsin B OS=Homo sapiens OX=9606 GN=CTSB PE=1 SV=3	199.8	15.63	37822	4	4	3	-0.127853	0.901484
RL7A_HUMAN	sp|P62424|RL7A_HUMAN 60S ribosomal protein L7a OS=Homo sapiens OX=9606 GN=RPL7A PE=1 SV=2	246.23	17.29	29996	4	4	4	-0.0918045	0.902293
EPHB4_HUMAN	sp|P54760|EPHB4_HUMAN Ephrin type-B receptor 4 OS=Homo sapiens OX=9606 GN=EPHB4 PE=1 SV=2	437.5	9.12	108270	8	8	5	0.161182	0.904603
ENOB_HUMAN	sp|P13929|ENOB_HUMAN Beta-enolase OS=Homo sapiens OX=9606 GN=ENO3 PE=1 SV=5	133.73	7.6	46987	2	1	1	-0.067948	0.909779
PIMT_HUMAN	sp|P22061|PIMT_HUMAN Protein-L-isoaspartate(D-aspartate) O-methyltransferase OS=Homo sapiens OX=9606 GN=PCMT1 PE=1 SV=4	360.1	35.24	24636	5	5	5	0.0681786	0.910344
CATA_HUMAN	sp|P04040|CATA_HUMAN Catalase OS=Homo sapiens OX=9606 GN=CAT PE=1 SV=3	344.86	14.42	59756	5	5	5	-0.128848	0.915357
XP32_HUMAN	sp|Q5T750|XP32_HUMAN Skin-specific protein 32 OS=Homo sapiens OX=9606 GN=XP32 PE=1 SV=1	124.18	8	26238	2	2	2	-0.0576635	0.926271
A0A5C2G9Q1_HUMAN	tr|A0A5C2G9Q1|A0A5C2G9Q1_HUMAN IGH c116_heavy__IGHV4-59_IGHD1-14_IGHJ5 (Fragment) OS=Homo sapiens OX=9606 PE=2 SV=1	27.06	8.8	13652	1	1	1	-0.0514161	0.929181
RL4_HUMAN	sp|P36578|RL4_HUMAN 60S ribosomal protein L4 OS=Homo sapiens OX=9606 GN=RPL4 PE=1 SV=5	150.74	8.2	47697	3	3	3	0.0624451	0.934052
ANXA1_HUMAN	sp|P04083|ANXA1_HUMAN Annexin A1 OS=Homo sapiens OX=9606 GN=ANXA1 PE=1 SV=2	213.26	12.72	38714	3	3	3	0.0442086	0.942437
RS16_HUMAN	sp|P62249|RS16_HUMAN 40S ribosomal protein S16 OS=Homo sapiens OX=9606 GN=RPS16 PE=1 SV=2	135.02	8.22	16445	2	2	2	0.033286	0.94465
ATPA_HUMAN	sp|P25705|ATPA_HUMAN ATP synthase subunit alpha, mitochondrial OS=Homo sapiens OX=9606 GN=ATP5F1A PE=1 SV=1	341.09	11.57	59751	5	5	5	-0.0502477	0.944804
CATD_HUMAN	sp|P07339|CATD_HUMAN Cathepsin D OS=Homo sapiens OX=9606 GN=CTSD PE=1 SV=1	301.71	20.63	44552	7	7	7	0.0433783	0.947457
ANXA2_HUMAN	sp|P07355|ANXA2_HUMAN Annexin A2 OS=Homo sapiens OX=9606 GN=ANXA2 PE=1 SV=2	1505.44	52.51	38604	22	22	22	-0.0276676	0.962793
ROR2_HUMAN	sp|Q01974|ROR2_HUMAN Tyrosine-protein kinase transmembrane receptor ROR2 OS=Homo sapiens OX=9606 GN=ROR2 PE=1 SV=2	48.87	0.85	104757	1	1	1	-0.0178769	0.972188
PLBL1_HUMAN	sp|Q6P4A8|PLBL1_HUMAN Phospholipase B-like 1 OS=Homo sapiens OX=9606 GN=PLBD1 PE=1 SV=2	160.44	6.15	63255	3	3	2	-0.0172708	0.973252
SPB12_HUMAN	sp|Q96P63|SPB12_HUMAN Serpin B12 OS=Homo sapiens OX=9606 GN=SERPINB12 PE=1 SV=1	390.11	18.02	46276	7	7	7	0.0156259	0.980231
LORI_HUMAN	sp|P23490|LORI_HUMAN Loricrin OS=Homo sapiens OX=9606 GN=LORICRIN PE=1 SV=2	89.65	4.17	25761	2	2	1	0.0139634	0.98352
RPN1_HUMAN	sp|P04843|RPN1_HUMAN Dolichyl-diphosphooligosaccharide--protein glycosyltransferase subunit 1 OS=Homo sapiens OX=9606 GN=RPN1 PE=1 SV=1	136.17	6.26	68569	3	3	2	-0.0102377	0.985291
S10A9_HUMAN	sp|P06702|S10A9_HUMAN Protein S100-A9 OS=Homo sapiens OX=9606 GN=S100A9 PE=1 SV=1	182.07	30.7	13242	3	3	3	-0.0206165	0.986607
MYLK2_HUMAN	sp|Q9H1R3|MYLK2_HUMAN Myosin light chain kinase 2, skeletal/cardiac muscle OS=Homo sapiens OX=9606 GN=MYLK2 PE=1 SV=3	39.76	1.34	64685	1	1	1	0.00856804	0.988715
MYLK_HUMAN	sp|Q15746|MYLK_HUMAN Myosin light chain kinase, smooth muscle OS=Homo sapiens OX=9606 GN=MYLK PE=1 SV=4	39.76	0.42	210715	1	1	1	0.00856804	0.988715
SHC1_HUMAN	sp|P29353|SHC1_HUMAN SHC-transforming protein 1 OS=Homo sapiens OX=9606 GN=SHC1 PE=1 SV=4	294.32	9.43	62822	5	5	3	0.00143681	0.997963
GSDMA_HUMAN	sp|Q96QA5|GSDMA_HUMAN Gasdermin-A OS=Homo sapiens OX=9606 GN=GSDMA PE=1 SV=4	135.71	8.76	49365	4	4	4	0.00203538	0.99878
TCPB_HUMAN	sp|P78371|TCPB_HUMAN T-complex protein 1 subunit beta OS=Homo sapiens OX=9606 GN=CCT2 PE=1 SV=4	135.59	4.49	57488	2	2	2	4.73651	1
PDIA6_HUMAN	sp|Q15084|PDIA6_HUMAN Protein disulfide-isomerase A6 OS=Homo sapiens OX=9606 GN=PDIA6 PE=1 SV=1	100.69	8.64	48121	3	3	3	2.08026	1
HS74L_HUMAN	sp|O95757|HS74L_HUMAN Heat shock 70 kDa protein 4L OS=Homo sapiens OX=9606 GN=HSPA4L PE=1 SV=3	255.99	5.72	94512	4	3	3	1.947	1
FUS_HUMAN	sp|P35637|FUS_HUMAN RNA-binding protein FUS OS=Homo sapiens OX=9606 GN=FUS PE=1 SV=1	210.11	10.46	53426	4	3	2	1.28691	1
#C#K7EQQ3_HUMAN	tr|K7EQQ3|K7EQQ3_HUMAN Keratin, type I cytoskeletal 9 OS=Homo sapiens OX=9606 GN=KRT9 PE=1 SV=1	3974.38	91.79	39528	42	2	filtered out during statistical process
#C#K1C9_HUMAN	sp|P35527|K1C9_HUMAN Keratin, type I cytoskeletal 9 OS=Homo sapiens OX=9606 GN=KRT9 PE=1 SV=3	6041.89	84.59	62064	68	27	filtered out during statistical process
#C##C#P35908	SWISS-PROT:P35908 Tax_Id=9606 Gene_Symbol=KRT2 Keratin, type II cytoskeletal 2 epidermal	5141.04	81.4	65865	65	1	filtered out during statistical process
#C#K22E_HUMAN	sp|P35908|K22E_HUMAN Keratin, type II cytoskeletal 2 epidermal OS=Homo sapiens OX=9606 GN=KRT2 PE=1 SV=2	5130.87	81.22	65433	65	1	filtered out during statistical process
#C#K2C1_HUMAN	sp|P04264|K2C1_HUMAN Keratin, type II cytoskeletal 1 OS=Homo sapiens OX=9606 GN=KRT1 PE=1 SV=6	7465.93	73.29	66039	84	78	filtered out during statistical process
#C#K1C14_HUMAN	sp|P02533|K1C14_HUMAN Keratin, type I cytoskeletal 14 OS=Homo sapiens OX=9606 GN=KRT14 PE=1 SV=4	5315.77	70.55	51561	67	32	filtered out during statistical process
A0A1W2PQU7_HUMAN	tr|A0A1W2PQU7|A0A1W2PQU7_HUMAN Glial fibrillary acidic protein (Fragment) OS=Homo sapiens OX=9606 GN=GFAP PE=1 SV=1	148.89	68.97	3431	3	2	filtered out during statistical process
#C#P02769	SWISS-PROT:P02769 (Bos taurus) Bovine serum albumin precursor	2906.32	66.23	69293	41	38	filtered out during statistical process
#C#K1C16_HUMAN	sp|P08779|K1C16_HUMAN Keratin, type I cytoskeletal 16 OS=Homo sapiens OX=9606 GN=KRT16 PE=1 SV=4	4646.08	63.85	51268	54	10	filtered out during statistical process
#C#H0YI76_HUMAN	tr|H0YI76|H0YI76_HUMAN Keratin, type II cytoskeletal 5 (Fragment) OS=Homo sapiens OX=9606 GN=KRT5 PE=1 SV=1	1651.21	62.19	23110	21	4	filtered out during statistical process
#C#K2C6A_HUMAN	sp|P02538|K2C6A_HUMAN Keratin, type II cytoskeletal 6A OS=Homo sapiens OX=9606 GN=KRT6A PE=1 SV=3	4404.35	60.82	60045	55	9	filtered out during statistical process
#C#K2C6B_HUMAN	sp|P04259|K2C6B_HUMAN Keratin, type II cytoskeletal 6B OS=Homo sapiens OX=9606 GN=KRT6B PE=1 SV=5	4219.28	59.75	60067	52	10	filtered out during statistical process
#C#K1C10_HUMAN	sp|P13645|K1C10_HUMAN Keratin, type I cytoskeletal 10 OS=Homo sapiens OX=9606 GN=KRT10 PE=1 SV=6	4068.26	57.71	58827	48	37	filtered out during statistical process
#C#K1C17_HUMAN	sp|Q04695|K1C17_HUMAN Keratin, type I cytoskeletal 17 OS=Homo sapiens OX=9606 GN=KRT17 PE=1 SV=2	2748.12	57.64	48106	39	20	filtered out during statistical process
#C#Q16195_HUMAN	tr|Q16195|Q16195_HUMAN Keratin (Fragment) OS=Homo sapiens OX=9606 GN=keratin PE=2 SV=1	2042.36	54.1	27659	22	2	filtered out during statistical process
#C#K2C5_HUMAN	sp|P13647|K2C5_HUMAN Keratin, type II cytoskeletal 5 OS=Homo sapiens OX=9606 GN=KRT5 PE=1 SV=3	4123.54	52.54	62378	55	20	filtered out during statistical process
Q562V5_HUMAN	tr|Q562V5|Q562V5_HUMAN Actin-like protein (Fragment) OS=Homo sapiens OX=9606 GN=ACT PE=4 SV=1	153.81	49.51	11431	3	1	filtered out during statistical process
B3VL17_HUMAN	tr|B3VL17|B3VL17_HUMAN Beta globin (Fragment) OS=Homo sapiens OX=9606 PE=3 SV=1	171.99	40	11482	3	1	filtered out during statistical process
HBB_HUMAN	sp|P68871|HBB_HUMAN Hemoglobin subunit beta OS=Homo sapiens OX=9606 GN=HBB PE=1 SV=2	216.2	38.1	15998	4	1	filtered out during statistical process
TYB10_HUMAN	sp|P63313|TYB10_HUMAN Thymosin beta-10 OS=Homo sapiens OX=9606 GN=TMSB10 PE=1 SV=2	28.07	36.36	5026	1	1	filtered out during statistical process
#C#P62894	SWISS-PROT:P62894 Cytochrome c - Bos taurus (Bovine).	389.69	36.19	11704	6	6	filtered out during statistical process
SPR2B_HUMAN	sp|P35325|SPR2B_HUMAN Small proline-rich protein 2B OS=Homo sapiens OX=9606 GN=SPRR2B PE=2 SV=1	115.5	36.11	7975	2	1	filtered out during statistical process
SPR2E_HUMAN	sp|P22531|SPR2E_HUMAN Small proline-rich protein 2E OS=Homo sapiens OX=9606 GN=SPRR2E PE=2 SV=2	119.49	36.11	7855	2	1	filtered out during statistical process
RL38_HUMAN	sp|P63173|RL38_HUMAN 60S ribosomal protein L38 OS=Homo sapiens OX=9606 GN=RPL38 PE=1 SV=2	91.09	35.71	8218	2	2	filtered out during statistical process
#C#KPRP_HUMAN	sp|Q5T749|KPRP_HUMAN Keratinocyte proline-rich protein OS=Homo sapiens OX=9606 GN=KPRP PE=1 SV=1	912.36	35.41	64136	14	14	filtered out during statistical process
#C#KRT83_HUMAN	sp|P78385|KRT83_HUMAN Keratin, type II cuticular Hb3 OS=Homo sapiens OX=9606 GN=KRT83 PE=1 SV=2	1031.88	31.03	54195	17	2	filtered out during statistical process
#C#P02663	SWISS-PROT:P02663 Alpha-S2-casein [Contains: Casocidin-1 - Bos taurus (Bovine).	457.87	30.92	24349	11	11	filtered out during statistical process
#C#DESP_HUMAN	sp|P15924|DESP_HUMAN Desmoplakin OS=Homo sapiens OX=9606 GN=DSP PE=1 SV=3	5472.07	30.69	331774	88	88	filtered out during statistical process
#C##C#Q61726	TREMBL:Q61726 Tax_Id=10090 Gene_Symbol=5430421N21Rik Keratin type II	1133.77	30.27	52810	17	5	filtered out during statistical process
CALL3_HUMAN	sp|P27482|CALL3_HUMAN Calmodulin-like protein 3 OS=Homo sapiens OX=9606 GN=CALML3 PE=1 SV=2	266.7	30.2	16891	3	3	filtered out during statistical process
#C#KRT86_HUMAN	sp|O43790|KRT86_HUMAN Keratin, type II cuticular Hb6 OS=Homo sapiens OX=9606 GN=KRT86 PE=1 SV=1	876.61	29.63	53501	15	1	filtered out during statistical process
#C#KRT85_HUMAN	sp|P78386|KRT85_HUMAN Keratin, type II cuticular Hb5 OS=Homo sapiens OX=9606 GN=KRT85 PE=1 SV=1	929.44	29.59	55802	15	3	filtered out during statistical process
#C#K2C78_HUMAN	sp|Q8N1N4|K2C78_HUMAN Keratin, type II cytoskeletal 78 OS=Homo sapiens OX=9606 GN=KRT78 PE=1 SV=2	1052.8	29.04	56866	16	14	filtered out during statistical process
#C#P02662	SWISS-PROT:P02662 Alpha-S1-casein - Bos taurus (Bovine).	309.02	27.64	22975	6	6	filtered out during statistical process
C7DJS2_HUMAN	tr|C7DJS2|C7DJS2_HUMAN GST class-pi (Fragment) OS=Homo sapiens OX=9606 GN=GSTP1 PE=2 SV=1	86.14	25.17	16667	2	1	filtered out during statistical process
#C#P00761	SWISS-PROT:P00761|TRYP_PIG Trypsin - Sus scrofa (Pig).	515.18	25.11	24409	5	5	filtered out during statistical process
TYB4_HUMAN	sp|P62328|TYB4_HUMAN Thymosin beta-4 OS=Homo sapiens OX=9606 GN=TMSB4X PE=1 SV=2	68.59	25	5053	1	1	filtered out during statistical process
#C##C#A2A5Y0	TREMBL:A2A5Y0 Tax_Id=10090 Gene_Symbol=Krt31 keratin complex 1, acidic, gene 1	801.85	24.76	47117	12	2	filtered out during statistical process
H7BZJ3_HUMAN	tr|H7BZJ3|H7BZJ3_HUMAN Protein disulfide-isomerase A3 (Fragment) OS=Homo sapiens OX=9606 GN=PDIA3 PE=1 SV=1	144.35	23.58	13519	2	1	filtered out during statistical process
KPYM_HUMAN	sp|P14618|KPYM_HUMAN Pyruvate kinase PKM OS=Homo sapiens OX=9606 GN=PKM PE=1 SV=4	590.2	22.98	57937	10	10	filtered out during statistical process
LCE2B_HUMAN	sp|O14633|LCE2B_HUMAN Late cornified envelope protein 2B OS=Homo sapiens OX=9606 GN=LCE2B PE=1 SV=1	45.63	22.73	11219	1	1	filtered out during statistical process
#C#K2C4_HUMAN	sp|P19013|K2C4_HUMAN Keratin, type II cytoskeletal 4 OS=Homo sapiens OX=9606 GN=KRT4 PE=1 SV=5	679.57	22.12	56144	12	7	filtered out during statistical process
#C#KT33B_HUMAN	sp|Q14525|KT33B_HUMAN Keratin, type I cuticular Ha3-II OS=Homo sapiens OX=9606 GN=KRT33B PE=1 SV=3	798.66	21.29	46214	11	4	filtered out during statistical process
#C#K2C3_HUMAN	sp|P12035|K2C3_HUMAN Keratin, type II cytoskeletal 3 OS=Homo sapiens OX=9606 GN=KRT3 PE=1 SV=3	1216.62	20.54	64417	18	3	filtered out during statistical process
#C#A1A4E9_HUMAN	tr|A1A4E9|A1A4E9_HUMAN Keratin 13 OS=Homo sapiens OX=9606 GN=KRT13 PE=2 SV=1	946.94	20.31	49586	17	10	filtered out during statistical process
CALM1_HUMAN	sp|P0DP23|CALM1_HUMAN Calmodulin-1 OS=Homo sapiens OX=9606 GN=CALM1 PE=1 SV=1	114.39	20.13	16838	2	2	filtered out during statistical process
H14_HUMAN	sp|P10412|H14_HUMAN Histone H1.4 OS=Homo sapiens OX=9606 GN=H1-4 PE=1 SV=2	184.41	20.09	21865	3	3	filtered out during statistical process
#C##C#REFSEQ:XP_986630	Tax_Id=10090 Gene_Symbol=Krt33b keratin complex 1, acidic, gene 3	705.11	19.54	53729	10	1	filtered out during statistical process
Q7Z3Y4_HUMAN	tr|Q7Z3Y4|Q7Z3Y4_HUMAN Uncharacterized protein OS=Homo sapiens OX=9606 PE=1 SV=1	157.45	19.07	25702	3	1	filtered out during statistical process
C1QBP_HUMAN	sp|Q07021|C1QBP_HUMAN Complement component 1 Q subcomponent-binding protein, mitochondrial OS=Homo sapiens OX=9606 GN=C1QBP PE=1 SV=1	131.96	18.79	31362	3	3	filtered out during statistical process
MYH10_HUMAN	sp|P35580|MYH10_HUMAN Myosin-10 OS=Homo sapiens OX=9606 GN=MYH10 PE=1 SV=3	1928.38	18.52	228999	33	25	filtered out during statistical process
Q6PIL8_HUMAN	tr|Q6PIL8|Q6PIL8_HUMAN IGK@ protein OS=Homo sapiens OX=9606 GN=IGK@ PE=1 SV=1	177.98	18.22	25834	3	1	filtered out during statistical process
#C#K2C7_HUMAN	sp|P08729|K2C7_HUMAN Keratin, type II cytoskeletal 7 OS=Homo sapiens OX=9606 GN=KRT7 PE=1 SV=5	702.86	18.12	51386	10	4	filtered out during statistical process
#C#K2C75_HUMAN	sp|O95678|K2C75_HUMAN Keratin, type II cytoskeletal 75 OS=Homo sapiens OX=9606 GN=KRT75 PE=1 SV=2	1564.73	17.97	59560	18	2	filtered out during statistical process
#C#K2C80_HUMAN	sp|Q6KB66|K2C80_HUMAN Keratin, type II cytoskeletal 80 OS=Homo sapiens OX=9606 GN=KRT80 PE=1 SV=2	443.98	17.7	50525	7	6	filtered out during statistical process
NPM_HUMAN	sp|P06748|NPM_HUMAN Nucleophosmin OS=Homo sapiens OX=9606 GN=NPM1 PE=1 SV=2	84.89	17.69	32575	2	2	filtered out during statistical process
A0A5C2GX06_HUMAN	tr|A0A5C2GX06|A0A5C2GX06_HUMAN IG c210_light_IGKV3-15_IGKJ2 (Fragment) OS=Homo sapiens OX=9606 PE=2 SV=1	68.55	17.59	11850	2	2	filtered out during statistical process
S10AA_HUMAN	sp|P60903|S10AA_HUMAN Protein S100-A10 OS=Homo sapiens OX=9606 GN=S100A10 PE=1 SV=2	31.45	17.53	11203	1	1	filtered out during statistical process
CAV1_HUMAN	sp|Q03135|CAV1_HUMAN Caveolin-1 OS=Homo sapiens OX=9606 GN=CAV1 PE=1 SV=4	83.64	17.42	20472	2	2	filtered out during statistical process
#C#P02754	SWISS-PROT:P02754 Beta-lactoglobulin - Bos taurus (Bovine).	241.88	17.28	18281	3	3	filtered out during statistical process
A0A7S5C328_HUMAN	tr|A0A7S5C328|A0A7S5C328_HUMAN IGH c2194_heavy_IGHV4-39_IGHD2-15_IGHJ1 (Fragment) OS=Homo sapiens OX=9606 PE=2 SV=1	38.31	17.07	13604	1	1	filtered out during statistical process
#C#P09870	SWISS-PROT:P09870 Arg-C (Clostripain) - Clostridium histolyticum.	708.74	16.73	59733	10	10	filtered out during statistical process
#C#P02668	SWISS-PROT:P02668 Kappa-casein [Contains: Casoxin C; Casoxin 6; Casoxin A; Casoxin B; Casoplatelin] - Bos taurus (Bovine).	118.45	16.57	18974	2	2	filtered out during statistical process
RS19_HUMAN	sp|P39019|RS19_HUMAN 40S ribosomal protein S19 OS=Homo sapiens OX=9606 GN=RPS19 PE=1 SV=2	112.91	16.55	16060	2	2	filtered out during statistical process
#C#KRT35_HUMAN	sp|Q92764|KRT35_HUMAN Keratin, type I cuticular Ha5 OS=Homo sapiens OX=9606 GN=KRT35 PE=1 SV=5	571.23	16.26	50361	8	3	filtered out during statistical process
TPM4_HUMAN	sp|P67936|TPM4_HUMAN Tropomyosin alpha-4 chain OS=Homo sapiens OX=9606 GN=TPM4 PE=1 SV=3	175.53	16.13	28522	3	1	filtered out during statistical process
FA83A_HUMAN	sp|Q86UY5|FA83A_HUMAN Protein FAM83A OS=Homo sapiens OX=9606 GN=FAM83A PE=1 SV=1	299.04	15.9	47458	5	5	filtered out during statistical process
IF2G_HUMAN	sp|P41091|IF2G_HUMAN Eukaryotic translation initiation factor 2 subunit 3 OS=Homo sapiens OX=9606 GN=EIF2S3 PE=1 SV=3	370.9	15.68	51109	6	6	filtered out during statistical process
HSP72_HUMAN	sp|P54652|HSP72_HUMAN Heat shock-related 70 kDa protein 2 OS=Homo sapiens OX=9606 GN=HSPA2 PE=1 SV=1	909.43	15.65	70021	11	1	filtered out during statistical process
PDIA3_HUMAN	sp|P30101|PDIA3_HUMAN Protein disulfide-isomerase A3 OS=Homo sapiens OX=9606 GN=PDIA3 PE=1 SV=4	303.59	15.45	56782	6	5	filtered out during statistical process
TPM3_HUMAN	sp|P06753|TPM3_HUMAN Tropomyosin alpha-3 chain OS=Homo sapiens OX=9606 GN=TPM3 PE=1 SV=2	178.99	15.09	32950	3	1	filtered out during statistical process
#C#K2C1B_HUMAN	sp|Q7Z794|K2C1B_HUMAN Keratin, type II cytoskeletal 1b OS=Homo sapiens OX=9606 GN=KRT77 PE=1 SV=3	638.72	15.05	61901	10	6	filtered out during statistical process
RS24_HUMAN	sp|P62847|RS24_HUMAN 40S ribosomal protein S24 OS=Homo sapiens OX=9606 GN=RPS24 PE=1 SV=1	73.13	15.04	15423	2	2	filtered out during statistical process
ACBP_HUMAN	sp|P07108|ACBP_HUMAN Acyl-CoA-binding protein OS=Homo sapiens OX=9606 GN=DBI PE=1 SV=2	113.57	14.94	10044	1	1	filtered out during statistical process
GRPE1_HUMAN	sp|Q9HAV7|GRPE1_HUMAN GrpE protein homolog 1, mitochondrial OS=Homo sapiens OX=9606 GN=GRPEL1 PE=1 SV=2	167.81	14.75	24279	4	4	filtered out during statistical process
MK14_HUMAN	sp|Q16539|MK14_HUMAN Mitogen-activated protein kinase 14 OS=Homo sapiens OX=9606 GN=MAPK14 PE=1 SV=3	354.49	14.72	41293	7	1	filtered out during statistical process
RS15A_HUMAN	sp|P62244|RS15A_HUMAN 40S ribosomal protein S15a OS=Homo sapiens OX=9606 GN=RPS15A PE=1 SV=2	78.4	14.62	14840	2	2	filtered out during statistical process
L7RSM2_HUMAN	tr|L7RSM2|L7RSM2_HUMAN Mitogen-activated protein kinase 14 OS=Homo sapiens OX=9606 GN=MAPK14 PE=3 SV=1	358.05	14.44	41493	7	1	filtered out during statistical process
A0A024RC79_HUMAN	tr|A0A024RC79|A0A024RC79_HUMAN HCG2042756, isoform CRA_b OS=Homo sapiens OX=9606 GN=hCG_2042756 PE=4 SV=1	27.41	14.29	5788	1	1	filtered out during statistical process
RLA1_HUMAN	sp|P05386|RLA1_HUMAN 60S acidic ribosomal protein P1 OS=Homo sapiens OX=9606 GN=RPLP1 PE=1 SV=1	42.08	14.04	11514	1	1	filtered out during statistical process
#C#K2C79_HUMAN	sp|Q5XKE5|K2C79_HUMAN Keratin, type II cytoskeletal 79 OS=Homo sapiens OX=9606 GN=KRT79 PE=1 SV=2	950.96	13.46	57836	13	1	filtered out during statistical process
ILF2_HUMAN	sp|Q12905|ILF2_HUMAN Interleukin enhancer-binding factor 2 OS=Homo sapiens OX=9606 GN=ILF2 PE=1 SV=2	147.29	13.08	43062	3	3	filtered out during statistical process
A0A5C2GZS4_HUMAN	tr|A0A5C2GZS4|A0A5C2GZS4_HUMAN IG c1188_light_IGKV3-20_IGKJ2 (Fragment) OS=Homo sapiens OX=9606 PE=2 SV=1	50.14	12.96	11840	1	1	filtered out during statistical process
#C#KRT36_HUMAN	sp|O76013|KRT36_HUMAN Keratin, type I cuticular Ha6 OS=Homo sapiens OX=9606 GN=KRT36 PE=1 SV=1	371.06	12.85	52247	6	3	filtered out during statistical process
IFM1_HUMAN	sp|P13164|IFM1_HUMAN Interferon-induced transmembrane protein 1 OS=Homo sapiens OX=9606 GN=IFITM1 PE=1 SV=3	32.08	12.8	13964	1	1	filtered out during statistical process
PTMA_HUMAN	sp|P06454|PTMA_HUMAN Prothymosin alpha OS=Homo sapiens OX=9606 GN=PTMA PE=1 SV=2	55.14	12.61	12203	1	1	filtered out during statistical process
A0A5C2GQ55_HUMAN	tr|A0A5C2GQ55|A0A5C2GQ55_HUMAN IG c1526_heavy_IGHV3-7_IGHD3-3_IGHJ4 (Fragment) OS=Homo sapiens OX=9606 PE=2 SV=1	71.93	12.6	14292	1	1	filtered out during statistical process
#C#KRA21_HUMAN	sp|Q9BYU5|KRA21_HUMAN Keratin-associated protein 2-1 OS=Homo sapiens OX=9606 GN=KRTAP2-1 PE=2 SV=2	98.56	12.5	13514	1	1	filtered out during statistical process
NDK8_HUMAN	sp|O60361|NDK8_HUMAN Putative nucleoside diphosphate kinase OS=Homo sapiens OX=9606 GN=NME2P1 PE=5 SV=1	36.88	12.41	15529	1	1	filtered out during statistical process
DYL1_HUMAN	sp|P63167|DYL1_HUMAN Dynein light chain 1, cytoplasmic OS=Homo sapiens OX=9606 GN=DYNLL1 PE=1 SV=1	42.23	12.36	10366	1	1	filtered out during statistical process
#C#K2C8_HUMAN	sp|P05787|K2C8_HUMAN Keratin, type II cytoskeletal 8 OS=Homo sapiens OX=9606 GN=KRT8 PE=1 SV=7	576.73	12.22	53704	8	2	filtered out during statistical process
1433E_HUMAN	sp|P62258|1433E_HUMAN 14-3-3 protein epsilon OS=Homo sapiens OX=9606 GN=YWHAE PE=1 SV=1	159.03	12.16	29174	4	3	filtered out during statistical process
A0A5C2G252_HUMAN	tr|A0A5C2G252|A0A5C2G252_HUMAN IGL c2526_light_IGKV1-17_IGKJ1 (Fragment) OS=Homo sapiens OX=9606 PE=2 SV=1	72.18	12.15	11664	1	1	filtered out during statistical process
RUXE_HUMAN	sp|P62304|RUXE_HUMAN Small nuclear ribonucleoprotein E OS=Homo sapiens OX=9606 GN=SNRPE PE=1 SV=1	30.08	11.96	10804	1	1	filtered out during statistical process
S1A7B_HUMAN	sp|Q5SY68|S1A7B_HUMAN Protein S100-A7-like 2 OS=Homo sapiens OX=9606 GN=S100A7L2 PE=1 SV=1	67.61	11.88	11302	1	1	filtered out during statistical process
SHB_HUMAN	sp|Q15464|SHB_HUMAN SH2 domain-containing adapter protein B OS=Homo sapiens OX=9606 GN=SHB PE=1 SV=2	397.98	11.59	55042	7	7	filtered out during statistical process
A0A7S5BYV9_HUMAN	tr|A0A7S5BYV9|A0A7S5BYV9_HUMAN IGH c881_heavy_IGHV4-39_IGHD5-24_IGHJ4 (Fragment) OS=Homo sapiens OX=9606 PE=2 SV=1	29.39	11.48	13311	1	1	filtered out during statistical process
#C#K1C18_HUMAN	sp|P05783|K1C18_HUMAN Keratin, type I cytoskeletal 18 OS=Homo sapiens OX=9606 GN=KRT18 PE=1 SV=2	298.48	11.4	48058	5	4	filtered out during statistical process
A0A7S5C231_HUMAN	tr|A0A7S5C231|A0A7S5C231_HUMAN IGH c2783_heavy_IGHV4-34_IGHD3-22_IGHJ3 (Fragment) OS=Homo sapiens OX=9606 PE=2 SV=1	49.72	11.2	13821	1	1	filtered out during statistical process
A0A5C2FWY0_HUMAN	tr|A0A5C2FWY0|A0A5C2FWY0_HUMAN IGL c45_light_IGLV1-47_IGLJ3 (Fragment) OS=Homo sapiens OX=9606 PE=2 SV=1	47.97	10.91	11411	1	1	filtered out during statistical process
A0A5C2G836_HUMAN	tr|A0A5C2G836|A0A5C2G836_HUMAN IGL c3927_light_IGLV1-51_IGLJ2 (Fragment) OS=Homo sapiens OX=9606 PE=2 SV=1	31.81	10.91	11298	1	1	filtered out during statistical process
A0A5C2GTV3_HUMAN	tr|A0A5C2GTV3|A0A5C2GTV3_HUMAN IG c29_light_IGLV1-51_IGLJ2 (Fragment) OS=Homo sapiens OX=9606 PE=2 SV=1	34.84	10.91	11569	1	1	filtered out during statistical process
A0A5C2GDM2_HUMAN	tr|A0A5C2GDM2|A0A5C2GDM2_HUMAN IG c404_heavy_IGHV1-8_IGHD2-21_IGHJ4 (Fragment) OS=Homo sapiens OX=9606 PE=2 SV=1	62.7	10.83	13189	1	1	filtered out during statistical process
A0A5C2FVL4_HUMAN	tr|A0A5C2FVL4|A0A5C2FVL4_HUMAN IGL c1098_light_IGLV1-40_IGLJ3 (Fragment) OS=Homo sapiens OX=9606 PE=2 SV=1	32.55	10.71	11543	1	1	filtered out during statistical process
S10AG_HUMAN	sp|Q96FQ6|S10AG_HUMAN Protein S100-A16 OS=Homo sapiens OX=9606 GN=S100A16 PE=1 SV=1	52.22	10.68	11801	1	1	filtered out during statistical process
IF2B_HUMAN	sp|P20042|IF2B_HUMAN Eukaryotic translation initiation factor 2 subunit 2 OS=Homo sapiens OX=9606 GN=EIF2S2 PE=1 SV=2	178.66	10.51	38388	4	4	filtered out during statistical process
A0A5C2GF34_HUMAN	tr|A0A5C2GF34|A0A5C2GF34_HUMAN IGH + IGL c627_heavy_IGHV1-18_IGHD2-21_IGHJ4 (Fragment) OS=Homo sapiens OX=9606 PE=2 SV=1	29.8	10.34	12722	1	1	filtered out during statistical process
A0A024R757_HUMAN	tr|A0A024R757|A0A024R757_HUMAN Caveolin OS=Homo sapiens OX=9606 GN=CAV1 PE=3 SV=1	114.44	10.2	17023	2	2	filtered out during statistical process
A0A5C2G5D4_HUMAN	tr|A0A5C2G5D4|A0A5C2G5D4_HUMAN IGL c1533_light_IGLV3-25_IGLJ3 (Fragment) OS=Homo sapiens OX=9606 PE=2 SV=1	55.2	10.19	11309	1	1	filtered out during statistical process
RSSA_HUMAN	sp|P08865|RSSA_HUMAN 40S ribosomal protein SA OS=Homo sapiens OX=9606 GN=RPSA PE=1 SV=4	162.21	10.17	32854	2	2	filtered out during statistical process
A0A5C2GEU5_HUMAN	tr|A0A5C2GEU5|A0A5C2GEU5_HUMAN IGH c571_heavy__IGHV5-51_IGHD3-16_IGHJ3 (Fragment) OS=Homo sapiens OX=9606 PE=2 SV=1	37.68	10.17	13000	1	1	filtered out during statistical process
A0A5C2FT54_HUMAN	tr|A0A5C2FT54|A0A5C2FT54_HUMAN IGL c118_light_IGKV3-20_IGKJ1 (Fragment) OS=Homo sapiens OX=9606 PE=2 SV=1	28.11	10.09	11975	1	1	filtered out during statistical process
A0A1L2BU41_HUMAN	tr|A0A1L2BU41|A0A1L2BU41_HUMAN Anti-staphylococcal enterotoxin A variable region lambda chain (Fragment) OS=Homo sapiens OX=9606 PE=2 SV=1	31.17	10	11374	1	1	filtered out during statistical process
LYN_HUMAN	sp|P07948|LYN_HUMAN Tyrosine-protein kinase Lyn OS=Homo sapiens OX=9606 GN=LYN PE=1 SV=3	235.2	9.77	58574	5	4	filtered out during statistical process
Q6ZME5_HUMAN	tr|Q6ZME5|Q6ZME5_HUMAN cDNA FLJ23974 fis, clone HEP18860 OS=Homo sapiens OX=9606 PE=2 SV=1	28.99	9.77	15292	1	1	filtered out during statistical process
A0A5C2GLU6_HUMAN	tr|A0A5C2GLU6|A0A5C2GLU6_HUMAN IG c166_light_IGKV4-1_IGKJ2 (Fragment) OS=Homo sapiens OX=9606 PE=2 SV=1	34.4	9.65	12664	1	1	filtered out during statistical process
#C#P02666	SWISS-PROT:P02666 Beta-casein - Bos taurus (Bovine).	263.45	9.57	23583	3	3	filtered out during statistical process
A0A5C2FYN7_HUMAN	tr|A0A5C2FYN7|A0A5C2FYN7_HUMAN IGL c1999_light_IGKV4-1_IGKJ2 (Fragment) OS=Homo sapiens OX=9606 PE=2 SV=1	31.24	9.48	12852	1	1	filtered out during statistical process
RL29_HUMAN	sp|P47914|RL29_HUMAN 60S ribosomal protein L29 OS=Homo sapiens OX=9606 GN=RPL29 PE=1 SV=2	75.57	9.43	17752	1	1	filtered out during statistical process
A0A2U8J915_HUMAN	tr|A0A2U8J915|A0A2U8J915_HUMAN Ig heavy chain variable region (Fragment) OS=Homo sapiens OX=9606 GN=IgH PE=2 SV=1	27.44	9.38	10707	1	1	filtered out during statistical process
RL21_HUMAN	sp|P46778|RL21_HUMAN 60S ribosomal protein L21 OS=Homo sapiens OX=9606 GN=RPL21 PE=1 SV=2	30.18	9.38	18565	1	1	filtered out during statistical process
S10A2_HUMAN	sp|P29034|S10A2_HUMAN Protein S100-A2 OS=Homo sapiens OX=9606 GN=S100A2 PE=1 SV=3	28.17	9.18	11117	1	1	filtered out during statistical process
MK01_HUMAN	sp|P28482|MK01_HUMAN Mitogen-activated protein kinase 1 OS=Homo sapiens OX=9606 GN=MAPK1 PE=1 SV=3	111.02	9.17	41390	2	2	filtered out during statistical process
A0A5C2FUY8_HUMAN	tr|A0A5C2FUY8|A0A5C2FUY8_HUMAN IGL c414_light_IGKV1D-39_IGKJ1 (Fragment) OS=Homo sapiens OX=9606 PE=2 SV=1	40.53	9.17	13528	1	1	filtered out during statistical process
NONO_HUMAN	sp|Q15233|NONO_HUMAN Non-POU domain-containing octamer-binding protein OS=Homo sapiens OX=9606 GN=NONO PE=1 SV=4	73.63	9.13	54232	1	1	filtered out during statistical process
DUS14_HUMAN	sp|O95147|DUS14_HUMAN Dual specificity protein phosphatase 14 OS=Homo sapiens OX=9606 GN=DUSP14 PE=1 SV=1	50.52	9.09	22255	1	1	filtered out during statistical process
PFD2_HUMAN	sp|Q9UHV9|PFD2_HUMAN Prefoldin subunit 2 OS=Homo sapiens OX=9606 GN=PFDN2 PE=1 SV=1	54.56	9.09	16648	1	1	filtered out during statistical process
YBOX1_HUMAN	sp|P67809|YBOX1_HUMAN Y-box-binding protein 1 OS=Homo sapiens OX=9606 GN=YBX1 PE=1 SV=3	50.24	8.95	35924	1	1	filtered out during statistical process
RO52_HUMAN	sp|P19474|RO52_HUMAN E3 ubiquitin-protein ligase TRIM21 OS=Homo sapiens OX=9606 GN=TRIM21 PE=1 SV=1	226.04	8.84	54170	4	4	filtered out during statistical process
TMOD3_HUMAN	sp|Q9NYL9|TMOD3_HUMAN Tropomodulin-3 OS=Homo sapiens OX=9606 GN=TMOD3 PE=1 SV=1	125.89	8.81	39595	2	2	filtered out during statistical process
CTNB1_HUMAN	sp|P35222|CTNB1_HUMAN Catenin beta-1 OS=Homo sapiens OX=9606 GN=CTNNB1 PE=1 SV=1	320.47	8.71	85497	7	3	filtered out during statistical process
RS14_HUMAN	sp|P62263|RS14_HUMAN 40S ribosomal protein S14 OS=Homo sapiens OX=9606 GN=RPS14 PE=1 SV=3	70.1	8.61	16273	1	1	filtered out during statistical process
#C#KRT84_HUMAN	sp|Q9NSB2|KRT84_HUMAN Keratin, type II cuticular Hb4 OS=Homo sapiens OX=9606 GN=KRT84 PE=2 SV=2	493.32	8.5	64842	7	1	filtered out during statistical process
A0A5C2G4W6_HUMAN	tr|A0A5C2G4W6|A0A5C2G4W6_HUMAN IGL c3476_light_IGKV3-15_IGKJ3 (Fragment) OS=Homo sapiens OX=9606 PE=2 SV=1	28.48	8.49	11377	1	1	filtered out during statistical process
A0A5C2GX41_HUMAN	tr|A0A5C2GX41|A0A5C2GX41_HUMAN IG c1382_light_IGKV3-15_IGKJ2 (Fragment) OS=Homo sapiens OX=9606 PE=2 SV=1	28.48	8.41	11715	1	1	filtered out during statistical process
A0A5C2FUJ9_HUMAN	tr|A0A5C2FUJ9|A0A5C2FUJ9_HUMAN IGL c678_light_IGKV3-20_IGKJ2 (Fragment) OS=Homo sapiens OX=9606 PE=2 SV=1	28.48	8.33	11646	1	1	filtered out during statistical process
A0A5C2FV06_HUMAN	tr|A0A5C2FV06|A0A5C2FV06_HUMAN IGL c434_light_IGKV3-20_IGKJ2 (Fragment) OS=Homo sapiens OX=9606 PE=2 SV=1	32.17	8.33	11872	1	1	filtered out during statistical process
A0A5C2FXL9_HUMAN	tr|A0A5C2FXL9|A0A5C2FXL9_HUMAN IGL c1748_light_IGKV3-20_IGKJ3 (Fragment) OS=Homo sapiens OX=9606 PE=2 SV=1	32.17	8.33	11674	1	1	filtered out during statistical process
A0A5C2FZL0_HUMAN	tr|A0A5C2FZL0|A0A5C2FZL0_HUMAN IGL c2362_light_IGKV3-15_IGKJ1 (Fragment) OS=Homo sapiens OX=9606 PE=2 SV=1	30.95	8.33	11613	1	1	filtered out during statistical process
A0A5C2GJ51_HUMAN	tr|A0A5C2GJ51|A0A5C2GJ51_HUMAN IG c360_light_IGKV3-20_IGKJ2 (Fragment) OS=Homo sapiens OX=9606 PE=2 SV=1	28.48	8.33	11658	1	1	filtered out during statistical process
A0A5C2GJD6_HUMAN	tr|A0A5C2GJD6|A0A5C2GJD6_HUMAN IG c966_light_IGKV3D-15_IGKJ2 (Fragment) OS=Homo sapiens OX=9606 PE=2 SV=1	28.48	8.33	11788	1	1	filtered out during statistical process
A0A5C2GTS4_HUMAN	tr|A0A5C2GTS4|A0A5C2GTS4_HUMAN IG c1123_light_IGKV3-15_IGKJ4 (Fragment) OS=Homo sapiens OX=9606 PE=2 SV=1	30.95	8.33	11840	1	1	filtered out during statistical process
RL23A_HUMAN	sp|P62750|RL23A_HUMAN 60S ribosomal protein L23a OS=Homo sapiens OX=9606 GN=RPL23A PE=1 SV=1	67.19	8.33	17695	1	1	filtered out during statistical process
EPHA2_HUMAN	sp|P29317|EPHA2_HUMAN Ephrin type-A receptor 2 OS=Homo sapiens OX=9606 GN=EPHA2 PE=1 SV=2	557.19	8.2	108266	9	9	filtered out during statistical process
A0A5C2FVV6_HUMAN	tr|A0A5C2FVV6|A0A5C2FVV6_HUMAN IGL c1059_light_IGLV8-61_IGLJ3 (Fragment) OS=Homo sapiens OX=9606 PE=2 SV=1	53.39	8.18	11508	1	1	filtered out during statistical process
A0A5C2FWK3_HUMAN	tr|A0A5C2FWK3|A0A5C2FWK3_HUMAN IGL c1478_light_IGLV2-14_IGLJ3 (Fragment) OS=Homo sapiens OX=9606 PE=2 SV=1	39.61	8.18	11614	1	1	filtered out during statistical process
A0A5C2G700_HUMAN	tr|A0A5C2G700|A0A5C2G700_HUMAN IGL c3477_light_IGLV2-14_IGLJ2 (Fragment) OS=Homo sapiens OX=9606 PE=2 SV=1	39.61	8.18	11324	1	1	filtered out during statistical process
A0A5C2GJJ5_HUMAN	tr|A0A5C2GJJ5|A0A5C2GJJ5_HUMAN IGH + IGL c177_light_IGLV7-46_IGLJ2 (Fragment) OS=Homo sapiens OX=9606 PE=2 SV=1	28.54	8.18	11617	1	1	filtered out during statistical process
A0A5C2GL79_HUMAN	tr|A0A5C2GL79|A0A5C2GL79_HUMAN IG c559_light_IGLV2-23_IGLJ1 (Fragment) OS=Homo sapiens OX=9606 PE=2 SV=1	27.2	8.11	11500	1	1	filtered out during statistical process
H31T_HUMAN	sp|Q16695|H31T_HUMAN Histone H3.1t OS=Homo sapiens OX=9606 GN=H3-4 PE=1 SV=3	60.4	8.09	15508	1	1	filtered out during statistical process
DDX17_HUMAN	sp|Q92841|DDX17_HUMAN Probable ATP-dependent RNA helicase DDX17 OS=Homo sapiens OX=9606 GN=DDX17 PE=1 SV=2	235.46	7.96	80272	5	2	filtered out during statistical process
NCK1_HUMAN	sp|P16333|NCK1_HUMAN Cytoplasmic protein NCK1 OS=Homo sapiens OX=9606 GN=NCK1 PE=1 SV=1	109.48	7.96	42864	2	2	filtered out during statistical process
RS13_HUMAN	sp|P62277|RS13_HUMAN 40S ribosomal protein S13 OS=Homo sapiens OX=9606 GN=RPS13 PE=1 SV=2	80.44	7.95	17222	1	1	filtered out during statistical process
PARK7_HUMAN	sp|Q99497|PARK7_HUMAN Parkinson disease protein 7 OS=Homo sapiens OX=9606 GN=PARK7 PE=1 SV=2	30.38	7.94	19891	1	1	filtered out during statistical process
SMD3_HUMAN	sp|P62318|SMD3_HUMAN Small nuclear ribonucleoprotein Sm D3 OS=Homo sapiens OX=9606 GN=SNRPD3 PE=1 SV=1	65.69	7.94	13916	1	1	filtered out during statistical process
RS2_HUMAN	sp|P15880|RS2_HUMAN 40S ribosomal protein S2 OS=Homo sapiens OX=9606 GN=RPS2 PE=1 SV=2	89.96	7.85	31324	2	2	filtered out during statistical process
KV315_HUMAN	sp|P01624|KV315_HUMAN Immunoglobulin kappa variable 3-15 OS=Homo sapiens OX=9606 GN=IGKV3-15 PE=1 SV=2	28.48	7.83	12496	1	1	filtered out during statistical process
#C#KRT82_HUMAN	sp|Q9NSB4|KRT82_HUMAN Keratin, type II cuticular Hb2 OS=Homo sapiens OX=9606 GN=KRT82 PE=1 SV=3	318.36	7.8	56653	5	2	filtered out during statistical process
PSB3_HUMAN	sp|P49720|PSB3_HUMAN Proteasome subunit beta type-3 OS=Homo sapiens OX=9606 GN=PSMB3 PE=1 SV=2	43.49	7.8	22949	1	1	filtered out during statistical process
#C#K2C73_HUMAN	sp|Q86Y46|K2C73_HUMAN Keratin, type II cytoskeletal 73 OS=Homo sapiens OX=9606 GN=KRT73 PE=1 SV=1	248.79	7.78	58923	5	2	filtered out during statistical process
ARF1_HUMAN	sp|P84077|ARF1_HUMAN ADP-ribosylation factor 1 OS=Homo sapiens OX=9606 GN=ARF1 PE=1 SV=2	47.22	7.73	20697	1	1	filtered out during statistical process
RS23_HUMAN	sp|P62266|RS23_HUMAN 40S ribosomal protein S23 OS=Homo sapiens OX=9606 GN=RPS23 PE=1 SV=3	47.47	7.69	15808	1	1	filtered out during statistical process
RL17_HUMAN	sp|P18621|RL17_HUMAN 60S ribosomal protein L17 OS=Homo sapiens OX=9606 GN=RPL17 PE=1 SV=3	28.9	7.61	21397	1	1	filtered out during statistical process
CHIP_HUMAN	sp|Q9UNE7|CHIP_HUMAN E3 ubiquitin-protein ligase CHIP OS=Homo sapiens OX=9606 GN=STUB1 PE=1 SV=2	36.08	7.59	34856	2	2	filtered out during statistical process
A0A5C2GNS8_HUMAN	tr|A0A5C2GNS8|A0A5C2GNS8_HUMAN IG c400_heavy_IGHV3-49_IGHD5-18_IGHJ4 (Fragment) OS=Homo sapiens OX=9606 PE=2 SV=1	27.24	7.5	13133	1	1	filtered out during statistical process
A0A5C2FWS8_HUMAN	tr|A0A5C2FWS8|A0A5C2FWS8_HUMAN IGL c365_light_IGKV1D-39_IGKJ2 (Fragment) OS=Homo sapiens OX=9606 PE=2 SV=1	26.74	7.48	11770	1	1	filtered out during statistical process
A0A5C2FXQ9_HUMAN	tr|A0A5C2FXQ9|A0A5C2FXQ9_HUMAN IGL c1719_light_IGKV1-27_IGKJ2 (Fragment) OS=Homo sapiens OX=9606 PE=2 SV=1	31.41	7.48	11537	1	1	filtered out during statistical process
RL27A_HUMAN	sp|P46776|RL27A_HUMAN 60S ribosomal protein L27a OS=Homo sapiens OX=9606 GN=RPL27A PE=1 SV=2	57.73	7.43	16561	1	1	filtered out during statistical process
CYTM_HUMAN	sp|Q15828|CYTM_HUMAN Cystatin-M OS=Homo sapiens OX=9606 GN=CST6 PE=1 SV=1	67.44	7.38	16511	1	1	filtered out during statistical process
DEST_HUMAN	sp|P60981|DEST_HUMAN Destrin OS=Homo sapiens OX=9606 GN=DSTN PE=1 SV=3	75.99	7.27	18506	1	1	filtered out during statistical process
A0A5C2GTY4_HUMAN	tr|A0A5C2GTY4|A0A5C2GTY4_HUMAN IG c1186_light_IGKV3-20_IGKJ2 (Fragment) OS=Homo sapiens OX=9606 PE=2 SV=1	47.34	7.21	12317	1	1	filtered out during statistical process
RL31_HUMAN	sp|P62899|RL31_HUMAN 60S ribosomal protein L31 OS=Homo sapiens OX=9606 GN=RPL31 PE=1 SV=1	47.05	7.2	14463	1	1	filtered out during statistical process
ENOG_HUMAN	sp|P09104|ENOG_HUMAN Gamma-enolase OS=Homo sapiens OX=9606 GN=ENO2 PE=1 SV=3	120.29	7.14	47269	2	1	filtered out during statistical process
A0A5C2GK13_HUMAN	tr|A0A5C2GK13|A0A5C2GK13_HUMAN IG c151_light_IGKV2D-29_IGKJ2 (Fragment) OS=Homo sapiens OX=9606 PE=2 SV=1	28.48	7.14	12303	1	1	filtered out during statistical process
IL36G_HUMAN	sp|Q9NZH8|IL36G_HUMAN Interleukin-36 gamma OS=Homo sapiens OX=9606 GN=IL36G PE=1 SV=1	74.65	7.1	18721	1	1	filtered out during statistical process
SPA12_HUMAN	sp|Q8IW75|SPA12_HUMAN Serpin A12 OS=Homo sapiens OX=9606 GN=SERPINA12 PE=1 SV=1	157.55	7	47175	3	3	filtered out during statistical process
#C#KR131_HUMAN	sp|Q8IUC0|KR131_HUMAN Keratin-associated protein 13-1 OS=Homo sapiens OX=9606 GN=KRTAP13-1 PE=2 SV=2	83.77	6.98	18320	1	1	filtered out during statistical process
RBP56_HUMAN	sp|Q92804|RBP56_HUMAN TATA-binding protein-associated factor 2N OS=Homo sapiens OX=9606 GN=TAF15 PE=1 SV=1	100.78	6.93	61830	2	1	filtered out during statistical process
1433G_HUMAN	sp|P61981|1433G_HUMAN 14-3-3 protein gamma OS=Homo sapiens OX=9606 GN=YWHAG PE=1 SV=2	84.71	6.88	28303	2	1	filtered out during statistical process
LKHA4_HUMAN	sp|P09960|LKHA4_HUMAN Leukotriene A-4 hydrolase OS=Homo sapiens OX=9606 GN=LTA4H PE=1 SV=2	131.37	6.87	69285	3	3	filtered out during statistical process
NUDT5_HUMAN	sp|Q9UKK9|NUDT5_HUMAN ADP-sugar pyrophosphatase OS=Homo sapiens OX=9606 GN=NUDT5 PE=1 SV=1	39.83	6.85	24328	1	1	filtered out during statistical process
ODO2_HUMAN	sp|P36957|ODO2_HUMAN Dihydrolipoyllysine-residue succinyltransferase component of 2-oxoglutarate dehydrogenase complex, mitochondrial OS=Homo sapiens OX=9606 GN=DLST PE=1 SV=4	158.11	6.84	48755	3	3	filtered out during statistical process
A0A0G2JRQ6_HUMAN	tr|A0A0G2JRQ6|A0A0G2JRQ6_HUMAN Ig-like domain-containing protein (Fragment) OS=Homo sapiens OX=9606 PE=1 SV=4	26.74	6.84	12748	1	1	filtered out during statistical process
Q59E97_HUMAN	tr|Q59E97|Q59E97_HUMAN Galectin (Fragment) OS=Homo sapiens OX=9606 PE=2 SV=1	66.8	6.8	38200	2	2	filtered out during statistical process
ODPB_HUMAN	sp|P11177|ODPB_HUMAN Pyruvate dehydrogenase E1 component subunit beta, mitochondrial OS=Homo sapiens OX=9606 GN=PDHB PE=1 SV=3	82.2	6.69	39233	2	2	filtered out during statistical process
TCPD_HUMAN	sp|P50991|TCPD_HUMAN T-complex protein 1 subunit delta OS=Homo sapiens OX=9606 GN=CCT4 PE=1 SV=4	134.19	6.68	57924	3	3	filtered out during statistical process
OTU1_HUMAN	sp|Q5VVQ6|OTU1_HUMAN Ubiquitin thioesterase OTU1 OS=Homo sapiens OX=9606 GN=YOD1 PE=1 SV=1	74.87	6.61	38322	2	2	filtered out during statistical process
SND1_HUMAN	sp|Q7KZF4|SND1_HUMAN Staphylococcal nuclease domain-containing protein 1 OS=Homo sapiens OX=9606 GN=SND1 PE=1 SV=1	274.91	6.59	101997	5	5	filtered out during statistical process
POTEE_HUMAN	sp|Q6S8J3|POTEE_HUMAN POTE ankyrin domain family member E OS=Homo sapiens OX=9606 GN=POTEE PE=2 SV=3	462.4	6.51	121363	7	1	filtered out during statistical process
LY66C_HUMAN	sp|O95867|LY66C_HUMAN Lymphocyte antigen 6 complex locus protein G6c OS=Homo sapiens OX=9606 GN=LY6G6C PE=1 SV=1	29.01	6.4	13821	1	1	filtered out during statistical process
SSRD_HUMAN	sp|P51571|SSRD_HUMAN Translocon-associated protein subunit delta OS=Homo sapiens OX=9606 GN=SSR4 PE=1 SV=1	28.26	6.36	18999	1	1	filtered out during statistical process
KLK7_HUMAN	sp|P49862|KLK7_HUMAN Kallikrein-7 OS=Homo sapiens OX=9606 GN=KLK7 PE=1 SV=1	29.4	6.32	27525	1	1	filtered out during statistical process
MCA3_HUMAN	sp|O43324|MCA3_HUMAN Eukaryotic translation elongation factor 1 epsilon-1 OS=Homo sapiens OX=9606 GN=EEF1E1 PE=1 SV=1	55.03	6.32	19811	1	1	filtered out during statistical process
POF1B_HUMAN	sp|Q8WVV4|POF1B_HUMAN Protein POF1B OS=Homo sapiens OX=9606 GN=POF1B PE=1 SV=3	164.94	6.28	68065	3	3	filtered out during statistical process
PABP4_HUMAN	sp|Q13310|PABP4_HUMAN Polyadenylate-binding protein 4 OS=Homo sapiens OX=9606 GN=PABPC4 PE=1 SV=1	273.84	6.21	70783	4	1	filtered out during statistical process
HNRPD_HUMAN	sp|Q14103|HNRPD_HUMAN Heterogeneous nuclear ribonucleoprotein D0 OS=Homo sapiens OX=9606 GN=HNRNPD PE=1 SV=1	116.15	6.2	38434	2	1	filtered out during statistical process
A2N0T3_HUMAN	tr|A2N0T3|A2N0T3_HUMAN VH6DJ protein (Fragment) OS=Homo sapiens OX=9606 GN=VH6DJ PE=2 SV=1	36.5	6.09	12752	1	1	filtered out during statistical process
TCPG_HUMAN	sp|P49368|TCPG_HUMAN T-complex protein 1 subunit gamma OS=Homo sapiens OX=9606 GN=CCT3 PE=1 SV=4	160.34	6.06	60534	3	3	filtered out during statistical process
LPP_HUMAN	sp|Q93052|LPP_HUMAN Lipoma-preferred partner OS=Homo sapiens OX=9606 GN=LPP PE=1 SV=1	116.53	6.05	65746	2	2	filtered out during statistical process
#C#Q3SZR3	SWISS-PROT:Q3SZR3 (Bos taurus) Alpha-1-acid glycoprotein precursor	55.81	5.94	23182	1	1	filtered out during statistical process
A0A0X9V9C4_HUMAN	tr|A0A0X9V9C4|A0A0X9V9C4_HUMAN GCT-A8 heavy chain variable region (Fragment) OS=Homo sapiens OX=9606 PE=2 SV=1	35.13	5.83	13228	1	1	filtered out during statistical process
APOD_HUMAN	sp|P05090|APOD_HUMAN Apolipoprotein D OS=Homo sapiens OX=9606 GN=APOD PE=1 SV=1	60.23	5.82	21276	1	1	filtered out during statistical process
EPIPL_HUMAN	sp|P58107|EPIPL_HUMAN Epiplakin OS=Homo sapiens OX=9606 GN=EPPK1 PE=1 SV=3	162.88	5.8	555658	4	2	filtered out during statistical process
YES_HUMAN	sp|P07947|YES_HUMAN Tyrosine-protein kinase Yes OS=Homo sapiens OX=9606 GN=YES1 PE=1 SV=3	135.83	5.71	60801	3	2	filtered out during statistical process
TIMP3_HUMAN	sp|P35625|TIMP3_HUMAN Metalloproteinase inhibitor 3 OS=Homo sapiens OX=9606 GN=TIMP3 PE=1 SV=2	61.4	5.69	24145	1	1	filtered out during statistical process
ATPB_HUMAN	sp|P06576|ATPB_HUMAN ATP synthase subunit beta, mitochondrial OS=Homo sapiens OX=9606 GN=ATP5F1B PE=1 SV=3	90.13	5.67	56560	2	2	filtered out during statistical process
ALDOA_HUMAN	sp|P04075|ALDOA_HUMAN Fructose-bisphosphate aldolase A OS=Homo sapiens OX=9606 GN=ALDOA PE=1 SV=2	57.91	5.49	39420	1	1	filtered out during statistical process
SRSF3_HUMAN	sp|P84103|SRSF3_HUMAN Serine/arginine-rich splicing factor 3 OS=Homo sapiens OX=9606 GN=SRSF3 PE=1 SV=1	29.87	5.49	19330	1	1	filtered out during statistical process
FHL17_HUMAN	sp|Q9BXU8|FHL17_HUMAN Ferritin heavy polypeptide-like 17 OS=Homo sapiens OX=9606 GN=FTHL17 PE=1 SV=1	30.06	5.46	21142	1	1	filtered out during statistical process
A0A5C2GIA6_HUMAN	tr|A0A5C2GIA6|A0A5C2GIA6_HUMAN IG c1116_heavy_IGHV4-39_IGHD6-19_IGHJ4 (Fragment) OS=Homo sapiens OX=9606 PE=2 SV=1	36.84	5.43	14332	1	1	filtered out during statistical process
RAB6A_HUMAN	sp|P20340|RAB6A_HUMAN Ras-related protein Rab-6A OS=Homo sapiens OX=9606 GN=RAB6A PE=1 SV=3	47.47	5.29	23593	1	1	filtered out during statistical process
TCPZ_HUMAN	sp|P40227|TCPZ_HUMAN T-complex protein 1 subunit zeta OS=Homo sapiens OX=9606 GN=CCT6A PE=1 SV=3	115.17	5.27	58024	2	2	filtered out during statistical process
A0A5C2GI64_HUMAN	tr|A0A5C2GI64|A0A5C2GI64_HUMAN IG c10_heavy_IGHV4-34_IGHD3-10_IGHJ5 (Fragment) OS=Homo sapiens OX=9606 PE=2 SV=1	36.84	5.26	15096	1	1	filtered out during statistical process
ATPO_HUMAN	sp|P48047|ATPO_HUMAN ATP synthase subunit O, mitochondrial OS=Homo sapiens OX=9606 GN=ATP5PO PE=1 SV=1	59.75	5.16	23277	1	1	filtered out during statistical process
PAK2_HUMAN	sp|Q13177|PAK2_HUMAN Serine/threonine-protein kinase PAK 2 OS=Homo sapiens OX=9606 GN=PAK2 PE=1 SV=3	112.1	5.15	58043	2	2	filtered out during statistical process
TOLIP_HUMAN	sp|Q9H0E2|TOLIP_HUMAN Toll-interacting protein OS=Homo sapiens OX=9606 GN=TOLLIP PE=1 SV=1	35.46	5.11	30282	1	1	filtered out during statistical process
CBR1_HUMAN	sp|P16152|CBR1_HUMAN Carbonyl reductase [NADPH] 1 OS=Homo sapiens OX=9606 GN=CBR1 PE=1 SV=3	38.12	5.05	30375	1	1	filtered out during statistical process
RTCB_HUMAN	sp|Q9Y3I0|RTCB_HUMAN RNA-splicing ligase RtcB homolog OS=Homo sapiens OX=9606 GN=RTCB PE=1 SV=1	100.19	4.95	55210	2	2	filtered out during statistical process
GAB1_HUMAN	sp|Q13480|GAB1_HUMAN GRB2-associated-binding protein 1 OS=Homo sapiens OX=9606 GN=GAB1 PE=1 SV=2	98.41	4.9	76616	2	2	filtered out during statistical process
CAZA2_HUMAN	sp|P47755|CAZA2_HUMAN F-actin-capping protein subunit alpha-2 OS=Homo sapiens OX=9606 GN=CAPZA2 PE=1 SV=3	70.46	4.9	32949	1	1	filtered out during statistical process
MND1_HUMAN	sp|Q9BWT6|MND1_HUMAN Meiotic nuclear division protein 1 homolog OS=Homo sapiens OX=9606 GN=MND1 PE=1 SV=1	29.27	4.88	23753	1	1	filtered out during statistical process
RB33B_HUMAN	sp|Q9H082|RB33B_HUMAN Ras-related protein Rab-33B OS=Homo sapiens OX=9606 GN=RAB33B PE=1 SV=1	47.47	4.8	25718	1	1	filtered out during statistical process
#C#K1C23_HUMAN	sp|Q9C075|K1C23_HUMAN Keratin, type I cytoskeletal 23 OS=Homo sapiens OX=9606 GN=KRT23 PE=1 SV=2	64.36	4.74	48131	2	2	filtered out during statistical process
SEPT2_HUMAN	sp|Q15019|SEPT2_HUMAN Septin-2 OS=Homo sapiens OX=9606 GN=SEPTIN2 PE=1 SV=1	61.25	4.71	41487	1	1	filtered out during statistical process
PYGB_HUMAN	sp|P11216|PYGB_HUMAN Glycogen phosphorylase, brain form OS=Homo sapiens OX=9606 GN=PYGB PE=1 SV=5	206.09	4.63	96696	4	2	filtered out during statistical process
ACK1_HUMAN	sp|Q07912|ACK1_HUMAN Activated CDC42 kinase 1 OS=Homo sapiens OX=9606 GN=TNK2 PE=1 SV=3	207.61	4.62	114569	5	5	filtered out during statistical process
PSB6_HUMAN	sp|P28072|PSB6_HUMAN Proteasome subunit beta type-6 OS=Homo sapiens OX=9606 GN=PSMB6 PE=1 SV=4	47.96	4.6	25358	1	1	filtered out during statistical process
GLYG_HUMAN	sp|P46976|GLYG_HUMAN Glycogenin-1 OS=Homo sapiens OX=9606 GN=GYG1 PE=1 SV=4	39.95	4.57	39384	1	1	filtered out during statistical process
TCPQ_HUMAN	sp|P50990|TCPQ_HUMAN T-complex protein 1 subunit theta OS=Homo sapiens OX=9606 GN=CCT8 PE=1 SV=4	78.53	4.56	59621	2	2	filtered out during statistical process
SFPQ_HUMAN	sp|P23246|SFPQ_HUMAN Splicing factor, proline- and glutamine-rich OS=Homo sapiens OX=9606 GN=SFPQ PE=1 SV=2	171.23	4.53	76149	2	2	filtered out during statistical process
PHB_HUMAN	sp|P35232|PHB_HUMAN Prohibitin OS=Homo sapiens OX=9606 GN=PHB PE=1 SV=1	68.11	4.41	29804	1	1	filtered out during statistical process
RS5_HUMAN	sp|P46782|RS5_HUMAN 40S ribosomal protein S5 OS=Homo sapiens OX=9606 GN=RPS5 PE=1 SV=4	52.95	4.41	22876	1	1	filtered out during statistical process
FBX50_HUMAN	sp|Q6ZVX7|FBX50_HUMAN F-box only protein 50 OS=Homo sapiens OX=9606 GN=NCCRP1 PE=1 SV=1	77.82	4.36	30847	1	1	filtered out during statistical process
B4DMY3_HUMAN	tr|B4DMY3|B4DMY3_HUMAN cDNA FLJ60713, highly similar to Homo sapiens heterogeneous nuclear ribonucleoprotein A/B (HNRPAB), transcript variant 1, mRNA OS=Homo sapiens OX=9606 PE=2 SV=1	73.16	4.33	35009	1	1	filtered out during statistical process
RL8_HUMAN	sp|P62917|RL8_HUMAN 60S ribosomal protein L8 OS=Homo sapiens OX=9606 GN=RPL8 PE=1 SV=2	59.62	4.28	28025	1	1	filtered out during statistical process
PP1A_HUMAN	sp|P62136|PP1A_HUMAN Serine/threonine-protein phosphatase PP1-alpha catalytic subunit OS=Homo sapiens OX=9606 GN=PPP1CA PE=1 SV=1	54.09	4.24	37512	1	1	filtered out during statistical process
MET2A_HUMAN	sp|Q96IZ6|MET2A_HUMAN tRNA N(3)-methylcytidine methyltransferase METTL2A OS=Homo sapiens OX=9606 GN=METTL2A PE=1 SV=5	64.39	4.23	43537	1	1	filtered out during statistical process
PYGM_HUMAN	sp|P11217|PYGM_HUMAN Glycogen phosphorylase, muscle form OS=Homo sapiens OX=9606 GN=PYGM PE=1 SV=6	235.77	4.16	97092	4	2	filtered out during statistical process
S38A2_HUMAN	sp|Q96QD8|S38A2_HUMAN Sodium-coupled neutral amino acid transporter 2 OS=Homo sapiens OX=9606 GN=SLC38A2 PE=1 SV=2	28.73	4.15	56026	1	1	filtered out during statistical process
IF6_HUMAN	sp|P56537|IF6_HUMAN Eukaryotic translation initiation factor 6 OS=Homo sapiens OX=9606 GN=EIF6 PE=1 SV=1	35.26	4.08	26599	1	1	filtered out during statistical process
HNRPL_HUMAN	sp|P14866|HNRPL_HUMAN Heterogeneous nuclear ribonucleoprotein L OS=Homo sapiens OX=9606 GN=HNRNPL PE=1 SV=2	65.01	4.07	64133	2	2	filtered out during statistical process
GRN_HUMAN	sp|P28799|GRN_HUMAN Progranulin OS=Homo sapiens OX=9606 GN=GRN PE=1 SV=2	114.66	4.05	63544	2	2	filtered out during statistical process
STAU1_HUMAN	sp|O95793|STAU1_HUMAN Double-stranded RNA-binding protein Staufen homolog 1 OS=Homo sapiens OX=9606 GN=STAU1 PE=1 SV=2	76.58	3.99	63182	2	2	filtered out during statistical process
#C#KRT38_HUMAN	sp|O76015|KRT38_HUMAN Keratin, type I cuticular Ha8 OS=Homo sapiens OX=9606 GN=KRT38 PE=1 SV=3	189.25	3.95	50480	3	1	filtered out during statistical process
SYK_HUMAN	sp|Q15046|SYK_HUMAN Lysine--tRNA ligase OS=Homo sapiens OX=9606 GN=KARS1 PE=1 SV=3	102.05	3.85	68048	2	2	filtered out during statistical process
#C#ENSEMBL:ENSBTAP00000024462	(Bos taurus) 47 kDa protein	57.36	3.82	46544	1	1	filtered out during statistical process
HNRDL_HUMAN	sp|O14979|HNRDL_HUMAN Heterogeneous nuclear ribonucleoprotein D-like OS=Homo sapiens OX=9606 GN=HNRNPDL PE=1 SV=3	62.24	3.81	46438	2	1	filtered out during statistical process
CAP1_HUMAN	sp|Q01518|CAP1_HUMAN Adenylyl cyclase-associated protein 1 OS=Homo sapiens OX=9606 GN=CAP1 PE=1 SV=5	28.31	3.79	51901	2	2	filtered out during statistical process
APRV1_HUMAN	sp|Q53RT3|APRV1_HUMAN Retroviral-like aspartic protease 1 OS=Homo sapiens OX=9606 GN=ASPRV1 PE=1 SV=1	50.52	3.79	36991	1	1	filtered out during statistical process
EFNB1_HUMAN	sp|P98172|EFNB1_HUMAN Ephrin-B1 OS=Homo sapiens OX=9606 GN=EFNB1 PE=1 SV=1	55.37	3.76	38007	1	1	filtered out during statistical process
EFTU_HUMAN	sp|P49411|EFTU_HUMAN Elongation factor Tu, mitochondrial OS=Homo sapiens OX=9606 GN=TUFM PE=1 SV=2	31.63	3.76	49542	1	1	filtered out during statistical process
TIF1B_HUMAN	sp|Q13263|TIF1B_HUMAN Transcription intermediary factor 1-beta OS=Homo sapiens OX=9606 GN=TRIM28 PE=1 SV=5	40.15	3.71	88550	1	1	filtered out during statistical process
KPCD_HUMAN	sp|Q05655|KPCD_HUMAN Protein kinase C delta type OS=Homo sapiens OX=9606 GN=PRKCD PE=1 SV=2	99.98	3.7	77505	2	2	filtered out during statistical process
MDHC_HUMAN	sp|P40925|MDHC_HUMAN Malate dehydrogenase, cytoplasmic OS=Homo sapiens OX=9606 GN=MDH1 PE=1 SV=4	45.49	3.59	36426	1	1	filtered out during statistical process
RBMX_HUMAN	sp|P38159|RBMX_HUMAN RNA-binding motif protein, X chromosome OS=Homo sapiens OX=9606 GN=RBMX PE=1 SV=3	48.28	3.58	42332	1	1	filtered out during statistical process
EMAL3_HUMAN	sp|Q32P44|EMAL3_HUMAN Echinoderm microtubule-associated protein-like 3 OS=Homo sapiens OX=9606 GN=EML3 PE=1 SV=1	119.42	3.57	95197	2	2	filtered out during statistical process
C1QB_HUMAN	sp|P02746|C1QB_HUMAN Complement C1q subcomponent subunit B OS=Homo sapiens OX=9606 GN=C1QB PE=1 SV=3	85.48	3.56	26722	2	2	filtered out during statistical process
PCBP2_HUMAN	sp|Q15366|PCBP2_HUMAN Poly(rC)-binding protein 2 OS=Homo sapiens OX=9606 GN=PCBP2 PE=1 SV=1	44.45	3.56	38580	1	1	filtered out during statistical process
DR9C7_HUMAN	sp|Q8NEX9|DR9C7_HUMAN Short-chain dehydrogenase/reductase family 9C member 7 OS=Homo sapiens OX=9606 GN=SDR9C7 PE=1 SV=1	40.35	3.51	35263	1	1	filtered out during statistical process
NFL_HUMAN	sp|P07196|NFL_HUMAN Neurofilament light polypeptide OS=Homo sapiens OX=9606 GN=NEFL PE=1 SV=3	115.43	3.5	61517	2	1	filtered out during statistical process
PGAM5_HUMAN	sp|Q96HS1|PGAM5_HUMAN Serine/threonine-protein phosphatase PGAM5, mitochondrial OS=Homo sapiens OX=9606 GN=PGAM5 PE=1 SV=2	70.93	3.46	32004	1	1	filtered out during statistical process
NGRN_HUMAN	sp|Q9NPE2|NGRN_HUMAN Neugrin OS=Homo sapiens OX=9606 GN=NGRN PE=1 SV=2	28.71	3.44	32408	1	1	filtered out during statistical process
PHB2_HUMAN	sp|Q99623|PHB2_HUMAN Prohibitin-2 OS=Homo sapiens OX=9606 GN=PHB2 PE=1 SV=2	38.01	3.34	33296	1	1	filtered out during statistical process
#C#ENSEMBL:ENSBTAP00000024146	(Bos taurus) similar to alpha-2-macroglobulin isoform 1	236.84	3.32	164343	4	2	filtered out during statistical process
HNRL1_HUMAN	sp|Q9BUJ2|HNRL1_HUMAN Heterogeneous nuclear ribonucleoprotein U-like protein 1 OS=Homo sapiens OX=9606 GN=HNRNPUL1 PE=1 SV=2	140.86	3.27	95739	2	2	filtered out during statistical process
THIM_HUMAN	sp|P42765|THIM_HUMAN 3-ketoacyl-CoA thiolase, mitochondrial OS=Homo sapiens OX=9606 GN=ACAA2 PE=1 SV=2	47.49	3.27	41924	1	1	filtered out during statistical process
ERRFI_HUMAN	sp|Q9UJM3|ERRFI_HUMAN ERBB receptor feedback inhibitor 1 OS=Homo sapiens OX=9606 GN=ERRFI1 PE=1 SV=1	65.64	3.25	50560	1	1	filtered out during statistical process
EF1D_HUMAN	sp|P29692|EF1D_HUMAN Elongation factor 1-delta OS=Homo sapiens OX=9606 GN=EEF1D PE=1 SV=5	38.17	3.2	31122	1	1	filtered out during statistical process
ASAP2_HUMAN	sp|O43150|ASAP2_HUMAN Arf-GAP with SH3 domain, ANK repeat and PH domain-containing protein 2 OS=Homo sapiens OX=9606 GN=ASAP2 PE=1 SV=3	71.2	3.08	111651	2	2	filtered out during statistical process
SIR2_HUMAN	sp|Q8IXJ6|SIR2_HUMAN NAD-dependent protein deacetylase sirtuin-2 OS=Homo sapiens OX=9606 GN=SIRT2 PE=1 SV=2	53.58	3.08	43182	1	1	filtered out during statistical process
FAK2_HUMAN	sp|Q14289|FAK2_HUMAN Protein-tyrosine kinase 2-beta OS=Homo sapiens OX=9606 GN=PTK2B PE=1 SV=2	147.03	3.07	115875	3	2	filtered out during statistical process
AL9A1_HUMAN	sp|P49189|AL9A1_HUMAN 4-trimethylaminobutyraldehyde dehydrogenase OS=Homo sapiens OX=9606 GN=ALDH9A1 PE=1 SV=3	92.27	3.04	53802	1	1	filtered out during statistical process
LS14A_HUMAN	sp|Q8ND56|LS14A_HUMAN Protein LSM14 homolog A OS=Homo sapiens OX=9606 GN=LSM14A PE=1 SV=3	36.64	3.02	50530	1	1	filtered out during statistical process
H0YBX1_HUMAN	tr|H0YBX1|H0YBX1_HUMAN DNA polymerase (Fragment) OS=Homo sapiens OX=9606 GN=POLB PE=1 SV=1	27.88	2.93	27130	1	1	filtered out during statistical process
SERPH_HUMAN	sp|P50454|SERPH_HUMAN Serpin H1 OS=Homo sapiens OX=9606 GN=SERPINH1 PE=1 SV=2	60.68	2.87	46441	1	1	filtered out during statistical process
LEG3_HUMAN	sp|P17931|LEG3_HUMAN Galectin-3 OS=Homo sapiens OX=9606 GN=LGALS3 PE=1 SV=5	32.33	2.8	26152	1	1	filtered out during statistical process
ASAH1_HUMAN	sp|Q13510|ASAH1_HUMAN Acid ceramidase OS=Homo sapiens OX=9606 GN=ASAH1 PE=1 SV=5	28.23	2.78	44660	1	1	filtered out during statistical process
SIR3_HUMAN	sp|Q9NTG7|SIR3_HUMAN NAD-dependent protein deacetylase sirtuin-3, mitochondrial OS=Homo sapiens OX=9606 GN=SIRT3 PE=1 SV=2	40.82	2.76	43573	1	1	filtered out during statistical process
INVO_HUMAN	sp|P07476|INVO_HUMAN Involucrin OS=Homo sapiens OX=9606 GN=IVL PE=1 SV=2	30.24	2.74	68479	1	1	filtered out during statistical process
GDIB_HUMAN	sp|P50395|GDIB_HUMAN Rab GDP dissociation inhibitor beta OS=Homo sapiens OX=9606 GN=GDI2 PE=1 SV=2	56.14	2.7	50663	1	1	filtered out during statistical process
RT27_HUMAN	sp|Q92552|RT27_HUMAN 28S ribosomal protein S27, mitochondrial OS=Homo sapiens OX=9606 GN=MRPS27 PE=1 SV=3	44.17	2.66	47611	1	1	filtered out during statistical process
PTBP1_HUMAN	sp|P26599|PTBP1_HUMAN Polypyrimidine tract-binding protein 1 OS=Homo sapiens OX=9606 GN=PTBP1 PE=1 SV=1	72.88	2.64	57221	1	1	filtered out during statistical process
CCN1_HUMAN	sp|O00622|CCN1_HUMAN CCN family member 1 OS=Homo sapiens OX=9606 GN=CCN1 PE=1 SV=1	37.77	2.62	42027	1	1	filtered out during statistical process
DPYL2_HUMAN	sp|Q16555|DPYL2_HUMAN Dihydropyrimidinase-related protein 2 OS=Homo sapiens OX=9606 GN=DPYSL2 PE=1 SV=1	87.95	2.62	62294	1	1	filtered out during statistical process
PUR6_HUMAN	sp|P22234|PUR6_HUMAN Multifunctional protein ADE2 OS=Homo sapiens OX=9606 GN=PAICS PE=1 SV=3	31.48	2.59	47079	1	1	filtered out during statistical process
CO8A1_HUMAN	sp|P27658|CO8A1_HUMAN Collagen alpha-1(VIII) chain OS=Homo sapiens OX=9606 GN=COL8A1 PE=1 SV=2	32.19	2.55	73364	1	1	filtered out during statistical process
DNJA3_HUMAN	sp|Q96EY1|DNJA3_HUMAN DnaJ homolog subfamily A member 3, mitochondrial OS=Homo sapiens OX=9606 GN=DNAJA3 PE=1 SV=2	29.55	2.5	52489	1	1	filtered out during statistical process
CSK_HUMAN	sp|P41240|CSK_HUMAN Tyrosine-protein kinase CSK OS=Homo sapiens OX=9606 GN=CSK PE=1 SV=1	45.22	2.44	50704	1	1	filtered out during statistical process
IF4A3_HUMAN	sp|P38919|IF4A3_HUMAN Eukaryotic initiation factor 4A-III OS=Homo sapiens OX=9606 GN=EIF4A3 PE=1 SV=4	40.59	2.43	46871	1	1	filtered out during statistical process
GSK3A_HUMAN	sp|P49840|GSK3A_HUMAN Glycogen synthase kinase-3 alpha OS=Homo sapiens OX=9606 GN=GSK3A PE=1 SV=2	85.71	2.28	50981	2	2	filtered out during statistical process
TKT_HUMAN	sp|P29401|TKT_HUMAN Transketolase OS=Homo sapiens OX=9606 GN=TKT PE=1 SV=3	60	2.25	67878	1	1	filtered out during statistical process
PEX12_HUMAN	sp|O00623|PEX12_HUMAN Peroxisome assembly protein 12 OS=Homo sapiens OX=9606 GN=PEX12 PE=1 SV=1	29.81	2.23	40797	1	1	filtered out during statistical process
TCPE_HUMAN	sp|P48643|TCPE_HUMAN T-complex protein 1 subunit epsilon OS=Homo sapiens OX=9606 GN=CCT5 PE=1 SV=1	68.76	2.22	59671	1	1	filtered out during statistical process
TCPH_HUMAN	sp|Q99832|TCPH_HUMAN T-complex protein 1 subunit eta OS=Homo sapiens OX=9606 GN=CCT7 PE=1 SV=2	53.13	2.21	59367	1	1	filtered out during statistical process
RUVB2_HUMAN	sp|Q9Y230|RUVB2_HUMAN RuvB-like 2 OS=Homo sapiens OX=9606 GN=RUVBL2 PE=1 SV=3	70.79	2.16	51157	1	1	filtered out during statistical process
RPGF1_HUMAN	sp|Q13905|RPGF1_HUMAN Rap guanine nucleotide exchange factor 1 OS=Homo sapiens OX=9606 GN=RAPGEF1 PE=1 SV=3	59.24	2.14	120548	2	2	filtered out during statistical process
ABLM3_HUMAN	sp|O94929|ABLM3_HUMAN Actin-binding LIM protein 3 OS=Homo sapiens OX=9606 GN=ABLIM3 PE=1 SV=3	53.39	2.05	77802	1	1	filtered out during statistical process
CALX_HUMAN	sp|P27824|CALX_HUMAN Calnexin OS=Homo sapiens OX=9606 GN=CANX PE=1 SV=2	32.31	2.03	67568	1	1	filtered out during statistical process
RHG32_HUMAN	sp|A7KAX9|RHG32_HUMAN Rho GTPase-activating protein 32 OS=Homo sapiens OX=9606 GN=ARHGAP32 PE=1 SV=1	125.24	2.01	230529	7	7	filtered out during statistical process
TAU_HUMAN	sp|P10636|TAU_HUMAN Microtubule-associated protein tau OS=Homo sapiens OX=9606 GN=MAPT PE=1 SV=5	97.9	1.98	78928	2	2	filtered out during statistical process
KIRR1_HUMAN	sp|Q96J84|KIRR1_HUMAN Kin of IRRE-like protein 1 OS=Homo sapiens OX=9606 GN=KIRREL1 PE=1 SV=2	43.14	1.98	83536	1	1	filtered out during statistical process
#C#sp|Q9HWK6|LYSC_PSEAE	Lysyl endopeptidase OS=Pseudomonas aeruginosa (strain ATCC 15692 / PAO1 / 1C / PRS 101 / LMG 12228) GN=prpL PE=1 SV=1	33.87	1.95	48213	1	1	filtered out during statistical process
DDX21_HUMAN	sp|Q9NR30|DDX21_HUMAN Nucleolar RNA helicase 2 OS=Homo sapiens OX=9606 GN=DDX21 PE=1 SV=5	31.39	1.92	87344	1	1	filtered out during statistical process
DHX9_HUMAN	sp|Q08211|DHX9_HUMAN ATP-dependent RNA helicase A OS=Homo sapiens OX=9606 GN=DHX9 PE=1 SV=4	94.13	1.89	140958	2	2	filtered out during statistical process
LX12B_HUMAN	sp|O75342|LX12B_HUMAN Arachidonate 12-lipoxygenase, 12R-type OS=Homo sapiens OX=9606 GN=ALOX12B PE=1 SV=1	57.82	1.85	80356	1	1	filtered out during statistical process
DHE3_HUMAN	sp|P00367|DHE3_HUMAN Glutamate dehydrogenase 1, mitochondrial OS=Homo sapiens OX=9606 GN=GLUD1 PE=1 SV=2	33.31	1.79	61398	1	1	filtered out during statistical process
RBM14_HUMAN	sp|Q96PK6|RBM14_HUMAN RNA-binding protein 14 OS=Homo sapiens OX=9606 GN=RBM14 PE=1 SV=2	27.22	1.79	69492	1	1	filtered out during statistical process
HNRH3_HUMAN	sp|P31942|HNRH3_HUMAN Heterogeneous nuclear ribonucleoprotein H3 OS=Homo sapiens OX=9606 GN=HNRNPH3 PE=1 SV=2	30.88	1.73	36926	1	1	filtered out during statistical process
FKB15_HUMAN	sp|Q5T1M5|FKB15_HUMAN FK506-binding protein 15 OS=Homo sapiens OX=9606 GN=FKBP15 PE=1 SV=2	48.2	1.72	133630	1	1	filtered out during statistical process
TRFL_HUMAN	sp|P02788|TRFL_HUMAN Lactotransferrin OS=Homo sapiens OX=9606 GN=LTF PE=1 SV=6	44.95	1.69	78182	1	1	filtered out during statistical process
#C#Q1RMK2	TREMBL:Q1RMK2 (Bos taurus) IGHM protein	67.4	1.68	65057	1	1	filtered out during statistical process
TAD2B_HUMAN	sp|Q86TJ2|TAD2B_HUMAN Transcriptional adapter 2-beta OS=Homo sapiens OX=9606 GN=TADA2B PE=1 SV=2	31.35	1.67	48470	1	1	filtered out during statistical process
WDR26_HUMAN	sp|Q9H7D7|WDR26_HUMAN WD repeat-containing protein 26 OS=Homo sapiens OX=9606 GN=WDR26 PE=1 SV=3	40.78	1.66	72124	1	1	filtered out during statistical process
GDE_HUMAN	sp|P35573|GDE_HUMAN Glycogen debranching enzyme OS=Homo sapiens OX=9606 GN=AGL PE=1 SV=3	75.15	1.63	174764	2	2	filtered out during statistical process
RRBP1_HUMAN	sp|Q9P2E9|RRBP1_HUMAN Ribosome-binding protein 1 OS=Homo sapiens OX=9606 GN=RRBP1 PE=1 SV=5	61.59	1.63	152456	2	2	filtered out during statistical process
PKHA6_HUMAN	sp|Q9Y2H5|PKHA6_HUMAN Pleckstrin homology domain-containing family A member 6 OS=Homo sapiens OX=9606 GN=PLEKHA6 PE=1 SV=4	63.08	1.62	117128	1	1	filtered out during statistical process
ZO2_HUMAN	sp|Q9UDY2|ZO2_HUMAN Tight junction protein ZO-2 OS=Homo sapiens OX=9606 GN=TJP2 PE=1 SV=2	29.31	1.6	133958	1	1	filtered out during statistical process
FER_HUMAN	sp|P16591|FER_HUMAN Tyrosine-protein kinase Fer OS=Homo sapiens OX=9606 GN=FER PE=1 SV=2	38.71	1.58	94638	1	1	filtered out during statistical process
PIGR_HUMAN	sp|P01833|PIGR_HUMAN Polymeric immunoglobulin receptor OS=Homo sapiens OX=9606 GN=PIGR PE=1 SV=4	32.47	1.57	83284	1	1	filtered out during statistical process
TENS1_HUMAN	sp|Q9HBL0|TENS1_HUMAN Tensin-1 OS=Homo sapiens OX=9606 GN=TNS1 PE=1 SV=2	95.89	1.44	185701	2	1	filtered out during statistical process
ITB4_HUMAN	sp|P16144|ITB4_HUMAN Integrin beta-4 OS=Homo sapiens OX=9606 GN=ITGB4 PE=1 SV=5	64.55	1.43	202167	2	2	filtered out during statistical process
PKP4_HUMAN	sp|Q99569|PKP4_HUMAN Plakophilin-4 OS=Homo sapiens OX=9606 GN=PKP4 PE=1 SV=2	43.22	1.43	131868	1	1	filtered out during statistical process
ENPL_HUMAN	sp|P14625|ENPL_HUMAN Endoplasmin OS=Homo sapiens OX=9606 GN=HSP90B1 PE=1 SV=1	41.09	1.37	92469	1	1	filtered out during statistical process
PTPRA_HUMAN	sp|P18433|PTPRA_HUMAN Receptor-type tyrosine-protein phosphatase alpha OS=Homo sapiens OX=9606 GN=PTPRA PE=1 SV=3	32.46	1.37	90719	1	1	filtered out during statistical process
ACTN1_HUMAN	sp|P12814|ACTN1_HUMAN Alpha-actinin-1 OS=Homo sapiens OX=9606 GN=ACTN1 PE=1 SV=2	27.72	1.35	103058	1	1	filtered out during statistical process
UFO_HUMAN	sp|P30530|UFO_HUMAN Tyrosine-protein kinase receptor UFO OS=Homo sapiens OX=9606 GN=AXL PE=1 SV=4	66.98	1.34	98337	1	1	filtered out during statistical process
CASL_HUMAN	sp|Q14511|CASL_HUMAN Enhancer of filamentation 1 OS=Homo sapiens OX=9606 GN=NEDD9 PE=1 SV=1	63.78	1.32	92861	1	1	filtered out during statistical process
CC173_HUMAN	sp|Q0VFZ6|CC173_HUMAN Coiled-coil domain-containing protein 173 OS=Homo sapiens OX=9606 GN=CCDC173 PE=2 SV=2	28.64	1.27	66403	1	1	filtered out during statistical process
MK06_HUMAN	sp|Q16659|MK06_HUMAN Mitogen-activated protein kinase 6 OS=Homo sapiens OX=9606 GN=MAPK6 PE=1 SV=1	26.65	1.25	82681	1	1	filtered out during statistical process
SPTB2_HUMAN	sp|Q01082|SPTB2_HUMAN Spectrin beta chain, non-erythrocytic 1 OS=Homo sapiens OX=9606 GN=SPTBN1 PE=1 SV=2	101.11	1.23	274609	2	2	filtered out during statistical process
VINC_HUMAN	sp|P18206|VINC_HUMAN Vinculin OS=Homo sapiens OX=9606 GN=VCL PE=1 SV=4	30.92	1.23	123799	1	1	filtered out during statistical process
COHA1_HUMAN	sp|Q9UMD9|COHA1_HUMAN Collagen alpha-1(XVII) chain OS=Homo sapiens OX=9606 GN=COL17A1 PE=1 SV=3	27.5	1.2	150419	4	4	filtered out during statistical process
#C#Q3SZ57	SWISS-PROT:Q3SZ57 (Bos taurus) Alpha-fetoprotein precursor	54.48	1.15	68588	1	1	filtered out during statistical process
HMMR_HUMAN	sp|O75330|HMMR_HUMAN Hyaluronan mediated motility receptor OS=Homo sapiens OX=9606 GN=HMMR PE=1 SV=2	50.39	1.1	84100	1	1	filtered out during statistical process
CTNL1_HUMAN	sp|Q9UBT7|CTNL1_HUMAN Alpha-catulin OS=Homo sapiens OX=9606 GN=CTNNAL1 PE=1 SV=2	31.26	1.09	81896	1	1	filtered out during statistical process
GYS1_HUMAN	sp|P13807|GYS1_HUMAN Glycogen [starch] synthase, muscle OS=Homo sapiens OX=9606 GN=GYS1 PE=1 SV=2	47.98	1.09	83786	1	1	filtered out during statistical process
ARHG5_HUMAN	sp|Q12774|ARHG5_HUMAN Rho guanine nucleotide exchange factor 5 OS=Homo sapiens OX=9606 GN=ARHGEF5 PE=1 SV=3	34.67	1.06	176799	2	2	filtered out during statistical process
TSP1_HUMAN	sp|P07996|TSP1_HUMAN Thrombospondin-1 OS=Homo sapiens OX=9606 GN=THBS1 PE=1 SV=2	45.86	1.03	129383	1	1	filtered out during statistical process
WDR91_HUMAN	sp|A4D1P6|WDR91_HUMAN WD repeat-containing protein 91 OS=Homo sapiens OX=9606 GN=WDR91 PE=1 SV=2	48.05	0.94	83344	1	1	filtered out during statistical process
CYFP1_HUMAN	sp|Q7L576|CYFP1_HUMAN Cytoplasmic FMR1-interacting protein 1 OS=Homo sapiens OX=9606 GN=CYFIP1 PE=1 SV=1	47.43	0.88	145182	1	1	filtered out during statistical process
ESRP1_HUMAN	sp|Q6NXG1|ESRP1_HUMAN Epithelial splicing regulatory protein 1 OS=Homo sapiens OX=9606 GN=ESRP1 PE=1 SV=2	30.88	0.88	75585	1	1	filtered out during statistical process
PARD3_HUMAN	sp|Q8TEW0|PARD3_HUMAN Partitioning defective 3 homolog OS=Homo sapiens OX=9606 GN=PARD3 PE=1 SV=2	59.29	0.88	151423	1	1	filtered out during statistical process
EPHB3_HUMAN	sp|P54753|EPHB3_HUMAN Ephrin type-B receptor 3 OS=Homo sapiens OX=9606 GN=EPHB3 PE=1 SV=2	26.89	0.7	110330	1	1	filtered out during statistical process
NACAM_HUMAN	sp|E9PAV3|NACAM_HUMAN Nascent polypeptide-associated complex subunit alpha, muscle-specific form OS=Homo sapiens OX=9606 GN=NACA PE=1 SV=1	62.46	0.67	205422	1	1	filtered out during statistical process
#C#Q2UVX4	SWISS-PROT:Q2UVX4 (Bos taurus) Complement C3 precursor	46.89	0.66	187367	1	1	filtered out during statistical process
ZN451_HUMAN	sp|Q9Y4E5|ZN451_HUMAN E3 SUMO-protein ligase ZNF451 OS=Homo sapiens OX=9606 GN=ZNF451 PE=1 SV=2	28.38	0.66	121484	1	1	filtered out during statistical process
SMC1A_HUMAN	sp|Q14683|SMC1A_HUMAN Structural maintenance of chromosomes protein 1A OS=Homo sapiens OX=9606 GN=SMC1A PE=1 SV=2	27.69	0.65	143233	1	1	filtered out during statistical process
ITA1_HUMAN	sp|P56199|ITA1_HUMAN Integrin alpha-1 OS=Homo sapiens OX=9606 GN=ITGA1 PE=1 SV=2	36.84	0.59	130848	1	1	filtered out during statistical process
RBM20_HUMAN	RNA-binding protein 20 OS=Homo sapiens OX=9606 GN=RBM20 PE=1 SV=3	31.25	0.57	134357	1	1	filtered out during statistical process
AHNK_HUMAN	sp|Q09666|AHNK_HUMAN Neuroblast differentiation-associated protein AHNAK OS=Homo sapiens OX=9606 GN=AHNAK PE=1 SV=2	87.73	0.56	629101	2	2	filtered out during statistical process
ARHGH_HUMAN	sp|Q96PE2|ARHGH_HUMAN Rho guanine nucleotide exchange factor 17 OS=Homo sapiens OX=9606 GN=ARHGEF17 PE=1 SV=1	35.81	0.39	221673	1	1	filtered out during statistical process
MAP1A_HUMAN	sp|P78559|MAP1A_HUMAN Microtubule-associated protein 1A OS=Homo sapiens OX=9606 GN=MAP1A PE=1 SV=6	52.94	0.36	305485	1	1	filtered out during statistical process

## Sheet: up WT
accession	description	protein_set_score	coverage	MW	#peptides	#specific_peptides	quantified_peptides_count	log2FC (ΔCK2β vs WT)	P_Value (ΔCK2β vs WT)
CDCP1_HUMAN	sp|Q9H5V8|CDCP1_HUMAN CUB domain-containing protein 1 OS=Homo sapiens OX=9606 GN=CDCP1 PE=1 SV=3	479.62	10.41	92932	8	8	7	-6.53779	2.83592e-06
PSA7_HUMAN	sp|O14818|PSA7_HUMAN Proteasome subunit alpha type-7 OS=Homo sapiens OX=9606 GN=PSMA7 PE=1 SV=1	125.07	10.08	27887	2	2	2	-3.39024	6.61767e-05
HSP74_HUMAN	sp|P34932|HSP74_HUMAN Heat shock 70 kDa protein 4 OS=Homo sapiens OX=9606 GN=HSPA4 PE=1 SV=4	114.36	3.21	94331	2	2	2	-3.12269	0.000195118
A0A2R3Z0D6_HUMAN	tr|A0A2R3Z0D6|A0A2R3Z0D6_HUMAN Hemoglobin subunit beta (Fragment) OS=Homo sapiens OX=9606 PE=3 SV=1	171.99	61.76	7420	3	1	1	-2.54138	0.0266804
EGFR_HUMAN	sp|P00533|EGFR_HUMAN Epidermal growth factor receptor OS=Homo sapiens OX=9606 GN=EGFR PE=1 SV=2	786.96	13.88	134277	13	13	8	-2.16625	0.0160546
FLNB_HUMAN	sp|O75369|FLNB_HUMAN Filamin-B OS=Homo sapiens OX=9606 GN=FLNB PE=1 SV=2	173.59	1.81	278164	3	3	3	-1.55335	0.0314664

## Sheet: up ΔCK2β
accession	description	protein_set_score	coverage	MW	#peptides	#specific_peptides	quantified_peptides_count	log2FC (ΔCK2β vs WT)	P_Value (ΔCK2β vs WT)
VIME_HUMAN	sp|P08670|VIME_HUMAN Vimentin OS=Homo sapiens OX=9606 GN=VIM PE=1 SV=4	1839.41	60.3	53652	28	27	27	4.77262	0.000672325
FINC_HUMAN	sp|P02751|FINC_HUMAN Fibronectin OS=Homo sapiens OX=9606 GN=FN1 PE=1 SV=5	263.12	2.46	272320	4	4	4	4.01199	8.82854e-06
PAXI_HUMAN	sp|P49023|PAXI_HUMAN Paxillin OS=Homo sapiens OX=9606 GN=PXN PE=1 SV=3	3049.31	40.78	64505	63	63	14	3.96205	0.00532907
BCAR1_HUMAN	sp|P56945|BCAR1_HUMAN Breast cancer anti-estrogen resistance protein 1 OS=Homo sapiens OX=9606 GN=BCAR1 PE=1 SV=2	2221.4	39.2	93372	35	35	22	3.88092	0.000910456
SNX18_HUMAN	sp|Q96RF0|SNX18_HUMAN Sorting nexin-18 OS=Homo sapiens OX=9606 GN=SNX18 PE=1 SV=2	160.33	5.25	68894	2	2	2	3.84067	0.00523759
GIT1_HUMAN	sp|Q9Y2X7|GIT1_HUMAN ARF GTPase-activating protein GIT1 OS=Homo sapiens OX=9606 GN=GIT1 PE=1 SV=2	1448.71	32.85	84341	22	19	12	3.7172	0.00140002
A0A024RDY9_HUMAN	tr|A0A024RDY9|A0A024RDY9_HUMAN Rho guanine nucleotide exchange factor (GEF) 7, isoform CRA_b OS=Homo sapiens OX=9606 GN=ARHGEF7 PE=4 SV=1	1814.45	33.59	73140	32	32	23	3.55523	0.00308267
THRB_HUMAN	sp|P00734|THRB_HUMAN Prothrombin OS=Homo sapiens OX=9606 GN=F2 PE=1 SV=2	61.22	1.45	70037	1	1	1	3.42883	2.13892e-05
BCAR3_HUMAN	sp|O75815|BCAR3_HUMAN Breast cancer anti-estrogen resistance protein 3 OS=Homo sapiens OX=9606 GN=BCAR3 PE=1 SV=1	3342.32	53.33	92566	55	55	41	3.39543	0.010178
FAK1_HUMAN	sp|Q05397|FAK1_HUMAN Focal adhesion kinase 1 OS=Homo sapiens OX=9606 GN=PTK2 PE=1 SV=2	3476.65	47.24	119233	56	55	42	3.07435	0.00180146
TNS2_HUMAN	sp|Q63HR2|TNS2_HUMAN Tensin-2 OS=Homo sapiens OX=9606 GN=TNS2 PE=1 SV=2	281.42	4.61	152580	6	5	2	3.03768	0.00599596
PEAK1_HUMAN	sp|Q9H792|PEAK1_HUMAN Inactive tyrosine-protein kinase PEAK1 OS=Homo sapiens OX=9606 GN=PEAK1 PE=1 SV=4	573.25	6.53	193106	10	10	8	2.87341	0.00993626
GRB2_HUMAN	sp|P62993|GRB2_HUMAN Growth factor receptor-bound protein 2 OS=Homo sapiens OX=9606 GN=GRB2 PE=1 SV=1	79.8	11.06	25206	2	2	2	2.7556	0.000458673
IGHA1_HUMAN	sp|P01876|IGHA1_HUMAN Immunoglobulin heavy constant alpha 1 OS=Homo sapiens OX=9606 GN=IGHA1 PE=1 SV=2	236.43	12.18	37655	4	4	4	2.37297	0.0173242
HNRPC_HUMAN	sp|P07910|HNRPC_HUMAN Heterogeneous nuclear ribonucleoproteins C1/C2 OS=Homo sapiens OX=9606 GN=HNRNPC PE=1 SV=4	207.87	14.05	33670	4	4	4	2.30392	0.0326171
PTN12_HUMAN	sp|Q05209|PTN12_HUMAN Tyrosine-protein phosphatase non-receptor type 12 OS=Homo sapiens OX=9606 GN=PTPN12 PE=1 SV=3	42.16	1.41	88106	1	1	1	2.09213	0.00119405
CBL_HUMAN	sp|P22681|CBL_HUMAN E3 ubiquitin-protein ligase CBL OS=Homo sapiens OX=9606 GN=CBL PE=1 SV=2	85.68	3.09	99633	2	2	2	1.94996	0.0249864
LG3BP_HUMAN	sp|Q08380|LG3BP_HUMAN Galectin-3-binding protein OS=Homo sapiens OX=9606 GN=LGALS3BP PE=1 SV=1	91.12	4.27	65331	2	2	2	1.91576	0.0159025
GIT2_HUMAN	sp|Q14161|GIT2_HUMAN ARF GTPase-activating protein GIT2 OS=Homo sapiens OX=9606 GN=GIT2 PE=1 SV=2	908.47	26.88	84543	16	13	12	1.76233	0.0382222
A2MG_HUMAN	sp|P01023|A2MG_HUMAN Alpha-2-macroglobulin OS=Homo sapiens OX=9606 GN=A2M PE=1 SV=3	210.59	2.78	163291	4	2	1	1.67619	0.00896873
VDAC2_HUMAN	sp|P45880|VDAC2_HUMAN Voltage-dependent anion-selective channel protein 2 OS=Homo sapiens OX=9606 GN=VDAC2 PE=1 SV=2	95.26	7.48	31567	2	2	2	1.51366	0.0102293
A0A5C2G2S0_HUMAN	tr|A0A5C2G2S0|A0A5C2G2S0_HUMAN IGL c2890_light_IGLV1-44_IGLJ2 (Fragment) OS=Homo sapiens OX=9606 PE=2 SV=1	39.33	12.61	11472	1	1	1	1.33857	0.0495605
LMNA_HUMAN	sp|P02545|LMNA_HUMAN Prelamin-A/C OS=Homo sapiens OX=9606 GN=LMNA PE=1 SV=1	239.8	6.02	74139	3	3	3	1.22218	0.0187346

## Sheet: readme
protein in italic	protein with one single peptide
#C#	contaminant protein
	upregulated protein in WT : log2FC (ΔCK2β vs WT)<-1 and P_Value<0.05
	upregulated protein in ΔCK2β : log2FC (ΔCK2β vs WT)>1 and P_Value<0.05
