# Supplementary material for: CK2β Is a Gatekeeper of Focal Adhesions Regulating Cell Spreading
Source: Front Mol Biosci. 2022 Jun 29;9:900947. doi: 10.3389/fmolb.2022.900947 (PMC9280835; doi:10.3389/fmolb.2022.900947)
Supplement: Supplementary file 1 [file DataSheet1.zip › Sup data/Sup Table 2_Tyr Pep 4G10.xlsx]

## Sheet: phospho sites
Sup Table 2. : MS-based proteomic characterization of phosphosites from WT and CK2β-depleted cells in samples obtained by immunoaffinity purification of Tyr-phosphorylated proteins. Quantification and differentially abundant pTyr-phosphopeptides are represented in individual tabs.
Id	Protein	Sites Loc.	Sites Confid.(%)	Best Peptide	PTMs from best peptide	Score from best peptide
16	SHB_HUMAN	Y268	100	AGKGESAGYMEPYEAQR	Phospho (Y9); Oxidation (M10)	105.59
3125	BCAR1_HUMAN	Y128	100	AQQGLYQVPGPSPQFQSPPAK	Phospho (Y6)	88.8
20	SHB_HUMAN	Y114	100	LDYCGGSGEPGGVQR	Phospho (Y3); Carbamidomethyl (C4)	74.68
1155	L7RSM2_HUMAN	Y179	100	HTDDEMTGYVATR	Oxidation (M6); Phospho (Y9)	62.56
1149	MK14_HUMAN	Y179	100	HTDDEMTGYVATR	Oxidation (M6); Phospho (Y9)	62.56
1043	PARD3_HUMAN	Y1080	100	ERDYAEIQDFHR	Phospho (Y4)	59.29
3131	BCAR1_HUMAN	Y249	100	HLLAPGPQDIYDVPPVR	Phospho (Y11)	58.51
1274	EGFR_HUMAN	Y1197	100	GSTAENAEYLR	Phospho (Y9)	51.11
1300	HS90B_HUMAN	Y276	100	IKEKYIDQEELNK	Phospho (Y5)	40.83
1287	HS90A_HUMAN	Y284	100	IKEKYIDQEELNK	Phospho (Y5)	40.83
311	ACK1_HUMAN	Y284	100	ALPQNDDHYVMQEHR	Phospho (Y9); Oxidation (M11)	37.44
3132	BCAR1_HUMAN	Y234	100	VGQGYVYEAAQPEQDEYDIPR	Phospho (Y17)	28.94
1250	PRAG1_HUMAN	Y413	99.97	EATQPEPIYAESTKR	Phospho (Y9)	75.65
625	GAB1_HUMAN	Y659	99.95	SSGSGSSVADERVDYVVVDQQK	Phospho (Y15)	68.36
1276	EGFR_HUMAN	Y1172	99.88	GSHQISLDNPDYQQDFFPK	Phospho (Y12)	47.18
1156	L7RSM2_HUMAN	Y182	99.83	HTDDEMTGYVATR	Phospho (Y9)	68.06
1150	MK14_HUMAN	Y182	99.83	HTDDEMTGYVATR	Phospho (Y9)	68.06
2822	BCAR3_HUMAN	Y266	99.75	CLEEHYGTSPGQAR	Carbamidomethyl (C1); Phospho (Y6)	75.04
2130	PAXI_HUMAN	Y88	99.67	FIHQQPQSSSPVYGSSAK	Phospho (S10); Phospho (Y13)	66.34
958	EPHA2_HUMAN	Y575	99.47	QSPEDVYFSK	Phospho (Y7)	59.95
3133	BCAR1_HUMAN	Y387	99.16	RPGPGTLYDVPR	Phospho (Y8)	48.6
1217	CDK1_HUMAN	Y15	98.69	IGEGTYGVVYK	Phospho (Y6)	63.47
1574	GIT1_HUMAN	Y598	98.28	HGSGADSDYENTQSGDPLLGLEGKR	Phospho (Y9)	97.85
1275	EGFR_HUMAN	Y1110	98.28	RPAGSVQNPVYHNQPLNPAPSR	Phospho (Y11)	44.15
959	EPHA2_HUMAN	Y772	97.24	VLEDDPEATYTTSGGK	Phospho (Y10)	83.59
345	GSK3A_HUMAN	Y279	97.2	GEPNVSYICSR	Phospho (Y7); Carbamidomethyl (C9)	55.87
2110	PAXI_HUMAN	Y118	97.11	VGEEEHVYSFPNK	Phospho (Y8)	75.88
781	LYN_HUMAN	Y397	97.03	VIEDNEYTAR	Phospho (Y7)	77.53
3127	BCAR1_HUMAN	Y306	96.37	GLPPSNHHAVYDVPPSVSK	Phospho (Y11)	35.25
1880	FAK1_HUMAN	Y397	96.27	THAVSVSETDDYAEIIDEEDTYTMPSTR	Phospho (Y12); Oxidation (M24)	90.57
1865	FAK1_HUMAN	Y576	94.5	YMEDSTYYK	Oxidation (M2); Phospho (Y7)	68.24
820	MK01_HUMAN	Y187	94.02	VADPDHDHTGFLTEYVATR	Phospho (Y15)	31.6
3129	BCAR1_HUMAN	Y410	93.65	VLPPEVADGGVVDSGVYAVPPPAER	Phospho (Y17)	27.58
868	CTND1_HUMAN	Y904	91.44	SLDNNYSTPNER	Phospho (Y6)	29.14
1225	EPHB4_HUMAN	Y574	89.18	EAEYSDKHGQYLIGHGTK	Phospho (Y4)	53
120	FER_HUMAN	Y714	87.71	QEDGGVYSSSGLK	Phospho (Y7)	38.71
312	ACK1_HUMAN	Y827	85.34	YATPQVIQAPGPR	Phospho (Y1)	68.54
141	S38A2_HUMAN	Y41	84.48	SHYADVDPENQNFLLESNLGK	Phospho (Y3)	28.73
1872	FAK1_HUMAN	Y407	81.4	THAVSVSETDDYAEIIDEEDTYTMPSTR	Phospho (Y12); Phospho (Y22); Oxidation (M24)	69.82
778	YES_HUMAN	Y426	79.66	LIEDNEYTAR	Phospho (Y7)	47.08
1	#C#P02666	S35	100	FQSEEQQQTEDELQDK	Phospho (S3)	134.28
2424	K1C9_HUMAN	S14	100	SGGGGGGGLGSGGSIR	Phospho (S1)	99.65
1869	FAK1_HUMAN	S910	100	LQPQEISPPPTANLDR	Phospho (S7)	87.87
890	#C#P02662	S115	100	VPQLEIVPNSAEER	Phospho (S10)	79.03
723	DEST_HUMAN	S3	100	ASGVQVADEVCR	Acetyl (Protein N-term); Phospho (S2); Carbamidomethyl (C11)	75.99
2559	MYH9_HUMAN	S1943	100	GAGDGSDEEVDGKADGAEAKPAE	Phospho (S6)	72.23
2131	PAXI_HUMAN	S313	100	DGGRSSPGGQDEGGFMAQGK	Phospho (S6); Oxidation (M16)	63.45
2890	A0A024RDY9_HUMAN	S560	100	KESAPQVLLPEEEK	Phospho (S3)	54.94
2836	BCAR3_HUMAN	S293	100	RLSLTMGGVQAR	Phospho (S3); Oxidation (M6)	51.09
2889	A0A024RDY9_HUMAN	S340	100	MSGFIYQGK	Oxidation (M1); Phospho (S2)	48.57
805	IF2B_HUMAN	S2	100	SGDEMIFDPTMSK	Acetyl (Protein N-term); Phospho (S1); Oxidation (M5); Oxidation (M11)	48.35
82	A0A5C2GZS4_HUMAN	T98	100	LPWTFGQGTKLEIK	Phospho (T4)	44.39
1093	AHNK_HUMAN	S135	100	LKSEDGVEGDLGETQSR	Phospho (S3)	40.48
75	CALX_HUMAN	S583	100	AEEDEILNRSPR	Phospho (S10)	32.31
1355	KPRP_HUMAN	S394	100	RLDQCPESPLQR	Carbamidomethyl (C5); Phospho (S8)	31.28
1365	NUCL_HUMAN	S563	100	LELQGPRGSPNAR	Phospho (S9)	30.67
2664	#C#P35908	S62	100	SLVGLGGTK	Phospho (S1)	29.91
2625	K22E_HUMAN	S62	100	SLVGLGGTK	Phospho (S1)	29.91
1866	FAK1_HUMAN	S840	100	FLKPDVRLSR	Phospho (S9)	27.04
768	COF1_HUMAN	S3	100	ASGVAVSDGVIK	Acetyl (Protein N-term); Phospho (S2)	26.52
1086	#C#P02663	S31	99.99	NMAINPSKENLCSTFCK	Oxidation (M2); Phospho (S7); Carbamidomethyl (C12); Carbamidomethyl (C16)	54.1
1107	A0A024R757_HUMAN	S6	99.98	ADELSEKQVYDAHTK	Acetyl (Protein N-term); Phospho (S5)	60.05
2828	BCAR3_HUMAN	S375	99.96	TGSEPALSPAVVR	Phospho (S8)	53.2
3506	K2C6A_HUMAN	S60	99.94	SLYGLGGSKR	Phospho (S1)	56.3
2637	K2C6B_HUMAN	S60	99.94	SLYGLGGSKR	Phospho (S1)	56.3
2824	BCAR3_HUMAN	S83	99.91	QNSPVTQDGIQESPWQDR	Phospho (S3)	91.06
2827	BCAR3_HUMAN	S290	99.82	RLSLTMGGVQAR	Phospho (S3)	80.65
2506	K1C14_HUMAN	S435	99.61	LLEGEDAHLSSSQFSSGSQSSR	Phospho (S18)	125.27
1097	CAV1_HUMAN	S37	99.48	AMADELSEKQVYDAHTK	Phospho (S7)	32.57
2669	#C#P35908	S26	99.37	GFSSGSAVVSGGSR	Phospho (S6)	59.89
2630	K22E_HUMAN	S26	99.37	GFSSGSAVVSGGSR	Phospho (S6)	59.89
137	LCE2B_HUMAN	S88	99	HQSPDCCESEPSGGSGCCHSSGGCC	Phospho (S3); Carbamidomethyl (C6); Carbamidomethyl (C7); Carbamidomethyl (C17); Carbamidomethyl (C18); Carbamidomethyl (C24); Carbamidomethyl (C25)	45.63
2417	K1C9_HUMAN	S27	98.91	SGGGGGGGLGSGGSIR	Phospho (S14)	99.45
3442	K2C1_HUMAN	S21	98.69	SGGGFSSGSAGIINYQR	Phospho (S9)	101.19
627	LS14A_HUMAN	S216	98.53	SPVSTRPLPSASQK	Phospho (S1)	36.64
2123	PAXI_HUMAN	S106	97.9	TSSVSNPQDSVGSPCSR	Phospho (S13); Carbamidomethyl (C15)	59.33
2125	PAXI_HUMAN	S533	97.54	RGSLCSGCQKPITGR	Phospho (S3); Carbamidomethyl (C5); Carbamidomethyl (C8)	71.37
1082	#C#P02663	S143	97.5	TVDMESTEVFTKK	Oxidation (M4); Phospho (S6)	95.22
2119	PAXI_HUMAN	S258	96.52	VTSTQQQTRISASSATR	Phospho (S11)	56.88
1366	NUCL_HUMAN	S67	95.94	VVVSPTKK	Phospho (S4)	42.46
3469	K2C5_HUMAN	S21	95.14	SFSTASAITPSVSR	Phospho (S6)	49.31
576	WDR26_HUMAN	S121	94.66	RLSQSDEDVIR	Phospho (S3)	40.78
1024	PKHA6_HUMAN	S777	93.55	TKSPTDDEVTPSAVVRR	Phospho (S3)	51.01
2838	BCAR3_HUMAN	S78	92.09	SCDDFSHMGTLPHSKSPR	Carbamidomethyl (C2); Oxidation (M8); Phospho (S16)	31.61
2443	K1C16_HUMAN	S321	91.3	TEELNKEVASNSELVQSSR	Phospho (S10)	58.66
2393	Q16195_HUMAN	S92	91.3	TEELNKEVASNSELVQSSR	Phospho (S10)	58.66
2355	A1A4E9_HUMAN	S427	90.87	MIGFPSSAGSVSPR	Oxidation (M1); Phospho (S12)	66.04
3472	K2C5_HUMAN	S77	90.73	ISISTSGGSFR	Phospho (S4)	39.76
2115	PAXI_HUMAN	S96	90.6	TSSVSNPQDSVGSPCSR	Phospho (S3); Carbamidomethyl (C15)	116.9
2121	PAXI_HUMAN	S85	90.46	FIHQQPQSSSPVYGSSAK	Phospho (S10)	76.89
151	A0A7S5BYV9_HUMAN	S85	89.22	SVIAADSAVYYCAR	Phospho (S1); Carbamidomethyl (C12)	29.39
632	PKP4_HUMAN	S281	89.09	AASPYSQRPASPTAIRR	Phospho (S11)	43.22
652	TNS2_HUMAN	S832	88.41	AGSISPGSPPYPQSR	Phospho (S5)	69.57
2419	K1C9_HUMAN	S7	88.38	QFSSSYLSR	Phospho (S3)	26.61
2897	A0A024RDY9_HUMAN	S525	86.96	KSTAALEEDAQILK	Phospho (S2)	69.12
2129	PAXI_HUMAN	S302	86.62	DGGRSSPGGQDEGGFMAQGK	Phospho (S5)	80.42
780	LYN_HUMAN	S13	86.54	GKDSLSDDGVDLK	Phospho (S6)	29.09
960	EPHA2_HUMAN	S901	85.64	LPSTSGSEGVPFR	Phospho (S7)	33.24
3008	DSG1_HUMAN	S1031	83.47	SSSDHHFNQTIGSASPSTAR	Phospho (S15)	46.92
2679	K2C4_HUMAN	S34	83.19	GAFSSVSMSGGAGR	Phospho (S7); Oxidation (M8)	34.79
2830	BCAR3_HUMAN	S370	79.66	TGSEPALSPAVVR	Phospho (S3)	28.25
1045	ABLM3_HUMAN	S373	79.39	ASSPGYIDSPTYSR	Phospho (S3)	53.39
987	HNRPU_HUMAN	S4	78.73	SSSPVNVKK	Acetyl (Protein N-term); Phospho (S3)	26.87
97	TAU_HUMAN	S516	77.43	SGYSSPGSPGTPGSR	Phospho (S5)	55.4
908	PEAK1_HUMAN	S572	76.73	SAPTSPTATNISSK	Phospho (S5)	35.72
642	TENS1_HUMAN	S1269	74.44	VATTPGSPSLGR	Phospho (S7)	28.69
884	HNRH1_HUMAN	S104	73.6	HTGPNSPDTANDGFVR	Phospho (S6)	36.37
259	ERRFI_HUMAN	S251	73.27	SHSGPAGSFNKPAIR	Phospho (S3)	65.64
523	LPP_HUMAN	Y317	72.66	NDSDPTYGQQGHPNTWKR	Phospho (Y7)	47.76
3445	K2C1_HUMAN	S494	70.68	MSGECAPNVSVSVSTSHTTISGGGSR	Phospho (S2); Carbamidomethyl (C5)	57.72
1053	ZO2_HUMAN	S966	69.38	SSEPVQHEESIRKPSPEPR	Phospho (S15)	29.31
17	SHB_HUMAN	Y246	67.41	DKVTIADDYSDPFDAKNDLK	Phospho (Y9)	69.8
2114	PAXI_HUMAN	S303	66.36	SSPGGQDEGGFMAQGK	Phospho (S2)	53.08
1056	NCK1_HUMAN	S85	66.25	RKPSVPDSASPADDSFVDPGER	Phospho (S4)	76.54
1247	PRAG1_HUMAN	S148	65.98	GVQKPAGPSTSPDGNSR	Phospho (S11)	28.94
2	A0A5C2FT54_HUMAN	S95	65.43	SPLVTFGQGTK	Phospho (S1)	28.11
1215	CDK1_HUMAN	T14	64.51	IGEGTYGVVYK	Phospho (T5)	35.62
971	HSPB1_HUMAN	S83	62.5	QLSSGVSEIR	Phospho (S4)	29.15
2112	PAXI_HUMAN	S83	61.79	FIHQQPQSSSPVYGSSAK	Phospho (S8); Phospho (Y13)	28.44
2891	A0A024RDY9_HUMAN	S79	61.77	SGTLKSPPKGFDTTAINK	Phospho (S6)	26.95
2117	PAXI_HUMAN	S119	61.2	VGEEEHVYSFPNKQK	Phospho (S9)	47.63
2893	A0A024RDY9_HUMAN	T526	59.99	STAALEEDAQILK	Phospho (T2)	60.96
1573	GIT1_HUMAN	S362	58.42	SLSSPTDNLELSLR	Phospho (S4)	60.57
653	TNS2_HUMAN	S481	56.07	GPLDGSPYAQVQRPPR	Phospho (S6)	29.12
3128	BCAR1_HUMAN	T385	53.39	RPGPGTLYDVPR	Phospho (T6)	29.63
346	GSK3A_HUMAN	S282	50.7	GEPNVSYICSR	Carbamidomethyl (C9); Phospho (S10)	29.84
316	ACK1_HUMAN	T829	50	YATPQVIQAPGPR	Phospho (T3)	57.34
932	SHC1_HUMAN	S426	50	ELFDDPSYVNVQNLDK	Phospho (S7)	56.91
931	SHC1_HUMAN	Y427	50	ELFDDPSYVNVQNLDK	Phospho (Y8)	56.91
1085	#C#P02663	T144	49.98	TVDMESTEVFTKK	Oxidation (M4); Phospho (T7)	57.71
654	TNS2_HUMAN	S830	49.93	AGSISPGSPPYPQSR	Phospho (S3)	48.22
1875	FAK1_HUMAN	S716	49.83	QATVSWDSGGSDEAPPKPSRPGYPSPR	Phospho (S19)	34.05
1867	FAK1_HUMAN	S722	49.83	QATVSWDSGGSDEAPPKPSRPGYPSPR	Phospho (S25)	34.05
1157	L7RSM2_HUMAN	T180	49.32	HTDDEMTGYVATR	Phospho (T7)	46.51
1151	MK14_HUMAN	T180	49.32	HTDDEMTGYVATR	Phospho (T7)	46.51
1572	GIT1_HUMAN	S361	48.79	SLSSPTDNLELSLR	Phospho (S3)	98.76
3504	K2C6A_HUMAN	S37	48.6	SGFSSVSVSR	Phospho (S7)	28.23
3510	K2C6A_HUMAN	S39	48.6	SGFSSVSVSR	Phospho (S9)	28.23
2665	#C#P35908	S36	48.52	STSSFSCLSR	Phospho (S1); Carbamidomethyl (C7)	34.76
2626	K22E_HUMAN	S36	48.52	STSSFSCLSR	Phospho (S1); Carbamidomethyl (C7)	34.76
2670	#C#P35908	T37	48.52	STSSFSCLSR	Phospho (T2); Carbamidomethyl (C7)	34.76
2631	K22E_HUMAN	T37	48.52	STSSFSCLSR	Phospho (T2); Carbamidomethyl (C7)	34.76
561	ARHG5_HUMAN	S1125	48.51	LESLSETPGPSSPRQPR	Phospho (S11)	34.67
562	ARHG5_HUMAN	S1126	48.51	LESLSETPGPSSPRQPR	Phospho (S12)	34.67
1226	EPHB4_HUMAN	T773	48.44	FLEENSSDPTYTSSLGGK	Phospho (T10)	50.02
1224	EPHB4_HUMAN	Y774	48.44	FLEENSSDPTYTSSLGGK	Phospho (Y11)	50.02
1877	FAK1_HUMAN	Y577	47.75	YMEDSTYYKASK	Oxidation (M2); Phospho (Y8)	40.17
2353	A1A4E9_HUMAN	S425	47.31	MIGFPSSAGSVSPR	Phospho (S10)	27.05
96	TAU_HUMAN	S519	47.01	SGYSSPGSPGTPGSR	Phospho (S8)	42.5
5	CHIP_HUMAN	S19	46.99	LGAGGGSPEKSPSAQELKEQGNR	Phospho (S7)	36.08
6	CHIP_HUMAN	S23	46.99	LGAGGGSPEKSPSAQELKEQGNR	Phospho (S11)	36.08
37	TIF1B_HUMAN	S9	46.17	AASAAAASAAAASAASGSPGPGEGSAGGEKR	Acetyl (Protein N-term); Phospho (S8)	40.15
315	ACK1_HUMAN	T517	46.06	KPTYDPVSEDQDPLSSDFKR	Phospho (T3)	44.29
313	ACK1_HUMAN	Y518	46.06	KPTYDPVSEDQDPLSSDFKR	Phospho (Y4)	44.29
1042	CAP1_HUMAN	S308	45.56	SGPKPFSAPKPQTSPSPK	Phospho (S14)	28.31
1041	CAP1_HUMAN	T307	45.56	SGPKPFSAPKPQTSPSPK	Phospho (T13)	28.31
2111	PAXI_HUMAN	T255	44.3	VTSTQQQTRISASSATR	Phospho (T8); Phospho (S14)	36.99
2132	PAXI_HUMAN	S260	44.3	VTSTQQQTRISASSATR	Phospho (S13); Phospho (S14)	36.99
2116	PAXI_HUMAN	S261	44.3	VTSTQQQTRISASSATR	Phospho (S13); Phospho (S14)	36.99
2555	CTNB1_HUMAN	S552	44.16	RTSMGGTQQQFVEGVR	Phospho (S3); Oxidation (M4)	49.7
2557	CTNB1_HUMAN	T556	44.16	RTSMGGTQQQFVEGVR	Oxidation (M4); Phospho (T7)	49.7
153	FKB15_HUMAN	S956	43.75	RPSQEQSASASSGQPQAPLNR	Phospho (S3)	48.2
961	EPHA2_HUMAN	T771	42.9	VLEDDPEATYTTSGGKIPIR	Phospho (T9)	28.52
2122	PAXI_HUMAN	S87	42.06	FIHQQPQSSSPVYGSSAK	Phospho (S9); Phospho (Y13)	40.16
15	SHB_HUMAN	S247	37.97	DKVTIADDYSDPFDAKNDLK	Phospho (S10)	28.33
1571	GIT1_HUMAN	S596	36.03	HGSGADSDYENTQSGDPLLGLEGKR	Phospho (S7)	48.08
1576	GIT1_HUMAN	S592	35.08	HGSGADSDYENTQSGDPLLGLEGKR	Phospho (S3)	61.94
18	SHB_HUMAN	T241	33.33	DKVTIADDYSDPFDAKNDLK	Phospho (T4)	59.46
2774	PLEC_HUMAN	S4384	33.32	SSSVGSSSSYPISPAVSR	Phospho (S1)	82.53
2776	PLEC_HUMAN	S4385	33.32	SSSVGSSSSYPISPAVSR	Phospho (S2)	82.53
2775	PLEC_HUMAN	S4386	33.32	SSSVGSSSSYPISPAVSR	Phospho (S3)	82.53
1249	PRAG1_HUMAN	S146	33.22	GVQKPAGPSTSPDGNSR	Phospho (S9)	27.19
1248	PRAG1_HUMAN	T147	33.22	GVQKPAGPSTSPDGNSR	Phospho (T10)	27.19
2126	PAXI_HUMAN	T94	33.12	TSSVSNPQDSVGSPCSR	Phospho (T1); Carbamidomethyl (C15)	64.17
2128	PAXI_HUMAN	S95	33.12	TSSVSNPQDSVGSPCSR	Phospho (S2); Carbamidomethyl (C15)	64.17
2352	A1A4E9_HUMAN	S422	31.77	MIGFPSSAGSVSPR	Oxidation (M1); Phospho (S7)	33.11
2509	K1C14_HUMAN	S437	31.36	LLEGEDAHLSSSQFSSGSQSSR	Phospho (S20)	39.18
2518	K1C14_HUMAN	S438	31.36	LLEGEDAHLSSSQFSSGSQSSR	Phospho (S21)	39.18
2118	PAXI_HUMAN	S320	28.62	TGSSSPPGGPPKPGSQLDSMLGSLQSDLNK	Phospho (S3); Oxidation (M20)	73.74
2133	PAXI_HUMAN	S321	28.62	TGSSSPPGGPPKPGSQLDSMLGSLQSDLNK	Phospho (S4); Oxidation (M20)	73.74
2138	PAXI_HUMAN	S322	28.62	TGSSSPPGGPPKPGSQLDSMLGSLQSDLNK	Phospho (S5); Oxidation (M20)	73.74
1314	HORN_HUMAN	S1367	27.35	HGSGSGHSSSYGQHGSGSGWSSSSGR	Phospho (S3)	64.71
1312	HORN_HUMAN	S1369	27.35	HGSGSGHSSSYGQHGSGSGWSSSSGR	Phospho (S5)	64.71
1309	HORN_HUMAN	S1837	27.35	HGSGSGHSSSYGQHGSGSGWSSSSGR	Phospho (S3)	64.71
1310	HORN_HUMAN	S1839	27.35	HGSGSGHSSSYGQHGSGSGWSSSSGR	Phospho (S5)	64.71
1313	HORN_HUMAN	S2307	27.35	HGSGSGHSSSYGQHGSGSGWSSSSGR	Phospho (S3)	64.71
1311	HORN_HUMAN	S2309	27.35	HGSGSGHSSSYGQHGSGSGWSSSSGR	Phospho (S5)	64.71
2418	K1C9_HUMAN	S24	24.07	SGGGGGGGLGSGGSIRSSYSR	Phospho (S11)	46.14
2426	K1C9_HUMAN	S30	24.07	SGGGGGGGLGSGGSIRSSYSR	Phospho (S17)	46.14
468	COHA1_HUMAN	S56	20.21	QSLTHGSSGYINSTGSTR	Phospho (S2)	27.5
470	COHA1_HUMAN	S61	20.21	QSLTHGSSGYINSTGSTR	Phospho (S7)	27.5
467	COHA1_HUMAN	S62	20.21	QSLTHGSSGYINSTGSTR	Phospho (S8)	27.5
469	COHA1_HUMAN	T58	20.21	QSLTHGSSGYINSTGSTR	Phospho (T4)	27.5
2139	PAXI_HUMAN	T263	20	VTSTQQQTRISASSATR	Phospho (T16)	48.4
604	RHG32_HUMAN	S703	20	SAKSEESLTSLHAVDGDSK	Phospho (S1)	27.91
600	RHG32_HUMAN	S706	20	SAKSEESLTSLHAVDGDSK	Phospho (S4)	27.91
603	RHG32_HUMAN	S709	20	SAKSEESLTSLHAVDGDSK	Phospho (S7)	27.91
601	RHG32_HUMAN	S712	20	SAKSEESLTSLHAVDGDSK	Phospho (S10)	27.91
602	RHG32_HUMAN	T711	20	SAKSEESLTSLHAVDGDSK	Phospho (T9)	27.91
2134	PAXI_HUMAN	T318	19.22	TGSSSPPGGPPKPGSQLDSMLGSLQSDLNK	Phospho (T1); Oxidation (M20)	28.3
2136	PAXI_HUMAN	S332	19.22	TGSSSPPGGPPKPGSQLDSMLGSLQSDLNK	Phospho (S15); Oxidation (M20)	28.3
2124	PAXI_HUMAN	S90	11.17	FIHQQPQSSSPVYGSSAKTSSVSNPQDSVGSPCSR	Phospho (S15); Carbamidomethyl (C33)	41.53
2127	PAXI_HUMAN	S91	11.17	FIHQQPQSSSPVYGSSAKTSSVSNPQDSVGSPCSR	Phospho (S16); Carbamidomethyl (C33)	41.53
2120	PAXI_HUMAN	S98	11.17	FIHQQPQSSSPVYGSSAKTSSVSNPQDSVGSPCSR	Phospho (S23); Carbamidomethyl (C33)	41.53

## Sheet: pY peptides
						results from phosphopeptides peptides																			results from proteins data (SupTable1)
Protein	Sites Loc.	PTMs Confid.(MDScore, %)	Best Peptide	PTMs from best peptide	Score from best peptide	log2FC(ΔCK2β vs WT) 14	log2FC(ΔCK2β vs WT) 15	log2FC(ΔCK2β vs WT) 16	log2FC(ΔCK2β vs WT) 18	status 14	status 15	status 16	status 18	WT	ΔCK2β	Total abundance	WT_14 abundance	WT_15 abundance	WT_16 abundance	WT_18 abundance	ΔCK2β_14 abundance	ΔCK2β_15 abundance	ΔCK2β_16 abundance	ΔCK2β_18 abundance	log2FC (ΔCK2β vs WT) protein results	isDifferential (ΔCK2β vs WT) protein results
PAXI_HUMAN	Y118	0.9711	VGEEEHVYSFPNK	Phospho (Y8)	75.88	4.05959	1.70015	4.80337	only ΔCK2β	ΔCK2β	ΔCK2β	ΔCK2β	ΔCK2β	0	4	121085291	1681725	2845534	2577454		28042356	9246152	71969400	4722670	3.96205	up ΔCK2β
PAXI_HUMAN	Y88	0.989	FIHQQPQSSSPVYGSSAK	Phospho (Y13)	78.24	4.04516	0.240397	6.87595	only ΔCK2β	ΔCK2β		ΔCK2β	ΔCK2β	0	3	60518321	1116438	1193535	323759		18431014	1409944	38026760	16871	3.96205	up ΔCK2β
BCAR1_HUMAN	Y387	0.9916	RPGPGTLYDVPR	Phospho (Y8)	48.6	only ΔCK2β	-0.699989	7.73086	not quant	ΔCK2β		ΔCK2β	not quant	0	2	7189576		129615	20481		2608859	79788	4350833		3.88092	up ΔCK2β
PAXI_HUMAN	S85;Y88	0.8705	FIHQQPQSSSPVYGSSAK	Phospho (S10); Phospho (Y13)	66.34	5.28023	1.18722	4.96884	only ΔCK2β	ΔCK2β	ΔCK2β	ΔCK2β	ΔCK2β	0	4	2821793	46791	37549	25408		1818324	85504	795682	12535	3.96205	up ΔCK2β
PAXI_HUMAN	S83;Y88	0.5306	FIHQQPQSSSPVYGSSAK	Phospho (S8); Phospho (Y13)	28.44	3.73938	1.18722	4.96884	only ΔCK2β	ΔCK2β	ΔCK2β	ΔCK2β	ΔCK2β	0	4	2060213	75541	37549	25408		1008898	85504	795682	31631	3.96205	up ΔCK2β
FAK1_HUMAN	Y576	0.945	YMEDSTYYK	Oxidation (M2); Phospho (Y7)	68.24	6.21014	not quant	not quant	only ΔCK2β	ΔCK2β	not quant	not quant	ΔCK2β	0	2	1930216	22781				1686591			220844	3.07435	up ΔCK2β
CDK1_HUMAN	Y15	0.9869	IGEGTYGVVYK	Phospho (Y6)	63.47	only WT	-0.295627	-0.301357	-1.85038	WT			WT	2	0	1800790	16210	305810	615634	89568		249149	499580	24839	-0.449207	not differentially regulated
EPHA2_HUMAN	Y772	0.9724	VLEDDPEATYTTSGGK	Phospho (Y10)	83.59	-0.72193	-0.952986	1.02913	only ΔCK2β			ΔCK2β	ΔCK2β	0	2	1753480	316321	220624	296301		191781	113966	604689	9798		no statistical result
PAXI_HUMAN	S84;Y88	0.4067	FIHQQPQSSSPVYGSSAK	Phospho (S9); Phospho (Y13)	40.16	3.95626	1.18722	4.96884	only ΔCK2β	ΔCK2β	ΔCK2β	ΔCK2β	ΔCK2β	0	4	1729769	46791	37549	25408		726300	85504	795682	12535	3.96205	up ΔCK2β
BCAR1_HUMAN	Y128	1	AQQGLYQVPGPSPQFQSPPAK	Phospho (Y6)	88.8	5.39207	-0.353745	6.4573	not quant	ΔCK2β		ΔCK2β	not quant	0	2	1609741	18849	17089	8652		791524	13373	760254		3.88092	up ΔCK2β
L7RSM2_HUMAN	Y182	0.9983	HTDDEMTGYVATR	Phospho (Y9)	68.06	1.08601	-1.68926	2.32174	only WT	ΔCK2β	WT	ΔCK2β	WT	2	2	885214	24784	283240	59671	78760	52613	87829	298317			no statistical result
MK14_HUMAN	Y182	0.9983	HTDDEMTGYVATR	Phospho (Y9)	68.06	1.08601	-1.68926	2.32174	only WT	ΔCK2β	WT	ΔCK2β	WT	2	2	885214	24784	283240	59671	78760	52613	87829	298317			no statistical result
PRAG1_HUMAN	Y413	0.9997	EATQPEPIYAESTKR	Phospho (Y9)	75.65	2.20582	0.344596	2.35554	not quant	ΔCK2β		ΔCK2β	not quant	0	2	829009	37471	100884	63696		172868	128102	325988		1.99881	not differentially regulated
BCAR1_HUMAN	Y249	1	HLLAPGPQDIYDVPPVR	Phospho (Y11)	58.51	only ΔCK2β	only ΔCK2β	only ΔCK2β	not quant	ΔCK2β	ΔCK2β	ΔCK2β	not quant	0	3	777709					442799	103732	231178		3.88092	up ΔCK2β
EGFR_HUMAN	Y1172	0.9988	GSHQISLDNPDYQQDFFPK	Phospho (Y12)	47.18	-2.59553	only WT	0.423811	not quant	WT	WT		not quant	2	0	741961	231677	159606	133398		38331		178949		-2.16625	up WT
MK01_HUMAN	Y187	0.9402	VADPDHDHTGFLTEYVATR	Phospho (Y15)	31.6	1.14215	-1.03022	2.96235	not quant	ΔCK2β	WT	ΔCK2β	not quant	1	2	657838	16022	145902	44248		35362	71439	344865			no statistical result
GAB1_HUMAN	Y659	0.9995	SSGSGSSVADERVDYVVVDQQK	Phospho (Y15)	68.36	-0.461024	-1.72893	-0.118714	not quant		WT		not quant	1	0	600223	164070	96355	99707		119192	29068	91831			no statistical result
SHB_HUMAN	Y268	1	AGKGESAGYMEPYEAQR	Phospho (Y9); Oxidation (M10)	105.59	-1.36376	only WT	0.159469	not quant	WT	WT		not quant	2	0	506835	241388	47130	58823		93796		65698			no statistical result
BCAR1_HUMAN	Y234	1	VGQGYVYEAAQPEQDEYDIPR	Phospho (Y17)	28.94	3.44926	not quant	only ΔCK2β	not quant	ΔCK2β	not quant	ΔCK2β	not quant	0	2	355358	12490				136425		206443		3.88092	up ΔCK2β
SHB_HUMAN	Y246	0.6741	DKVTIADDYSDPFDAKNDLK	Phospho (Y9)	69.8	-1.13489	only WT	0.662642	not quant	WT	WT		not quant	2	0	337693	112880	70766	39739		51402		62906			no statistical result
PARD3_HUMAN	Y1080	1	ERDYAEIQDFHR	Phospho (Y4)	59.29	only ΔCK2β	only WT	1.39567	not quant	ΔCK2β	WT	ΔCK2β	not quant	1	2	264596		31938	45021		69182		118455			no statistical result
ACK1_HUMAN	Y518	0.4606	KPTYDPVSEDQDPLSSDFKR	Phospho (Y4)	44.29	only ΔCK2β	only ΔCK2β	only ΔCK2β	not quant	ΔCK2β	ΔCK2β	ΔCK2β	not quant	0	3	253945					89850	19698	144397			no statistical result
LYN_HUMAN	Y397	0.9703	VIEDNEYTAR	Phospho (Y7)	77.53	not quant	not quant	not quant	only WT	not quant	not quant	not quant	WT	1	0	228960				228960						no statistical result
ACK1_HUMAN	Y827	0.8534	YATPQVIQAPGPR	Phospho (Y1)	68.54	only ΔCK2β	-0.229622	only ΔCK2β	not quant	ΔCK2β		ΔCK2β	not quant	0	2	214280		24772			95611	21127	72770			no statistical result
GSK3A_HUMAN	Y279	0.972	GEPNVSYICSR	Phospho (Y7); Carbamidomethyl (C9)	55.87	not quant	-0.553562	1.08125	only ΔCK2β	not quant		ΔCK2β	ΔCK2β	0	2	200608		48515	29835			33055	63127	26076		no statistical result
YES_HUMAN	Y426	0.7966	LIEDNEYTAR	Phospho (Y7)	47.08	1.46016	-0.785506	0.991974	not quant	ΔCK2β			not quant	0	1	192459	18833	30718	24514		51817	17821	48756			no statistical result
ACK1_HUMAN	Y284	1	ALPQNDDHYVMQEHR	Phospho (Y9); Oxidation (M11)	37.44	only ΔCK2β	-0.628416	only ΔCK2β	not quant	ΔCK2β		ΔCK2β	not quant	0	2	187936		23171			79925	14989	69851			no statistical result
BCAR3_HUMAN	Y266	0.9975	CLEEHYGTSPGQAR	Carbamidomethyl (C1); Phospho (Y6)	75.04	only ΔCK2β	not quant	not quant	not quant	ΔCK2β	not quant	not quant	not quant	0	1	186027					186027				3.39543	up ΔCK2β
EGFR_HUMAN	Y1110	0.9828	RPAGSVQNPVYHNQPLNPAPSR	Phospho (Y11)	44.15	only WT	-2.71169	-0.326153	not quant	WT	WT		not quant	2	0	151638	34828	31870	44544			4865	35531		-2.16625	up WT
EGFR_HUMAN	Y1197	1	GSTAENAEYLR	Phospho (Y9)	51.11	only WT	only WT	not quant	only WT	WT	WT	not quant	WT	3	0	151497	81175	30800		39522					-2.16625	up WT
EPHA2_HUMAN	Y575	0.9947	QSPEDVYFSK	Phospho (Y7)	59.95	only ΔCK2β	only WT	1.29775	only WT	ΔCK2β	WT	ΔCK2β	WT	2	2	140612		16862	24982	9156	28195		61417			no statistical result
SHB_HUMAN	Y114	1	LDYCGGSGEPGGVQR	Phospho (Y3); Carbamidomethyl (C4)	74.68	only WT	only WT	only WT	not quant	WT	WT	WT	not quant	3	0	103484	50026	25739	27719							no statistical result
BCAR1_HUMAN	Y306	0.9637	GLPPSNHHAVYDVPPSVSK	Phospho (Y11)	35.25	not quant	only ΔCK2β	only ΔCK2β	not quant	not quant	ΔCK2β	ΔCK2β	not quant	0	2	99889						8925	90964		3.88092	up ΔCK2β
SHC1_HUMAN	Y427	0.5	ELFDDPSYVNVQNLDK	Phospho (Y8)	56.91	-0.986036	only WT	only WT	not quant		WT	WT	not quant	2	0	99612	31256	26557	26019		15780				0.00143681	not differentially regulated
EPHB4_HUMAN	Y574	0.8918	EAEYSDKHGQYLIGHGTK	Phospho (Y4)	53	-0.489506	not quant	not quant	not quant		not quant	not quant	not quant	0	0	98488	57519				40969				0.161182	not differentially regulated
GIT1_HUMAN	Y598	0.9828	HGSGADSDYENTQSGDPLLGLEGKR	Phospho (Y9)	97.85	only ΔCK2β	not quant	only ΔCK2β	not quant	ΔCK2β	not quant	ΔCK2β	not quant	0	2	89263					45713		43550		3.7172	up ΔCK2β
FAK1_HUMAN	Y397	0.9627	THAVSVSETDDYAEIIDEEDTYTMPSTR	Phospho (Y12); Oxidation (M24)	90.57	1.99026	not quant	not quant	not quant	ΔCK2β	not quant	not quant	not quant	0	1	78122	15709				62413				3.07435	up ΔCK2β
LPP_HUMAN	Y317	0.7266	NDSDPTYGQQGHPNTWKR	Phospho (Y7)	47.76	only ΔCK2β	not quant	only ΔCK2β	not quant	ΔCK2β	not quant	ΔCK2β	not quant	0	2	65290					48288		17002			no statistical result
EPHB4_HUMAN	Y774	0.4844	FLEENSSDPTYTSSLGGK	Phospho (Y11)	50.02	-0.273468	not quant	not quant	not quant		not quant	not quant	not quant	0	0	58173	31835				26338				0.161182	not differentially regulated
BCAR1_HUMAN	Y410	0.9365	VLPPEVADGGVVDSGVYAVPPPAER	Phospho (Y17)	27.58	only ΔCK2β	not quant	only ΔCK2β	not quant	ΔCK2β	not quant	ΔCK2β	not quant	0	2	57362					21873		35489		3.88092	up ΔCK2β
CTND1_HUMAN	Y904	0.9144	SLDNNYSTPNER	Phospho (Y6)	29.14	-1.51468	not quant	not quant	not quant	WT	not quant	not quant	not quant	1	0	39399	29185				10214				-1.07004	not differentially regulated
FER_HUMAN	Y714	0.8771	QEDGGVYSSSGLK	Phospho (Y7)	38.71	not quant	not quant	not quant	only WT	not quant	not quant	not quant	WT	1	0	37558				37558						no statistical result
FAK1_HUMAN	Y577	0.4775	YMEDSTYYKASK	Oxidation (M2); Phospho (Y8)	40.17	not quant	not quant	not quant	only ΔCK2β	not quant	not quant	not quant	ΔCK2β	0	1	34741								34741	3.07435	up ΔCK2β
S38A2_HUMAN	Y41	0.8448	SHYADVDPENQNFLLESNLGK	Phospho (Y3)	28.73	not quant	not quant	only ΔCK2β	not quant	not quant	not quant	ΔCK2β	not quant	0	1	29357							29357			no statistical result
FAK1_HUMAN	Y397;Y407	0.7188	THAVSVSETDDYAEIIDEEDTYTMPSTR	Phospho (Y12); Phospho (Y22); Oxidation (M24)	69.82	only ΔCK2β	not quant	not quant	not quant	ΔCK2β	not quant	not quant	not quant	0	1	19982					19982				3.07435	up ΔCK2β
HS90B_HUMAN	Y276	1	IKEKYIDQEELNK	Phospho (Y5)	40.83	not quant	not quant	not quant	not quant	not quant	not quant	not quant	not quant	0	0	0									-0.589351	not differentially regulated
HS90A_HUMAN	Y284	1	IKEKYIDQEELNK	Phospho (Y5)	40.83	not quant	not quant	not quant	not quant	not quant	not quant	not quant	not quant	0	0	0									0.721465	not differentially regulated

## Sheet: pY peptides up WT
						results from phosphopeptides peptides															results from proteins data (SupTable1)
Protein	Sites Loc.	PTMs Confid.(MDScore, %)	Best Peptide	PTMs from best peptide	Score from best peptide	status 14	status 15	status 16	status 18	WT	ΔCK2β	Total abundance	WT_14 abundance	WT_15 abundance	WT_16 abundance	WT_18 abundance	ΔCK2β_14 abundance	ΔCK2β_15 abundance	ΔCK2β_16 abundance	ΔCK2β_18 abundance	log2FC (ΔCK2β vs WT) protein results	isDifferential (ΔCK2β vs WT) protein results
SHB_HUMAN	Y268	1	AGKGESAGYMEPYEAQR	Phospho (Y9); Oxidation (M10)	105.59	WT	WT		not quant	2	0	506835	241388	47130	58823		93796		65698			no statistical result
EGFR_HUMAN	Y1197	1	GSTAENAEYLR	Phospho (Y9)	51.11	WT	WT	not quant	WT	3	0	151497	81175	30800		39522					-2.16625	up WT
SHB_HUMAN	Y114	1	LDYCGGSGEPGGVQR	Phospho (Y3); Carbamidomethyl (C4)	74.68	WT	WT	WT	not quant	3	0	103484	50026	25739	27719							no statistical result
EGFR_HUMAN	Y1172	0.9988	GSHQISLDNPDYQQDFFPK	Phospho (Y12)	47.18	WT	WT		not quant	2	0	741961	231677	159606	133398		38331		178949		-2.16625	up WT
CDK1_HUMAN	Y15	0.9869	IGEGTYGVVYK	Phospho (Y6)	63.47	WT			WT	2	0	1800790	16210	305810	615634	89568		249149	499580	24839	-0.449207	not differentially regulated
EGFR_HUMAN	Y1110	0.9828	RPAGSVQNPVYHNQPLNPAPSR	Phospho (Y11)	44.15	WT	WT		not quant	2	0	151638	34828	31870	44544			4865	35531		-2.16625	up WT
SHB_HUMAN	Y246	0.6741	DKVTIADDYSDPFDAKNDLK	Phospho (Y9)	69.8	WT	WT		not quant	2	0	337693	112880	70766	39739		51402		62906			no statistical result
SHC1_HUMAN	Y427	0.5	ELFDDPSYVNVQNLDK	Phospho (Y8)	56.91		WT	WT	not quant	2	0	99612	31256	26557	26019		15780				0.00143681	not differentially regulated

## Sheet: pY peptides up ΔCK2β
						results from phosphopeptides peptides															results from proteins data (SupTable1)
Protein	Sites Loc.	PTMs Confid.(MDScore, %)	Best Peptide	PTMs from best peptide	Score from best peptide	status 14	status 15	status 16	status 18	WT	ΔCK2β	Total abundance	WT_14 abundance	WT_15 abundance	WT_16 abundance	WT_18 abundance	ΔCK2β_14 abundance	ΔCK2β_15 abundance	ΔCK2β_16 abundance	ΔCK2β_18 abundance	log2FC (ΔCK2β vs WT) protein results	isDifferential (ΔCK2β vs WT) protein results
PARD3_HUMAN	Y1080	1	ERDYAEIQDFHR	Phospho (Y4)	59.29	ΔCK2β	WT	ΔCK2β	not quant	1	2	264596		31938	45021		69182		118455			no statistical result
BCAR1_HUMAN	Y128	1	AQQGLYQVPGPSPQFQSPPAK	Phospho (Y6)	88.8	ΔCK2β		ΔCK2β	not quant	0	2	1609741	18849	17089	8652		791524	13373	760254		3.88092	up ΔCK2β
BCAR1_HUMAN	Y234	1	VGQGYVYEAAQPEQDEYDIPR	Phospho (Y17)	28.94	ΔCK2β	not quant	ΔCK2β	not quant	0	2	355358	12490				136425		206443		3.88092	up ΔCK2β
BCAR1_HUMAN	Y249	1	HLLAPGPQDIYDVPPVR	Phospho (Y11)	58.51	ΔCK2β	ΔCK2β	ΔCK2β	not quant	0	3	777709					442799	103732	231178		3.88092	up ΔCK2β
ACK1_HUMAN	Y284	1	ALPQNDDHYVMQEHR	Phospho (Y9); Oxidation (M11)	37.44	ΔCK2β		ΔCK2β	not quant	0	2	187936		23171			79925	14989	69851			no statistical result
PRAG1_HUMAN	Y413	0.9997	EATQPEPIYAESTKR	Phospho (Y9)	75.65	ΔCK2β		ΔCK2β	not quant	0	2	829009	37471	100884	63696		172868	128102	325988		1.99881	not differentially regulated
BCAR1_HUMAN	Y387	0.9916	RPGPGTLYDVPR	Phospho (Y8)	48.6	ΔCK2β		ΔCK2β	not quant	0	2	7189576		129615	20481		2608859	79788	4350833		3.88092	up ΔCK2β
PAXI_HUMAN	Y88	0.989	FIHQQPQSSSPVYGSSAK	Phospho (Y13)	78.24	ΔCK2β		ΔCK2β	ΔCK2β	0	3	60518321	1116438	1193535	323759		18431014	1409944	38026760	16871	3.96205	up ΔCK2β
GIT1_HUMAN	Y598	0.9828	HGSGADSDYENTQSGDPLLGLEGKR	Phospho (Y9)	97.85	ΔCK2β	not quant	ΔCK2β	not quant	0	2	89263					45713		43550		3.7172	up ΔCK2β
EPHA2_HUMAN	Y772	0.9724	VLEDDPEATYTTSGGK	Phospho (Y10)	83.59			ΔCK2β	ΔCK2β	0	2	1753480	316321	220624	296301		191781	113966	604689	9798		no statistical result
GSK3A_HUMAN	Y279	0.972	GEPNVSYICSR	Phospho (Y7); Carbamidomethyl (C9)	55.87	not quant		ΔCK2β	ΔCK2β	0	2	200608		48515	29835			33055	63127	26076		no statistical result
PAXI_HUMAN	Y118	0.9711	VGEEEHVYSFPNK	Phospho (Y8)	75.88	ΔCK2β	ΔCK2β	ΔCK2β	ΔCK2β	0	4	121085291	1681725	2845534	2577454		28042356	9246152	71969400	4722670	3.96205	up ΔCK2β
BCAR1_HUMAN	Y306	0.9637	GLPPSNHHAVYDVPPSVSK	Phospho (Y11)	35.25	not quant	ΔCK2β	ΔCK2β	not quant	0	2	99889						8925	90964		3.88092	up ΔCK2β
FAK1_HUMAN	Y576	0.945	YMEDSTYYK	Oxidation (M2); Phospho (Y7)	68.24	ΔCK2β	not quant	not quant	ΔCK2β	0	2	1930216	22781				1686591			220844	3.07435	up ΔCK2β
MK01_HUMAN	Y187	0.9402	VADPDHDHTGFLTEYVATR	Phospho (Y15)	31.6	ΔCK2β	WT	ΔCK2β	not quant	1	2	657838	16022	145902	44248		35362	71439	344865			no statistical result
BCAR1_HUMAN	Y410	0.9365	VLPPEVADGGVVDSGVYAVPPPAER	Phospho (Y17)	27.58	ΔCK2β	not quant	ΔCK2β	not quant	0	2	57362					21873		35489		3.88092	up ΔCK2β
PAXI_HUMAN	S85;Y88	0.8705	FIHQQPQSSSPVYGSSAK	Phospho (S10); Phospho (Y13)	66.34	ΔCK2β	ΔCK2β	ΔCK2β	ΔCK2β	0	4	2821793	46791	37549	25408		1818324	85504	795682	12535	3.96205	up ΔCK2β
ACK1_HUMAN	Y827	0.8534	YATPQVIQAPGPR	Phospho (Y1)	68.54	ΔCK2β		ΔCK2β	not quant	0	2	214280		24772			95611	21127	72770			no statistical result
LPP_HUMAN	Y317	0.7266	NDSDPTYGQQGHPNTWKR	Phospho (Y7)	47.76	ΔCK2β	not quant	ΔCK2β	not quant	0	2	65290					48288		17002			no statistical result
PAXI_HUMAN	S83;Y88	0.5306	FIHQQPQSSSPVYGSSAK	Phospho (S8); Phospho (Y13)	28.44	ΔCK2β	ΔCK2β	ΔCK2β	ΔCK2β	0	4	2060213	75541	37549	25408		1008898	85504	795682	31631	3.96205	up ΔCK2β
ACK1_HUMAN	Y518	0.4606	KPTYDPVSEDQDPLSSDFKR	Phospho (Y4)	44.29	ΔCK2β	ΔCK2β	ΔCK2β	not quant	0	3	253945					89850	19698	144397			no statistical result
PAXI_HUMAN	S84;Y88	0.4067	FIHQQPQSSSPVYGSSAK	Phospho (S9); Phospho (Y13)	40.16	ΔCK2β	ΔCK2β	ΔCK2β	ΔCK2β	0	4	1729769	46791	37549	25408		726300	85504	795682	12535	3.96205	up ΔCK2β

## Sheet: readme
"phospho sites" sheet
pY site with "Sites Confid." higher than 75% are highlighted in yellow
"pY peptides" sheet
peptide quantified in a single replicate are highlighted in grey
for each replicate, peptide status is set to "ΔCK2β" (or "WT") if it was detected only in ΔCK2β (or WT) cells or if its log2FC(ΔCK2β vs WT)>1 (or <-1)
column "WT" or "ΔCK2β" contains the number of replicates with status "WT" or "ΔCK2β"
peptide with PTMs Confid.<75% are in italic
"pY peptides up WT" sheet
peptides are selected if their status is "WT" in two or more replicates
peptides with status "WT" in two replicates and status "ΔCK2β" in the two others replicates were not selected at all
"pY peptides up ΔCK2β" sheet
peptides are selected if their status is "ΔCK2β" in two or more replicates
peptides with status "ΔCK2β" in two replicates and status "WT" in the two others replicates were not selected at all
