# Supplementary material for: CK2β Is a Gatekeeper of Focal Adhesions Regulating Cell Spreading
Source: Front Mol Biosci. 2022 Jun 29;9:900947. doi: 10.3389/fmolb.2022.900947 (PMC9280835; doi:10.3389/fmolb.2022.900947)
Supplement: Supplementary file 1 [file DataSheet1.zip › Sup data/Sup Table 3 go_gse_CellularComponent.csv]

ID	Description	setSize	enrichmentScore	NES	pvalue	p.adjust	qvalues	rank	leading_edge	core_enrichment
GO:0070161	anchoring junction	65	0.600957724	1.73823004	0.001113586	0.026210484	0.024430825	26	tags=23%, list=10%, signal=28%	VIM/PXN/BCAR1/GIT1/ARHGEF7/BCAR3/PTK2/TNS2/PEAK1/GRB2/PTPN12/PRAG1/CBL/RPL12/GIT2
GO:0005925	focal adhesion	57	0.608968497	1.746867186	0.001131222	0.026210484	0.024430825	26	tags=25%, list=10%, signal=29%	VIM/PXN/BCAR1/GIT1/ARHGEF7/BCAR3/PTK2/TNS2/PEAK1/PTPN12/PRAG1/CBL/RPL12/GIT2
GO:0030055	cell-substrate junction	57	0.608968497	1.746867186	0.001131222	0.026210484	0.024430825	26	tags=25%, list=10%, signal=29%	VIM/PXN/BCAR1/GIT1/ARHGEF7/BCAR3/PTK2/TNS2/PEAK1/PTPN12/PRAG1/CBL/RPL12/GIT2
GO:0015630	microtubule cytoskeleton	29	0.671869683	1.725257383	0.001251564	0.026210484	0.024430825	11	tags=21%, list=4%, signal=22%	VIM/CCT2/PXN/GIT1/ARHGEF7/PTK2
GO:0031252	cell leading edge	18	0.749063677	1.773933646	0.001328021	0.026210484	0.024430825	8	tags=28%, list=3%, signal=29%	VIM/PXN/BCAR1/GIT1/ARHGEF7
GO:0005815	microtubule organizing center	12	0.779131675	1.679582666	0.001390821	0.026210484	0.024430825	11	tags=33%, list=4%, signal=33%	VIM/GIT1/ARHGEF7/PTK2
GO:0030027	lamellipodium	11	0.815420168	1.736612167	0.00140056	0.026210484	0.024430825	8	tags=36%, list=3%, signal=37%	PXN/BCAR1/GIT1/ARHGEF7
