# Supplementary material for: CK2β Is a Gatekeeper of Focal Adhesions Regulating Cell Spreading
Source: Front Mol Biosci. 2022 Jun 29;9:900947. doi: 10.3389/fmolb.2022.900947 (PMC9280835; doi:10.3389/fmolb.2022.900947)
Supplement: Supplementary file 1 [file DataSheet1.zip › Sup data/Sup Table 4 kegg_gse.csv]

ID	Description	setSize	enrichmentScore	NES	pvalue	p.adjust	qvalues	rank	leading_edge	core_enrichment
hsa04810	Regulation of actin cytoskeleton	17	0.781843721	1.814840391	0.000218225	0.004582725	0.0043645	11	tags=41%, list=5%, signal=42%	FN1/PXN/BCAR1/GIT1/ARHGEF7/F2/PTK2
