# Supplementary material for: CK2β Is a Gatekeeper of Focal Adhesions Regulating Cell Spreading
Source: Front Mol Biosci. 2022 Jun 29;9:900947. doi: 10.3389/fmolb.2022.900947 (PMC9280835; doi:10.3389/fmolb.2022.900947)
Supplement: Supplementary file 1 [file DataSheet1.zip › Sup data/Sup Table 5_Prot PMAC.xlsx]

## Sheet: Protein sets
Sup Table 5. MS-based proteomic characterization and quantification of proteins from WT and CK2β-depleted cells in samples obtained by global PMAC phosphoprotein enrichment.
accession	description	protein_set_score	coverage	MW	#peptides	#specific_peptides	quantified_peptides_count	WT abundance	ΔCK2β abundance	norm log2FC(ΔCK2β vs WT)	norm ratio (ΔCK2β vs WT)
AN36C_HUMAN	sp|Q5JPF3|AN36C_HUMAN Ankyrin repeat domain-containing protein 36C OS=Homo sapiens OX=9606 GN=ANKRD36C PE=1 SV=3	29.21	0.34	199748	1	1	1	196615	38161936	8.67424	408.513
MTAP2_HUMAN	sp|P11137|MTAP2_HUMAN Microtubule-associated protein 2 OS=Homo sapiens OX=9606 GN=MAP2 PE=1 SV=4	610.43	9.09	199526	14	14	2	196615	29064834	8.28138	311.131
A7MD96_HUMAN	tr|A7MD96|A7MD96_HUMAN SYNPO protein (Fragment) OS=Homo sapiens OX=9606 GN=SYNPO PE=2 SV=1	1001.77	32.24	94712	27	27	6	196615	28613316	8.25879	306.298
MAP1B_HUMAN	sp|P46821|MAP1B_HUMAN Microtubule-associated protein 1B OS=Homo sapiens OX=9606 GN=MAP1B PE=1 SV=2	4572.21	36.79	270634	84	84	25	748037	95656608	8.07223	269.143
TM160_HUMAN	sp|Q9NX00|TM160_HUMAN Transmembrane protein 160 OS=Homo sapiens OX=9606 GN=TMEM160 PE=1 SV=1	110.89	16.49	19658	3	3	3	196615	21032840	7.81475	225.151
DYN3_HUMAN	sp|Q9UQ16|DYN3_HUMAN Dynamin-3 OS=Homo sapiens OX=9606 GN=DNM3 PE=1 SV=4	99.26	2.99	97746	2	1	1	196615	18477888	7.6279	197.801
CHP1_HUMAN	sp|Q99653|CHP1_HUMAN Calcineurin B homologous protein 1 OS=Homo sapiens OX=9606 GN=CHP1 PE=1 SV=3	34.23	8.21	22456	1	1	1	196615	12617340	7.07751	135.065
SPT4H_HUMAN	sp|P63272|SPT4H_HUMAN Transcription elongation factor SPT4 OS=Homo sapiens OX=9606 GN=SUPT4H1 PE=1 SV=1	78.48	21.37	13193	2	2	2	196615	11288924	6.91701	120.845
MMP3_HUMAN	sp|P08254|MMP3_HUMAN Stromelysin-1 OS=Homo sapiens OX=9606 GN=MMP3 PE=1 SV=2	30.24	1.47	53977	1	1	1	196615	10054916	6.75001	107.635
MK01_HUMAN	sp|P28482|MK01_HUMAN Mitogen-activated protein kinase 1 OS=Homo sapiens OX=9606 GN=MAPK1 PE=1 SV=3	244.3	15.83	41390	5	4	2	196615	8116742	6.44108	86.8875
AFF4_HUMAN	sp|Q9UHB7|AFF4_HUMAN AF4/FMR2 family member 4 OS=Homo sapiens OX=9606 GN=AFF4 PE=1 SV=1	258.77	7.57	127459	7	7	1	196615	7.35754e+06	6.2994	78.7605
Q05BM7_HUMAN	tr|Q05BM7|Q05BM7_HUMAN OTOA protein (Fragment) OS=Homo sapiens OX=9606 GN=OTOA PE=2 SV=1	30.48	2.01	60522	1	1	1	2.15715e+06	79704272	6.28108	77.7664
DOC10_HUMAN	sp|Q96BY6|DOC10_HUMAN Dedicator of cytokinesis protein 10 OS=Homo sapiens OX=9606 GN=DOCK10 PE=1 SV=3	398.36	5.12	249531	8	8	5	196615	7104466	6.2489	76.0514
PSMG2_HUMAN	sp|Q969U7|PSMG2_HUMAN Proteasome assembly chaperone 2 OS=Homo sapiens OX=9606 GN=PSMG2 PE=1 SV=1	60.33	9.09	29396	2	2	2	1.48523e+06	51234412	6.18197	72.6037
Q6QJE9_HUMAN	tr|Q6QJE9|Q6QJE9_HUMAN Breakpoint cluster region protein (Fragment) OS=Homo sapiens OX=9606 GN=BCR PE=2 SV=1	68.73	42.86	8889	2	1	1	196615	6369355	6.09132	68.1822
RCN1_HUMAN	sp|Q15293|RCN1_HUMAN Reticulocalbin-1 OS=Homo sapiens OX=9606 GN=RCN1 PE=1 SV=1	86.16	8.76	38890	2	2	2	196615	6161146	6.04337	65.9534
BICC1_HUMAN	sp|Q9H694|BICC1_HUMAN Protein bicaudal C homolog 1 OS=Homo sapiens OX=9606 GN=BICC1 PE=1 SV=2	270.16	9.14	104844	7	7	2	196615	5.81723e+06	5.96051	62.2718
PI51A_HUMAN	sp|Q99755|PI51A_HUMAN Phosphatidylinositol 4-phosphate 5-kinase type-1 alpha OS=Homo sapiens OX=9606 GN=PIP5K1A PE=1 SV=1	228.98	6.94	62633	3	2	2	196615	5577892	5.8999	59.7098
S61A1_HUMAN	sp|P61619|S61A1_HUMAN Protein transport protein Sec61 subunit alpha isoform 1 OS=Homo sapiens OX=9606 GN=SEC61A1 PE=1 SV=2	47.72	2.31	52265	1	1	1	196615	5.5692e+06	5.89765	59.6167
BCAR1_HUMAN	sp|P56945|BCAR1_HUMAN Breast cancer anti-estrogen resistance protein 1 OS=Homo sapiens OX=9606 GN=BCAR1 PE=1 SV=2	314.33	10.11	93372	5	5	3	196615	4.34664e+06	5.54008	46.5296
SHRM2_HUMAN	sp|Q13796|SHRM2_HUMAN Protein Shroom2 OS=Homo sapiens OX=9606 GN=SHROOM2 PE=1 SV=1	33.78	0.8	176410	1	1	1	196615	4.20726e+06	5.49306	45.0376
DAPK1_HUMAN	sp|P53355|DAPK1_HUMAN Death-associated protein kinase 1 OS=Homo sapiens OX=9606 GN=DAPK1 PE=1 SV=6	129.09	2.8	160046	3	3	3	196615	4.13576e+06	5.46833	44.2721
RFIP1_HUMAN	sp|Q6WKZ4|RFIP1_HUMAN Rab11 family-interacting protein 1 OS=Homo sapiens OX=9606 GN=RAB11FIP1 PE=1 SV=3	482.65	12.16	137167	13	13	5	399527	8.30215e+06	5.45074	43.7356
L0R5D0_HUMAN	tr|L0R5D0|L0R5D0_HUMAN Alternative protein SRGAP1 OS=Homo sapiens OX=9606 GN=SRGAP1 PE=4 SV=1	26.09	12.05	9231	1	1	1	286406	5.85127e+06	5.42623	42.9991
PDLI2_HUMAN	sp|Q96JY6|PDLI2_HUMAN PDZ and LIM domain protein 2 OS=Homo sapiens OX=9606 GN=PDLIM2 PE=1 SV=1	625.27	34.38	37459	18	18	1	196615	3.45956e+06	5.21076	37.0336
M0QXU2_HUMAN	tr|M0QXU2|M0QXU2_HUMAN Unconventional myosin-If (Fragment) OS=Homo sapiens OX=9606 GN=MYO1F PE=1 SV=2	55.2	10.26	13117	1	1	1	196615	3376378	5.17565	36.1432
BD1L1_HUMAN	sp|Q8NFC6|BD1L1_HUMAN Biorientation of chromosomes in cell division protein 1-like 1 OS=Homo sapiens OX=9606 GN=BOD1L1 PE=1 SV=2	281.05	1.74	330466	4	4	1	196615	3.30385e+06	5.14432	35.3668
DMXL2_HUMAN	sp|Q8TDJ6|DMXL2_HUMAN DmX-like protein 2 OS=Homo sapiens OX=9606 GN=DMXL2 PE=1 SV=2	252.06	3.13	339641	5	5	4	291701	4647918	5.06764	33.5361
ENL_HUMAN	sp|Q03111|ENL_HUMAN Protein ENL OS=Homo sapiens OX=9606 GN=MLLT1 PE=1 SV=2	92.12	4.29	62056	2	2	1	196615	2.95458e+06	4.98313	31.628
GSK3A_HUMAN	sp|P49840|GSK3A_HUMAN Glycogen synthase kinase-3 alpha OS=Homo sapiens OX=9606 GN=GSK3A PE=1 SV=2	117.24	5.18	50981	2	1	1	196615	2.95149e+06	4.98162	31.5948
SET1A_HUMAN	sp|O15047|SET1A_HUMAN Histone-lysine N-methyltransferase SETD1A OS=Homo sapiens OX=9606 GN=SETD1A PE=1 SV=3	160.01	3.57	186034	3	3	2	196615	2.93908e+06	4.97554	31.4621
LIMC1_HUMAN	sp|Q9UPQ0|LIMC1_HUMAN LIM and calponin homology domains-containing protein 1 OS=Homo sapiens OX=9606 GN=LIMCH1 PE=1 SV=4	841.36	15.6	121867	14	14	5	288984	4.03962e+06	4.87877	29.421
MERL_HUMAN	sp|P35240|MERL_HUMAN Merlin OS=Homo sapiens OX=9606 GN=NF2 PE=1 SV=1	137.34	6.39	69690	4	4	2	196615	2731644	4.86995	29.2415
KCD14_HUMAN	sp|Q9BQ13|KCD14_HUMAN BTB/POZ domain-containing protein KCTD14 OS=Homo sapiens OX=9606 GN=KCTD14 PE=1 SV=2	32.95	3.92	29591	1	1	1	196615	2.70233e+06	4.85438	28.9277
CALM1_HUMAN	sp|P0DP23|CALM1_HUMAN Calmodulin-1 OS=Homo sapiens OX=9606 GN=CALM1 PE=1 SV=1	43.06	8.72	16838	1	1	1	196615	2.60819e+06	4.80322	27.9199
PUM2_HUMAN	sp|Q8TB72|PUM2_HUMAN Pumilio homolog 2 OS=Homo sapiens OX=9606 GN=PUM2 PE=1 SV=2	90.15	3.28	114216	2	2	1	196615	2.60599e+06	4.80201	27.8964
TR61B_HUMAN	sp|Q9BVS5|TR61B_HUMAN tRNA (adenine(58)-N(1))-methyltransferase, mitochondrial OS=Homo sapiens OX=9606 GN=TRMT61B PE=1 SV=2	33.42	4.19	52965	1	1	1	196615	2.56003e+06	4.77634	27.4045
CLK2_HUMAN	sp|P49760|CLK2_HUMAN Dual specificity protein kinase CLK2 OS=Homo sapiens OX=9606 GN=CLK2 PE=1 SV=1	26.29	1.2	60090	1	1	1	196615	2.52966e+06	4.75912	27.0794
TGM2_HUMAN	sp|P21980|TGM2_HUMAN Protein-glutamine gamma-glutamyltransferase 2 OS=Homo sapiens OX=9606 GN=TGM2 PE=1 SV=2	125.85	3.49	77329	2	2	2	196615	2.52562e+06	4.75681	27.036
RBL1_HUMAN	sp|P28749|RBL1_HUMAN Retinoblastoma-like protein 1 OS=Homo sapiens OX=9606 GN=RBL1 PE=1 SV=3	455.23	14.98	120847	11	11	4	255232	3.26388e+06	4.75032	26.9147
HMGB2_HUMAN	sp|P26583|HMGB2_HUMAN High mobility group protein B2 OS=Homo sapiens OX=9606 GN=HMGB2 PE=1 SV=2	775.93	45.93	24034	11	1	1	196615	2481420	4.73134	26.5629
FINC_HUMAN	sp|P02751|FINC_HUMAN Fibronectin OS=Homo sapiens OX=9606 GN=FN1 PE=1 SV=5	242.38	3.03	272320	4	4	4	196615	2446936	4.71115	26.1938
SDS3_HUMAN	sp|Q9H7L9|SDS3_HUMAN Sin3 histone deacetylase corepressor complex component SDS3 OS=Homo sapiens OX=9606 GN=SUDS3 PE=1 SV=2	209.97	21.04	38136	7	7	1	196615	2.42027e+06	4.69534	25.9083
1433F_HUMAN	sp|Q04917|1433F_HUMAN 14-3-3 protein eta OS=Homo sapiens OX=9606 GN=YWHAH PE=1 SV=4	140	13.01	28219	3	1	1	196615	2.35505e+06	4.65593	25.2102
CA174_HUMAN	sp|Q8IYL3|CA174_HUMAN UPF0688 protein C1orf174 OS=Homo sapiens OX=9606 GN=C1orf174 PE=1 SV=2	44.92	5.76	25977	1	1	1	196615	2352445	4.65434	25.1823
UN13B_HUMAN	sp|O14795|UN13B_HUMAN Protein unc-13 homolog B OS=Homo sapiens OX=9606 GN=UNC13B PE=1 SV=2	152.15	2.26	180679	2	2	2	196615	2316960	4.63241	24.8024
DCNP1_HUMAN	sp|Q8TF63|DCNP1_HUMAN Dendritic cell nuclear protein 1 OS=Homo sapiens OX=9606 GN=DCANP1 PE=1 SV=1	25.23	3.28	26704	1	1	1	196615	2.29397e+06	4.61802	24.5563
MED13_HUMAN	sp|Q9UHV7|MED13_HUMAN Mediator of RNA polymerase II transcription subunit 13 OS=Homo sapiens OX=9606 GN=MED13 PE=1 SV=3	138.66	2.35	239297	3	3	3	436960	5.0594e+06	4.60701	24.3696
ARC1B_HUMAN	sp|O15143|ARC1B_HUMAN Actin-related protein 2/3 complex subunit 1B OS=Homo sapiens OX=9606 GN=ARPC1B PE=1 SV=3	25.14	2.69	40950	1	1	1	196615	2.26858e+06	4.60196	24.2845
UBS3A_HUMAN	sp|P57075|UBS3A_HUMAN Ubiquitin-associated and SH3 domain-containing protein A OS=Homo sapiens OX=9606 GN=UBASH3A PE=1 SV=1	50.79	1.51	74123	1	1	1	196615	2.21736e+06	4.56902	23.7363
AFAP1_HUMAN	sp|Q8N556|AFAP1_HUMAN Actin filament-associated protein 1 OS=Homo sapiens OX=9606 GN=AFAP1 PE=1 SV=2	158.48	7.81	80725	12	12	1	196615	2.18246e+06	4.54613	23.3627
RBP1_HUMAN	sp|Q15311|RBP1_HUMAN RalA-binding protein 1 OS=Homo sapiens OX=9606 GN=RALBP1 PE=1 SV=3	583.45	16.79	76063	10	10	3	846485	9285297	4.52901	23.087
ARFG1_HUMAN	sp|Q8N6T3|ARFG1_HUMAN ADP-ribosylation factor GTPase-activating protein 1 OS=Homo sapiens OX=9606 GN=ARFGAP1 PE=1 SV=2	197.52	7.64	44668	3	3	1	196615	2.12369e+06	4.50675	22.7335
TRI56_HUMAN	sp|Q9BRZ2|TRI56_HUMAN E3 ubiquitin-protein ligase TRIM56 OS=Homo sapiens OX=9606 GN=TRIM56 PE=1 SV=3	175.48	7.68	81488	6	6	2	196615	2.05834e+06	4.46166	22.0339
H3BPV0_HUMAN	tr|H3BPV0|H3BPV0_HUMAN Protein MTSS 2 (Fragment) OS=Homo sapiens OX=9606 GN=MTSS2 PE=1 SV=2	211.35	27.21	14752	4	3	1	196615	2.04681e+06	4.45355	21.9105
PKHG5_HUMAN	sp|O94827|PKHG5_HUMAN Pleckstrin homology domain-containing family G member 5 OS=Homo sapiens OX=9606 GN=PLEKHG5 PE=1 SV=4	59.18	3.18	111231	2	2	2	196615	2.02574e+06	4.43862	21.6849
LPIN2_HUMAN	sp|Q92539|LPIN2_HUMAN Phosphatidate phosphatase LPIN2 OS=Homo sapiens OX=9606 GN=LPIN2 PE=1 SV=1	153.42	4.13	99399	4	3	1	196615	1.9671e+06	4.39625	21.0573
ZN806_HUMAN	sp|P0C7X5|ZN806_HUMAN Zinc finger protein 806 OS=Homo sapiens OX=9606 GN=ZNF806 PE=3 SV=1	27.38	1.36	67808	1	1	1	196615	1.95956e+06	4.39071	20.9766
SMCA1_HUMAN	sp|P28370|SMCA1_HUMAN Probable global transcription activator SNF2L1 OS=Homo sapiens OX=9606 GN=SMARCA1 PE=1 SV=2	657.56	9.2	122605	14	2	2	1.35779e+06	13527624	4.3902	20.9691
TFEB_HUMAN	sp|P19484|TFEB_HUMAN Transcription factor EB OS=Homo sapiens OX=9606 GN=TFEB PE=1 SV=3	226.51	16.81	52865	7	7	1	196615	1.83393e+06	4.29511	19.6317
TPC2L_HUMAN	sp|Q9UL33|TPC2L_HUMAN Trafficking protein particle complex subunit 2-like protein OS=Homo sapiens OX=9606 GN=TRAPPC2L PE=1 SV=1	42.23	9.29	16146	1	1	1	196615	1.81765e+06	4.28225	19.4574
P3H1_HUMAN	sp|Q32P28|P3H1_HUMAN Prolyl 3-hydroxylase 1 OS=Homo sapiens OX=9606 GN=P3H1 PE=1 SV=2	30.22	1.09	83394	1	1	1	196615	1.78025e+06	4.25226	19.0571
STAU1_HUMAN	sp|O95793|STAU1_HUMAN Double-stranded RNA-binding protein Staufen homolog 1 OS=Homo sapiens OX=9606 GN=STAU1 PE=1 SV=2	72.11	4.85	63182	2	2	2	196615	1.70465e+06	4.18965	18.2478
TAF10_HUMAN	sp|Q12962|TAF10_HUMAN Transcription initiation factor TFIID subunit 10 OS=Homo sapiens OX=9606 GN=TAF10 PE=1 SV=1	33.68	11.47	21711	1	1	1	196615	1.68129e+06	4.16975	17.9978
SRBS2_HUMAN	sp|O94875|SRBS2_HUMAN Sorbin and SH3 domain-containing protein 2 OS=Homo sapiens OX=9606 GN=SORBS2 PE=1 SV=3	211.24	6.18	124108	6	6	3	755034	6438522	4.16573	17.9478
INCE_HUMAN	sp|Q9NQS7|INCE_HUMAN Inner centromere protein OS=Homo sapiens OX=9606 GN=INCENP PE=1 SV=3	301.64	14.38	105429	6	6	2	196615	1.65401e+06	4.14614	17.7057
WDR62_HUMAN	sp|O43379|WDR62_HUMAN WD repeat-containing protein 62 OS=Homo sapiens OX=9606 GN=WDR62 PE=1 SV=4	158.46	3.36	165954	5	5	1	196615	1.64976e+06	4.14243	17.6602
DCK_HUMAN	sp|P27707|DCK_HUMAN Deoxycytidine kinase OS=Homo sapiens OX=9606 GN=DCK PE=1 SV=1	25.95	3.08	30519	1	1	1	196615	1638180	4.13227	17.5363
NACC2_HUMAN	sp|Q96BF6|NACC2_HUMAN Nucleus accumbens-associated protein 2 OS=Homo sapiens OX=9606 GN=NACC2 PE=1 SV=1	29.48	1.36	62837	1	1	1	196615	1637104	4.13132	17.5247
YIF1A_HUMAN	sp|O95070|YIF1A_HUMAN Protein YIF1A OS=Homo sapiens OX=9606 GN=YIF1A PE=1 SV=2	40.32	5.12	32011	1	1	1	196615	1.60547e+06	4.10317	17.1861
NGAP_HUMAN	sp|Q9UJF2|NGAP_HUMAN Ras GTPase-activating protein nGAP OS=Homo sapiens OX=9606 GN=RASAL2 PE=1 SV=2	133.13	2.46	128558	2	2	1	196615	1.54844e+06	4.05099	16.5756
ARSB_HUMAN	sp|P15848|ARSB_HUMAN Arylsulfatase B OS=Homo sapiens OX=9606 GN=ARSB PE=1 SV=1	27.93	1.31	59687	1	1	1	196615	1.52636e+06	4.03027	16.3393
P3C2B_HUMAN	sp|O00750|P3C2B_HUMAN Phosphatidylinositol 4-phosphate 3-kinase C2 domain-containing subunit beta OS=Homo sapiens OX=9606 GN=PIK3C2B PE=1 SV=2	135.05	1.77	184768	2	2	2	196615	1496503	4.00177	16.0197
ZN318_HUMAN	sp|Q5VUA4|ZN318_HUMAN Zinc finger protein 318 OS=Homo sapiens OX=9606 GN=ZNF318 PE=1 SV=2	313.15	4.08	251112	8	8	1	196615	1.47857e+06	3.98438	15.8277
DDX31_HUMAN	sp|Q9H8H2|DDX31_HUMAN Probable ATP-dependent RNA helicase DDX31 OS=Homo sapiens OX=9606 GN=DDX31 PE=1 SV=2	46.73	0.94	94087	1	1	1	196615	1.45635e+06	3.96253	15.5898
PRI1_HUMAN	sp|P49642|PRI1_HUMAN DNA primase small subunit OS=Homo sapiens OX=9606 GN=PRIM1 PE=1 SV=1	46.62	5.24	49902	1	1	1	196615	1.45249e+06	3.9587	15.5485
SDCB1_HUMAN	sp|O00560|SDCB1_HUMAN Syntenin-1 OS=Homo sapiens OX=9606 GN=SDCBP PE=1 SV=1	53.14	6.04	32444	1	1	1	196615	1418302	3.92434	15.1825
PLOD2_HUMAN	sp|O00469|PLOD2_HUMAN Procollagen-lysine,2-oxoglutarate 5-dioxygenase 2 OS=Homo sapiens OX=9606 GN=PLOD2 PE=1 SV=2	176.05	7.73	84686	4	4	4	1.12332e+06	8095036	3.92289	15.1672
IDUA_HUMAN	sp|P35475|IDUA_HUMAN Alpha-L-iduronidase OS=Homo sapiens OX=9606 GN=IDUA PE=1 SV=2	52.17	1.38	72670	1	1	1	196615	1.40745e+06	3.91326	15.0664
MAST3_HUMAN	sp|O60307|MAST3_HUMAN Microtubule-associated serine/threonine-protein kinase 3 OS=Homo sapiens OX=9606 GN=MAST3 PE=1 SV=2	79.13	1.38	143137	1	1	1	196615	1.39926e+06	3.90484	14.9787
LYOX_HUMAN	sp|P28300|LYOX_HUMAN Protein-lysine 6-oxidase OS=Homo sapiens OX=9606 GN=LOX PE=1 SV=2	41.57	1.68	46944	1	1	1	196615	1.39634e+06	3.90183	14.9475
ANS1A_HUMAN	sp|Q92625|ANS1A_HUMAN Ankyrin repeat and SAM domain-containing protein 1A OS=Homo sapiens OX=9606 GN=ANKS1A PE=1 SV=4	879.79	13.05	123108	20	20	4	1209341	8550810	3.89546	14.8816
FUCO_HUMAN	sp|P04066|FUCO_HUMAN Tissue alpha-L-fucosidase OS=Homo sapiens OX=9606 GN=FUCA1 PE=1 SV=4	25.51	2.36	53689	1	1	1	196615	1.36313e+06	3.8671	14.5919
TNS2_HUMAN	sp|Q63HR2|TNS2_HUMAN Tensin-2 OS=Homo sapiens OX=9606 GN=TNS2 PE=1 SV=2	881.87	11.57	152580	19	18	5	1.15686e+06	7897721	3.84485	14.3686
DNJC3_HUMAN	sp|Q13217|DNJC3_HUMAN DnaJ homolog subfamily C member 3 OS=Homo sapiens OX=9606 GN=DNAJC3 PE=1 SV=1	69.09	7.94	57580	2	2	1	196615	1.32247e+06	3.82341	14.1567
RHG23_HUMAN	sp|Q9P227|RHG23_HUMAN Rho GTPase-activating protein 23 OS=Homo sapiens OX=9606 GN=ARHGAP23 PE=1 SV=2	268.4	5.1	162192	10	10	2	196615	1.30719e+06	3.80665	13.9932
TEAD1_HUMAN	sp|P28347|TEAD1_HUMAN Transcriptional enhancer factor TEF-1 OS=Homo sapiens OX=9606 GN=TEAD1 PE=1 SV=2	26.38	1.88	47946	1	1	1	196615	1.29643e+06	3.79472	13.878
ARHGH_HUMAN	sp|Q96PE2|ARHGH_HUMAN Rho guanine nucleotide exchange factor 17 OS=Homo sapiens OX=9606 GN=ARHGEF17 PE=1 SV=1	469.43	5.62	221673	11	11	1	196615	1277461	3.77346	13.6749
J3QLN6_HUMAN	tr|J3QLN6|J3QLN6_HUMAN RNA helicase (Fragment) OS=Homo sapiens OX=9606 GN=EIF4A1 PE=1 SV=1	476.49	52.76	18043	6	1	1	196615	1.2636e+06	3.75772	13.5265
AMOL2_HUMAN	sp|Q9Y2J4|AMOL2_HUMAN Angiomotin-like protein 2 OS=Homo sapiens OX=9606 GN=AMOTL2 PE=1 SV=3	184.07	7.32	85764	3	3	1	196615	1261730	3.75558	13.5065
STIM2_HUMAN	sp|Q9P246|STIM2_HUMAN Stromal interaction molecule 2 OS=Homo sapiens OX=9606 GN=STIM2 PE=1 SV=2	180.12	4.69	83971	4	4	1	196615	1.2539e+06	3.74659	13.4226
CHD5_HUMAN	sp|Q8TDI0|CHD5_HUMAN Chromodomain-helicase-DNA-binding protein 5 OS=Homo sapiens OX=9606 GN=CHD5 PE=1 SV=1	774.95	7.78	223050	12	1	1	196615	1.24592e+06	3.73739	13.3372
MICA1_HUMAN	sp|Q8TDZ2|MICA1_HUMAN [F-actin]-monooxygenase MICAL1 OS=Homo sapiens OX=9606 GN=MICAL1 PE=1 SV=2	247.68	4.78	117875	6	6	2	527808	3.32646e+06	3.72952	13.2647
SYTL4_HUMAN	sp|Q96C24|SYTL4_HUMAN Synaptotagmin-like protein 4 OS=Homo sapiens OX=9606 GN=SYTL4 PE=1 SV=2	140.37	7.15	76024	3	3	1	196615	1.21398e+06	3.69992	12.9954
UBS3B_HUMAN	sp|Q8TF42|UBS3B_HUMAN Ubiquitin-associated and SH3 domain-containing protein B OS=Homo sapiens OX=9606 GN=UBASH3B PE=1 SV=2	300.42	11.4	72696	5	5	5	989107	6032299	3.68213	12.836
KPB1_HUMAN	sp|P46020|KPB1_HUMAN Phosphorylase b kinase regulatory subunit alpha, skeletal muscle isoform OS=Homo sapiens OX=9606 GN=PHKA1 PE=1 SV=2	355.55	10.47	137312	7	7	5	14051082	85176424	3.67339	12.7585
CDR2L_HUMAN	sp|Q86X02|CDR2L_HUMAN Cerebellar degeneration-related protein 2-like OS=Homo sapiens OX=9606 GN=CDR2L PE=1 SV=2	109.45	9.68	53010	2	2	2	196615	1191469	3.67292	12.7543
S39AD_HUMAN	sp|Q96H72|S39AD_HUMAN Zinc transporter ZIP13 OS=Homo sapiens OX=9606 GN=SLC39A13 PE=1 SV=3	75.18	3.5	39011	1	1	1	196615	1.18441e+06	3.66434	12.6787
B3KUB6_HUMAN	tr|B3KUB6|B3KUB6_HUMAN cDNA FLJ39529 fis, clone PUAEN2004067, highly similar to Band 4.1-like protein 1 OS=Homo sapiens OX=9606 PE=2 SV=1	1097.95	28.11	86474	21	1	1	196615	1148943	3.62048	12.2991
ACK1_HUMAN	sp|Q07912|ACK1_HUMAN Activated CDC42 kinase 1 OS=Homo sapiens OX=9606 GN=TNK2 PE=1 SV=3	37.54	1.25	114569	1	1	1	196615	1.14653e+06	3.61745	12.2733
CTDP1_HUMAN	sp|Q9Y5B0|CTDP1_HUMAN RNA polymerase II subunit A C-terminal domain phosphatase OS=Homo sapiens OX=9606 GN=CTDP1 PE=1 SV=3	70.77	1.66	104399	1	1	1	196615	1.14352e+06	3.61365	12.241
REPS2_HUMAN	sp|Q8NFH8|REPS2_HUMAN RalBP1-associated Eps domain-containing protein 2 OS=Homo sapiens OX=9606 GN=REPS2 PE=1 SV=2	25.94	2.42	71534	1	1	1	196615	1.13273e+06	3.59997	12.1255
DEN2B_HUMAN	sp|P78524|DEN2B_HUMAN DENN domain-containing protein 2B OS=Homo sapiens OX=9606 GN=DENND2B PE=1 SV=3	58.15	1.23	126485	1	1	1	196615	1.12649e+06	3.59201	12.0588
STRP1_HUMAN	sp|Q5VSL9|STRP1_HUMAN Striatin-interacting protein 1 OS=Homo sapiens OX=9606 GN=STRIP1 PE=1 SV=1	302.56	8.48	95576	4	4	2	114662	648397	3.57311	11.9018
BORC6_HUMAN	sp|Q96GS4|BORC6_HUMAN BLOC-1-related complex subunit 6 OS=Homo sapiens OX=9606 GN=BORCS6 PE=1 SV=2	91.55	4.2	37226	1	1	1	196615	1.10807e+06	3.56823	11.8616
B4DLV2_HUMAN	tr|B4DLV2|B4DLV2_HUMAN cDNA FLJ50986, highly similar to DNA topoisomerase 2-beta OS=Homo sapiens OX=9606 PE=2 SV=1	2188.57	51.67	53019	52	1	1	196615	1.08194e+06	3.53379	11.5819
Q8N9Q1_HUMAN	tr|Q8N9Q1|Q8N9Q1_HUMAN cDNA FLJ36757 fis, clone UTERU2018522, highly similar to Human transcriptional activator hSNF2a OS=Homo sapiens OX=9606 PE=2 SV=1	239.63	18.35	31993	4	1	1	196615	1.06198e+06	3.50693	11.3682
COE1_HUMAN	sp|Q9UH73|COE1_HUMAN Transcription factor COE1 OS=Homo sapiens OX=9606 GN=EBF1 PE=1 SV=2	44.29	2.88	64464	1	1	1	196615	1.05675e+06	3.49981	11.3122
DEDD_HUMAN	sp|O75618|DEDD_HUMAN Death effector domain-containing protein OS=Homo sapiens OX=9606 GN=DEDD PE=1 SV=1	46.4	4.4	36794	1	1	1	196615	1.04808e+06	3.48793	11.2194
BCL3_HUMAN	sp|P20749|BCL3_HUMAN B-cell lymphoma 3 protein OS=Homo sapiens OX=9606 GN=BCL3 PE=1 SV=2	31.93	3.52	47584	1	1	1	196615	1.04554e+06	3.48443	11.1923
RAI1_HUMAN	sp|Q7Z5J4|RAI1_HUMAN Retinoic acid-induced protein 1 OS=Homo sapiens OX=9606 GN=RAI1 PE=1 SV=2	186.66	2.78	203352	3	3	1	196615	1.04141e+06	3.47872	11.1481
PHF19_HUMAN	sp|Q5T6S3|PHF19_HUMAN PHD finger protein 19 OS=Homo sapiens OX=9606 GN=PHF19 PE=1 SV=1	41.23	2.41	65591	1	1	1	196615	1.03337e+06	3.46753	11.0619
MYO9A_HUMAN	sp|B2RTY4|MYO9A_HUMAN Unconventional myosin-IXa OS=Homo sapiens OX=9606 GN=MYO9A PE=1 SV=2	30.04	0.43	292706	1	1	1	196615	1.01924e+06	3.44767	10.9107
A1L0S7_HUMAN	tr|A1L0S7|A1L0S7_HUMAN TNS1 protein (Fragment) OS=Homo sapiens OX=9606 GN=TNS1 PE=2 SV=2	387.32	6.56	189039	8	7	1	196615	1.0135e+06	3.43952	10.8492
PRUN2_HUMAN	sp|Q8WUY3|PRUN2_HUMAN Protein prune homolog 2 OS=Homo sapiens OX=9606 GN=PRUNE2 PE=1 SV=3	28.7	0.42	340635	1	1	1	196615	1.00361e+06	3.42537	10.7433
BIN1_HUMAN	sp|O00499|BIN1_HUMAN Myc box-dependent-interacting protein 1 OS=Homo sapiens OX=9606 GN=BIN1 PE=1 SV=1	187.76	12.14	64699	4	4	2	215290	1.09523e+06	3.4205	10.7071
NYNRI_HUMAN	sp|Q9P2P1|NYNRI_HUMAN Protein NYNRIN OS=Homo sapiens OX=9606 GN=NYNRIN PE=2 SV=3	26.69	0.53	208366	1	1	1	196615	992893	3.40989	10.6286
ACTB_HUMAN	sp|P60709|ACTB_HUMAN Actin, cytoplasmic 1 OS=Homo sapiens OX=9606 GN=ACTB PE=1 SV=1	1177.39	57.33	41737	17	2	1	196615	986524	3.4006	10.5605
SIAE_HUMAN	sp|Q9HAT2|SIAE_HUMAN Sialate O-acetylesterase OS=Homo sapiens OX=9606 GN=SIAE PE=1 SV=1	142.59	5.35	58315	2	2	2	600742	3007728	3.39747	10.5376
NDRG3_HUMAN	sp|Q9UGV2|NDRG3_HUMAN Protein NDRG3 OS=Homo sapiens OX=9606 GN=NDRG3 PE=1 SV=2	407.18	21.87	41409	10	10	4	1.79615e+06	8978795	3.39523	10.5212
#C#K2C8_HUMAN	sp|P05787|K2C8_HUMAN Keratin, type II cytoskeletal 8 OS=Homo sapiens OX=9606 GN=KRT8 PE=1 SV=7	204.4	6.21	53704	3	1	1	196615	975832	3.38488	10.446
NU205_HUMAN	sp|Q92621|NU205_HUMAN Nuclear pore complex protein Nup205 OS=Homo sapiens OX=9606 GN=NUP205 PE=1 SV=3	125.3	1.74	227922	3	3	3	271547	1.33886e+06	3.37535	10.3772
AAPK2_HUMAN	sp|P54646|AAPK2_HUMAN 5'-AMP-activated protein kinase catalytic subunit alpha-2 OS=Homo sapiens OX=9606 GN=PRKAA2 PE=1 SV=2	397.37	10.33	62320	6	1	1	196615	969168	3.37499	10.3747
RS19_HUMAN	sp|P39019|RS19_HUMAN 40S ribosomal protein S19 OS=Homo sapiens OX=9606 GN=RPS19 PE=1 SV=2	47.25	8.97	16060	1	1	1	196615	961662	3.36378	10.2943
WDR75_HUMAN	sp|Q8IWA0|WDR75_HUMAN WD repeat-containing protein 75 OS=Homo sapiens OX=9606 GN=WDR75 PE=1 SV=1	66.6	3.37	94499	2	2	2	1.75426e+06	8560346	3.36042	10.2704
RPGP2_HUMAN	sp|Q684P5|RPGP2_HUMAN Rap1 GTPase-activating protein 2 OS=Homo sapiens OX=9606 GN=RAP1GAP2 PE=1 SV=2	34.25	2.74	80056	1	1	1	196615	948146	3.34336	10.1496
SLFN5_HUMAN	sp|Q08AF3|SLFN5_HUMAN Schlafen family member 5 OS=Homo sapiens OX=9606 GN=SLFN5 PE=1 SV=1	115.53	4.15	101055	3	3	3	789329	3.79274e+06	3.33816	10.1131
FHI1A_HUMAN	sp|Q05DH4|FHI1A_HUMAN FHF complex subunit HOOK interacting protein 1A OS=Homo sapiens OX=9606 GN=FHIP1A PE=1 SV=2	26.44	0.67	116621	1	1	1	196615	937611	3.32724	10.0369
ZO1_HUMAN	sp|Q07157|ZO1_HUMAN Tight junction protein ZO-1 OS=Homo sapiens OX=9606 GN=TJP1 PE=1 SV=3	1878.1	30.21	195459	35	3	1	196615	922335	3.30354	9.87335
TANC1_HUMAN	sp|Q9C0D5|TANC1_HUMAN Protein TANC1 OS=Homo sapiens OX=9606 GN=TANC1 PE=1 SV=3	944.49	13.54	202219	19	8	1	196615	920544	3.30073	9.85417
CALU_HUMAN	sp|O43852|CALU_HUMAN Calumenin OS=Homo sapiens OX=9606 GN=CALU PE=1 SV=2	329.62	27.94	37107	6	6	4	820328	3.83936e+06	3.30021	9.85061
B9EK39_HUMAN	tr|B9EK39|B9EK39_HUMAN TANC1 protein OS=Homo sapiens OX=9606 GN=TANC1 PE=2 SV=1	692.49	14.6	152147	12	1	1	196615	906338	3.2783	9.7021
B4DZH7_HUMAN	tr|B4DZH7|B4DZH7_HUMAN cDNA FLJ56367 OS=Homo sapiens OX=9606 PE=2 SV=1	253.58	17.34	38568	3	1	1	196615	899375	3.26717	9.62756
LAMC1_HUMAN	sp|P11047|LAMC1_HUMAN Laminin subunit gamma-1 OS=Homo sapiens OX=9606 GN=LAMC1 PE=1 SV=3	329.04	6.4	177603	7	7	4	1.18986e+06	5403660	3.25676	9.55837
PCM1_HUMAN	sp|Q15154|PCM1_HUMAN Pericentriolar material 1 protein OS=Homo sapiens OX=9606 GN=PCM1 PE=1 SV=5	319.5	3.26	228544	4	4	2	38057.2	171705	3.24731	9.49591
IMP4_HUMAN	sp|Q96G21|IMP4_HUMAN U3 small nucleolar ribonucleoprotein protein IMP4 OS=Homo sapiens OX=9606 GN=IMP4 PE=1 SV=1	82.5	4.81	33757	1	1	1	196615	886354	3.24613	9.48817
KSR1_HUMAN	sp|Q8IVT5|KSR1_HUMAN Kinase suppressor of Ras 1 OS=Homo sapiens OX=9606 GN=KSR1 PE=1 SV=3	171.13	6.61	102160	3	3	1	196615	885101	3.24409	9.47476
NPA1P_HUMAN	sp|O60287|NPA1P_HUMAN Nucleolar pre-ribosomal-associated protein 1 OS=Homo sapiens OX=9606 GN=URB1 PE=1 SV=4	26.39	0.48	254389	1	1	1	196615	884836	3.24366	9.47193
AK1C2_HUMAN	sp|P52895|AK1C2_HUMAN Aldo-keto reductase family 1 member C2 OS=Homo sapiens OX=9606 GN=AKR1C2 PE=1 SV=3	1197.9	58.2	36735	18	18	18	466688480	2084914176	3.23307	9.40269
GHC1_HUMAN	sp|Q9H936|GHC1_HUMAN Mitochondrial glutamate carrier 1 OS=Homo sapiens OX=9606 GN=SLC25A22 PE=1 SV=1	98.61	8.67	34470	2	2	2	597785	2653938	3.22405	9.34409
GPI8_HUMAN	sp|Q92643|GPI8_HUMAN GPI-anchor transamidase OS=Homo sapiens OX=9606 GN=PIGK PE=1 SV=2	45.72	3.04	45252	1	1	1	196615	870335	3.21982	9.31669
LAMB1_HUMAN	sp|P07942|LAMB1_HUMAN Laminin subunit beta-1 OS=Homo sapiens OX=9606 GN=LAMB1 PE=1 SV=2	147.85	3.19	198038	3	3	3	445883	1.89447e+06	3.16067	8.94247
A8MXP9_HUMAN	tr|A8MXP9|A8MXP9_HUMAN Matrin-3 OS=Homo sapiens OX=9606 GN=MATR3 PE=1 SV=1	2643.36	50.95	99967	41	1	1	196615	834759	3.15961	8.93586
CSKI2_HUMAN	sp|Q8WXE0|CSKI2_HUMAN Caskin-2 OS=Homo sapiens OX=9606 GN=CASKIN2 PE=1 SV=2	48.42	2	126783	1	1	1	196615	833429	3.15731	8.92163
PUM1_HUMAN	sp|Q14671|PUM1_HUMAN Pumilio homolog 1 OS=Homo sapiens OX=9606 GN=PUM1 PE=1 SV=3	114.78	3.96	126473	3	1	1	196615	817905	3.13018	8.75544
PANK2_HUMAN	sp|Q9BZ23|PANK2_HUMAN Pantothenate kinase 2, mitochondrial OS=Homo sapiens OX=9606 GN=PANK2 PE=1 SV=3	101.04	5.09	62681	2	2	1	196615	811527	3.11889	8.68718
DPOA2_HUMAN	sp|Q14181|DPOA2_HUMAN DNA polymerase alpha subunit B OS=Homo sapiens OX=9606 GN=POLA2 PE=1 SV=2	265.05	8.86	65948	5	5	2	328903	1.35181e+06	3.11278	8.65047
IDHP_HUMAN	sp|P48735|IDHP_HUMAN Isocitrate dehydrogenase [NADP], mitochondrial OS=Homo sapiens OX=9606 GN=IDH2 PE=1 SV=2	28.05	1.55	50909	1	1	1	196615	801940	3.10174	8.58455
TBL3_HUMAN	sp|Q12788|TBL3_HUMAN Transducin beta-like protein 3 OS=Homo sapiens OX=9606 GN=TBL3 PE=1 SV=2	34.85	1.61	89035	1	1	1	196615	784384	3.06981	8.39661
Q96DP0_HUMAN	tr|Q96DP0|Q96DP0_HUMAN Complex I-9kD OS=Homo sapiens OX=9606 PE=2 SV=1	65.82	4.17	49245	1	1	1	196615	779862	3.06147	8.34821
ANFY1_HUMAN	sp|Q9P2R3|ANFY1_HUMAN Rabankyrin-5 OS=Homo sapiens OX=9606 GN=ANKFY1 PE=1 SV=2	32.07	1.11	128399	1	1	1	196615	762855	3.02966	8.16615
M3K6_HUMAN	sp|O95382|M3K6_HUMAN Mitogen-activated protein kinase kinase kinase 6 OS=Homo sapiens OX=9606 GN=MAP3K6 PE=1 SV=3	62.83	3.88	142596	2	2	2	196615	758367	3.02114	8.11811
A5XEJ7_HUMAN	tr|A5XEJ7|A5XEJ7_HUMAN Phosphoinositol 3-phosphate-binding protein 3 (Fragment) OS=Homo sapiens OX=9606 GN=PLEKHA6 PE=2 SV=1	89.14	22.64	12272	2	1	1	196615	743230	2.99206	7.95607
A0A248RGE3_HUMAN	tr|A0A248RGE3|A0A248RGE3_HUMAN 40S ribosomal protein S27a (Fragment) OS=Homo sapiens OX=9606 PE=2 SV=1	424.95	45.52	16717	6	1	1	196615	727297	2.96079	7.78552
ASAP3_HUMAN	sp|Q8TDY4|ASAP3_HUMAN Arf-GAP with SH3 domain, ANK repeat and PH domain-containing protein 3 OS=Homo sapiens OX=9606 GN=ASAP3 PE=1 SV=1	422.85	11.96	99155	7	7	6	4195740	15405260	2.95004	7.72772
MP2K7_HUMAN	sp|O14733|MP2K7_HUMAN Dual specificity mitogen-activated protein kinase kinase 7 OS=Homo sapiens OX=9606 GN=MAP2K7 PE=1 SV=2	41.39	4.3	47485	1	1	1	196615	716313	2.93884	7.66793
WRN_HUMAN	sp|Q14191|WRN_HUMAN Werner syndrome ATP-dependent helicase OS=Homo sapiens OX=9606 GN=WRN PE=1 SV=2	115.76	4.47	162461	4	4	1	196615	715263	2.93672	7.65669
ZFP91_HUMAN	sp|Q96JP5|ZFP91_HUMAN E3 ubiquitin-protein ligase ZFP91 OS=Homo sapiens OX=9606 GN=ZFP91 PE=1 SV=1	145.11	8.25	63445	2	2	2	7409637	26822340	2.92958	7.61888
TSSC4_HUMAN	sp|Q9Y5U2|TSSC4_HUMAN Protein TSSC4 OS=Homo sapiens OX=9606 GN=TSSC4 PE=1 SV=3	84.38	8.81	34326	2	2	1	2129174	7.65873e+06	2.92043	7.57071
DVL2_HUMAN	sp|O14641|DVL2_HUMAN Segment polarity protein dishevelled homolog DVL-2 OS=Homo sapiens OX=9606 GN=DVL2 PE=1 SV=1	25.85	1.9	78948	1	1	1	196615	687686	2.88	7.36149
UGPA_HUMAN	sp|Q16851|UGPA_HUMAN UTP--glucose-1-phosphate uridylyltransferase OS=Homo sapiens OX=9606 GN=UGP2 PE=1 SV=5	1247.43	46.26	56940	20	2	2	3.70825e+06	12946130	2.87733	7.34787
PP1RB_HUMAN	sp|O60927|PP1RB_HUMAN E3 ubiquitin-protein ligase PPP1R11 OS=Homo sapiens OX=9606 GN=PPP1R11 PE=1 SV=1	72.47	19.84	13952	1	1	1	18576.1	63714	2.85178	7.21892
SRFB1_HUMAN	sp|Q8NEF9|SRFB1_HUMAN Serum response factor-binding protein 1 OS=Homo sapiens OX=9606 GN=SRFBP1 PE=1 SV=1	394.11	17.72	48634	5	5	3	1.81071e+06	5879953	2.77287	6.83465
ANXA6_HUMAN	sp|P08133|ANXA6_HUMAN Annexin A6 OS=Homo sapiens OX=9606 GN=ANXA6 PE=1 SV=3	1971.55	59.29	75873	36	2	2	3792046	12186194	2.75782	6.76372
LENG8_HUMAN	sp|Q96PV6|LENG8_HUMAN Leukocyte receptor cluster member 8 OS=Homo sapiens OX=9606 GN=LENG8 PE=1 SV=3	317.92	10.12	88157	4	4	4	1789551	5677595	2.7393	6.67746
IRS1_HUMAN	sp|P35568|IRS1_HUMAN Insulin receptor substrate 1 OS=Homo sapiens OX=9606 GN=IRS1 PE=1 SV=1	674.87	12.48	131591	20	20	5	4545532	14086794	2.70544	6.52257
SSH2_HUMAN	sp|Q76I76|SSH2_HUMAN Protein phosphatase Slingshot homolog 2 OS=Homo sapiens OX=9606 GN=SSH2 PE=1 SV=1	104.94	1.41	158216	2	2	1	196615	605648	2.69673	6.4833
NSD2_HUMAN	sp|O96028|NSD2_HUMAN Histone-lysine N-methyltransferase NSD2 OS=Homo sapiens OX=9606 GN=NSD2 PE=1 SV=1	59.47	2.34	152258	2	2	2	1.40104e+06	4296137	2.69016	6.45387
MINT_HUMAN	sp|Q96T58|MINT_HUMAN Msx2-interacting protein OS=Homo sapiens OX=9606 GN=SPEN PE=1 SV=1	233.86	1.8	402248	4	4	1	196615	599400	2.68177	6.41642
DEN5B_HUMAN	sp|Q6ZUT9|DEN5B_HUMAN DENN domain-containing protein 5B OS=Homo sapiens OX=9606 GN=DENND5B PE=1 SV=2	372.71	7.46	145020	9	8	4	1.12547e+06	3.37613e+06	2.65846	6.31361
UBP11_HUMAN	sp|P51784|UBP11_HUMAN Ubiquitin carboxyl-terminal hydrolase 11 OS=Homo sapiens OX=9606 GN=USP11 PE=1 SV=3	280.36	8.41	109817	6	4	4	1680668	4.93605e+06	2.62794	6.18143
AP3S2_HUMAN	sp|P59780|AP3S2_HUMAN AP-3 complex subunit sigma-2 OS=Homo sapiens OX=9606 GN=AP3S2 PE=2 SV=1	49.41	5.7	22017	1	1	1	1.27377e+06	3737006	2.62639	6.1748
SC23A_HUMAN	sp|Q15436|SC23A_HUMAN Protein transport protein Sec23A OS=Homo sapiens OX=9606 GN=SEC23A PE=1 SV=2	156.38	4.84	86161	3	1	1	196615	576416	2.62536	6.17037
S4R3U1_HUMAN	tr|S4R3U1|S4R3U1_HUMAN Epidermal growth factor receptor substrate 15 (Fragment) OS=Homo sapiens OX=9606 GN=EPS15 PE=1 SV=1	191.65	45.56	9513	3	1	1	196615	575929	2.62414	6.16516
ADDB_HUMAN	sp|P35612|ADDB_HUMAN Beta-adducin OS=Homo sapiens OX=9606 GN=ADD2 PE=1 SV=3	337.68	13.09	80854	7	6	3	2180732	6.33129e+06	2.61131	6.11056
PRR5L_HUMAN	sp|Q6MZQ0|PRR5L_HUMAN Proline-rich protein 5-like OS=Homo sapiens OX=9606 GN=PRR5L PE=1 SV=2	336.82	24.46	40836	7	7	6	3.33092e+06	9643288	2.60722	6.09329
TENS3_HUMAN	sp|Q68CZ2|TENS3_HUMAN Tensin-3 OS=Homo sapiens OX=9606 GN=TNS3 PE=1 SV=2	2331.98	36.33	155266	42	41	22	34153168	98697832	2.60462	6.0823
CE128_HUMAN	sp|Q6ZU80|CE128_HUMAN Centrosomal protein of 128 kDa OS=Homo sapiens OX=9606 GN=CEP128 PE=1 SV=2	45	1.01	128015	1	1	1	196615	564483	2.59518	6.04263
CL16A_HUMAN	sp|Q2KHT3|CL16A_HUMAN Protein CLEC16A OS=Homo sapiens OX=9606 GN=CLEC16A PE=1 SV=2	144.78	3.8	117715	2	2	1	196615	564186	2.59442	6.03946
SPA5L_HUMAN	sp|Q9BVQ7|SPA5L_HUMAN Spermatogenesis-associated protein 5-like protein 1 OS=Homo sapiens OX=9606 GN=SPATA5L1 PE=1 SV=2	175.25	7.57	80710	4	4	4	5868974	16397682	2.55593	5.88046
GRM2B_HUMAN	sp|Q96HH9|GRM2B_HUMAN GRAM domain-containing protein 2B OS=Homo sapiens OX=9606 GN=GRAMD2B PE=1 SV=1	80.69	12.5	47869	2	2	2	196615	545483	2.54578	5.83924
DNJB4_HUMAN	sp|Q9UDY4|DNJB4_HUMAN DnaJ homolog subfamily B member 4 OS=Homo sapiens OX=9606 GN=DNAJB4 PE=1 SV=1	71.45	10.09	37807	2	2	1	196615	527386	2.49711	5.64552
MIPT3_HUMAN	sp|Q8TDR0|MIPT3_HUMAN TRAF3-interacting protein 1 OS=Homo sapiens OX=9606 GN=TRAF3IP1 PE=1 SV=1	25.3	1.59	78632	1	1	1	475885	1.27308e+06	2.49326	5.63048
PKHM2_HUMAN	sp|Q8IWE5|PKHM2_HUMAN Pleckstrin homology domain-containing family M member 2 OS=Homo sapiens OX=9606 GN=PLEKHM2 PE=1 SV=2	27.88	1.37	112780	1	1	1	196615	525446	2.49179	5.62476
3BP2_HUMAN	sp|P78314|3BP2_HUMAN SH3 domain-binding protein 2 OS=Homo sapiens OX=9606 GN=SH3BP2 PE=1 SV=2	36.36	1.25	62244	1	1	1	196615	519748	2.47606	5.56376
CBLB_HUMAN	sp|Q13191|CBLB_HUMAN E3 ubiquitin-protein ligase CBL-B OS=Homo sapiens OX=9606 GN=CBLB PE=1 SV=2	196.55	5.8	109450	4	4	3	3177607	8306332	2.45989	5.50174
P5CR2_HUMAN	sp|Q96C36|P5CR2_HUMAN Pyrroline-5-carboxylate reductase 2 OS=Homo sapiens OX=9606 GN=PYCR2 PE=1 SV=1	90.23	12.5	33637	2	2	2	1.38352e+06	3.60822e+06	2.45656	5.48906
C102A_HUMAN	sp|Q96A19|C102A_HUMAN Coiled-coil domain-containing protein 102A OS=Homo sapiens OX=9606 GN=CCDC102A PE=1 SV=2	91.19	10.18	62596	3	3	3	1.48428e+06	3.81606e+06	2.43594	5.41116
BOREA_HUMAN	sp|Q53HL2|BOREA_HUMAN Borealin OS=Homo sapiens OX=9606 GN=CDCA8 PE=1 SV=2	75.44	9.64	31323	2	2	2	1.21817e+06	3120684	2.43077	5.39181
PAPS2_HUMAN	sp|O95340|PAPS2_HUMAN Bifunctional 3'-phosphoadenosine 5'-phosphosulfate synthase 2 OS=Homo sapiens OX=9606 GN=PAPSS2 PE=1 SV=2	454.77	18.24	69501	9	8	8	15196605	38617412	2.41912	5.34845
BACD2_HUMAN	sp|Q13829|BACD2_HUMAN BTB/POZ domain-containing adapter for CUL3-mediated RhoA degradation protein 2 OS=Homo sapiens OX=9606 GN=TNFAIP1 PE=1 SV=1	236.32	17.09	36204	4	2	2	1.3294e+06	3.34313e+06	2.40405	5.29286
FNIP1_HUMAN	sp|Q8TF40|FNIP1_HUMAN Folliculin-interacting protein 1 OS=Homo sapiens OX=9606 GN=FNIP1 PE=1 SV=3	233.94	4.72	130555	4	4	2	629046	1.56267e+06	2.38639	5.22848
ZN217_HUMAN	sp|O75362|ZN217_HUMAN Zinc finger protein 217 OS=Homo sapiens OX=9606 GN=ZNF217 PE=1 SV=1	178.49	4.39	115272	3	3	2	950158	2.3491e+06	2.37949	5.20351
KI18B_HUMAN	sp|Q86Y91|KI18B_HUMAN Kinesin-like protein KIF18B OS=Homo sapiens OX=9606 GN=KIF18B PE=1 SV=4	27.54	0.94	93011	1	1	1	196615	482901	2.36998	5.16933
NCDN_HUMAN	sp|Q9UBB6|NCDN_HUMAN Neurochondrin OS=Homo sapiens OX=9606 GN=NCDN PE=1 SV=1	25.65	1.51	78864	1	1	1	196615	482578	2.36901	5.16586
E41L1_HUMAN	sp|Q9H4G0|E41L1_HUMAN Band 4.1-like protein 1 OS=Homo sapiens OX=9606 GN=EPB41L1 PE=1 SV=2	1149.02	27.47	98503	22	2	2	1.79243e+06	4.33787e+06	2.34868	5.0936
PI4KA_HUMAN	sp|P42356|PI4KA_HUMAN Phosphatidylinositol 4-kinase alpha OS=Homo sapiens OX=9606 GN=PI4KA PE=1 SV=4	374.6	5.85	236830	9	9	9	3578295	8608055	2.34003	5.06314
NU107_HUMAN	sp|P57740|NU107_HUMAN Nuclear pore complex protein Nup107 OS=Homo sapiens OX=9606 GN=NUP107 PE=1 SV=1	230.78	6.38	106374	4	4	3	1.59293e+06	3831055	2.33968	5.06189
EXOC1_HUMAN	sp|Q9NV70|EXOC1_HUMAN Exocyst complex component 1 OS=Homo sapiens OX=9606 GN=EXOC1 PE=1 SV=4	47.88	2.01	101982	1	1	1	196615	472642	2.339	5.0595
PKHA2_HUMAN	sp|Q9HB19|PKHA2_HUMAN Pleckstrin homology domain-containing family A member 2 OS=Homo sapiens OX=9606 GN=PLEKHA2 PE=1 SV=2	134.25	9.65	47255	3	3	3	3.05909e+06	7173913	2.30328	4.93578
AEBP2_HUMAN	sp|Q6ZN18|AEBP2_HUMAN Zinc finger protein AEBP2 OS=Homo sapiens OX=9606 GN=AEBP2 PE=1 SV=2	107.9	7.93	54467	3	3	2	1.10591e+06	2593058	2.30304	4.93496
STA13_HUMAN	sp|Q9Y3M8|STA13_HUMAN StAR-related lipid transfer protein 13 OS=Homo sapiens OX=9606 GN=STARD13 PE=1 SV=2	674.38	17.61	124967	15	15	8	5440257	12619840	2.28756	4.88231
PKHA6_HUMAN	sp|Q9Y2H5|PKHA6_HUMAN Pleckstrin homology domain-containing family A member 6 OS=Homo sapiens OX=9606 GN=PLEKHA6 PE=1 SV=4	1982.55	33.97	117128	42	41	19	34974036	80744144	2.28069	4.85911
MIEAP_HUMAN	sp|Q8TC71|MIEAP_HUMAN Mitochondria-eating protein OS=Homo sapiens OX=9606 GN=SPATA18 PE=1 SV=1	66.01	3.35	61109	1	1	1	196615	451799	2.27393	4.83638
DNJB1_HUMAN	sp|P25685|DNJB1_HUMAN DnaJ homolog subfamily B member 1 OS=Homo sapiens OX=9606 GN=DNAJB1 PE=1 SV=4	42.12	2.94	38044	1	1	1	196615	451101	2.2717	4.82891
FERM2_HUMAN	sp|Q96AC1|FERM2_HUMAN Fermitin family homolog 2 OS=Homo sapiens OX=9606 GN=FERMT2 PE=1 SV=1	134.8	6.76	77861	3	3	3	1.7599e+06	4035607	2.27091	4.82626
CRY1_HUMAN	sp|Q16526|CRY1_HUMAN Cryptochrome-1 OS=Homo sapiens OX=9606 GN=CRY1 PE=1 SV=1	84.11	4.1	66395	2	2	2	1.82668e+06	4176788	2.26678	4.81249
LPPRC_HUMAN	sp|P42704|LPPRC_HUMAN Leucine-rich PPR motif-containing protein, mitochondrial OS=Homo sapiens OX=9606 GN=LRPPRC PE=1 SV=3	159.63	4.59	157905	4	4	3	407218	924578	2.25661	4.77867
CTRO_HUMAN	sp|O14578|CTRO_HUMAN Citron Rho-interacting kinase OS=Homo sapiens OX=9606 GN=CIT PE=1 SV=2	1567.14	16.48	231431	25	25	21	33457050	74987120	2.23795	4.71726
SUN2_HUMAN	sp|Q9UH99|SUN2_HUMAN SUN domain-containing protein 2 OS=Homo sapiens OX=9606 GN=SUN2 PE=1 SV=3	1748.34	56.62	80311	28	28	20	56680232	126840880	2.23572	4.70998
NUSAP_HUMAN	sp|Q9BXS6|NUSAP_HUMAN Nucleolar and spindle-associated protein 1 OS=Homo sapiens OX=9606 GN=NUSAP1 PE=1 SV=1	25.89	2.95	49452	1	1	1	196615	437392	2.22718	4.68216
NU133_HUMAN	sp|Q8WUM0|NU133_HUMAN Nuclear pore complex protein Nup133 OS=Homo sapiens OX=9606 GN=NUP133 PE=1 SV=2	178.83	6.75	128979	5	5	3	570334	1.26109e+06	2.21841	4.65379
MED15_HUMAN	sp|Q96RN5|MED15_HUMAN Mediator of RNA polymerase II transcription subunit 15 OS=Homo sapiens OX=9606 GN=MED15 PE=1 SV=2	112.29	4.44	86753	2	2	2	587986	1.29221e+06	2.20961	4.62549
KIF4A_HUMAN	sp|O95239|KIF4A_HUMAN Chromosome-associated kinesin KIF4A OS=Homo sapiens OX=9606 GN=KIF4A PE=1 SV=3	300.12	4.79	139881	6	6	2	3.05269e+06	6625897	2.19165	4.56828
MMP14_HUMAN	sp|P50281|MMP14_HUMAN Matrix metalloproteinase-14 OS=Homo sapiens OX=9606 GN=MMP14 PE=1 SV=3	31.11	2.06	65894	1	1	1	4121814	8930111	2.18902	4.55995
ELMO2_HUMAN	sp|Q96JJ3|ELMO2_HUMAN Engulfment and cell motility protein 2 OS=Homo sapiens OX=9606 GN=ELMO2 PE=1 SV=2	574.73	23.33	82615	11	11	10	14622530	31445360	2.17827	4.52611
TFG_HUMAN	sp|Q92734|TFG_HUMAN Protein TFG OS=Homo sapiens OX=9606 GN=TFG PE=1 SV=2	246.8	15	43448	3	3	3	4532270	9713975	2.17345	4.511
NCOR2_HUMAN	sp|Q9Y618|NCOR2_HUMAN Nuclear receptor corepressor 2 OS=Homo sapiens OX=9606 GN=NCOR2 PE=1 SV=3	1814.96	18.85	273657	37	37	14	18540260	39658804	2.1706	4.5021
GOGA3_HUMAN	sp|Q08378|GOGA3_HUMAN Golgin subfamily A member 3 OS=Homo sapiens OX=9606 GN=GOLGA3 PE=1 SV=2	434.95	8.08	167355	8	8	7	4.99812e+06	10679845	2.16905	4.49727
SYDE1_HUMAN	sp|Q6ZW31|SYDE1_HUMAN Rho GTPase-activating protein SYDE1 OS=Homo sapiens OX=9606 GN=SYDE1 PE=1 SV=1	342.71	14.69	79793	15	15	5	4.71009e+06	9966280	2.15492	4.45343
JADE2_HUMAN	sp|Q9NQC1|JADE2_HUMAN E3 ubiquitin-protein ligase Jade-2 OS=Homo sapiens OX=9606 GN=JADE2 PE=1 SV=2	162.77	7.34	87466	3	3	2	2366482	4985587	2.14864	4.43409
KANK2_HUMAN	sp|Q63ZY3|KANK2_HUMAN KN motif and ankyrin repeat domain-containing protein 2 OS=Homo sapiens OX=9606 GN=KANK2 PE=1 SV=1	425.7	15.86	91174	11	11	6	6908474	14528246	2.14604	4.42611
DEN4B_HUMAN	sp|O75064|DEN4B_HUMAN DENN domain-containing protein 4B OS=Homo sapiens OX=9606 GN=DENND4B PE=1 SV=4	57.59	1.2	163847	2	2	2	196615	411890	2.14051	4.40917
DDX27_HUMAN	sp|Q96GQ7|DDX27_HUMAN Probable ATP-dependent RNA helicase DDX27 OS=Homo sapiens OX=9606 GN=DDX27 PE=1 SV=2	189.24	5.03	89835	3	3	3	1.66427e+06	3.47518e+06	2.13581	4.39485
TBA1A_HUMAN	sp|Q71U36|TBA1A_HUMAN Tubulin alpha-1A chain OS=Homo sapiens OX=9606 GN=TUBA1A PE=1 SV=1	2141.59	66.74	50136	27	3	3	3.49376e+06	7243493	2.12552	4.36362
ARI4B_HUMAN	sp|Q4LE39|ARI4B_HUMAN AT-rich interactive domain-containing protein 4B OS=Homo sapiens OX=9606 GN=ARID4B PE=1 SV=2	377.3	5.95	147809	7	7	4	1.90137e+06	3.89657e+06	2.10878	4.31328
IRF3_HUMAN	sp|Q14653|IRF3_HUMAN Interferon regulatory factor 3 OS=Homo sapiens OX=9606 GN=IRF3 PE=1 SV=1	149.34	9.6	47219	3	3	1	196615	400222	2.09905	4.28427
CADH2_HUMAN	sp|P19022|CADH2_HUMAN Cadherin-2 OS=Homo sapiens OX=9606 GN=CDH2 PE=1 SV=4	425.16	17	99809	7	7	7	9826684	19973364	2.09692	4.27795
PBIP1_HUMAN	sp|Q96AQ6|PBIP1_HUMAN Pre-B-cell leukemia transcription factor-interacting protein 1 OS=Homo sapiens OX=9606 GN=PBXIP1 PE=1 SV=1	374.56	13.82	80643	6	6	6	4301268	8735159	2.09569	4.2743
EMAL1_HUMAN	sp|O00423|EMAL1_HUMAN Echinoderm microtubule-associated protein-like 1 OS=Homo sapiens OX=9606 GN=EML1 PE=1 SV=3	342.72	12.15	89861	8	8	8	14479477	29163958	2.08379	4.23921
ABLM3_HUMAN	sp|O94929|ABLM3_HUMAN Actin-binding LIM protein 3 OS=Homo sapiens OX=9606 GN=ABLIM3 PE=1 SV=3	3037.5	44.07	77802	65	65	13	49451764	99254904	2.07873	4.22436
TPX2_HUMAN	sp|Q9ULW0|TPX2_HUMAN Targeting protein for Xklp2 OS=Homo sapiens OX=9606 GN=TPX2 PE=1 SV=2	401.58	16.87	85653	10	10	7	7562383	15159750	2.07695	4.21915
SHKB1_HUMAN	sp|Q8TBC3|SHKB1_HUMAN SH3KBP1-binding protein 1 OS=Homo sapiens OX=9606 GN=SHKBP1 PE=1 SV=2	459.07	20.79	76344	10	8	4	6127214	12246790	2.07272	4.20679
GFPT2_HUMAN	sp|O94808|GFPT2_HUMAN Glutamine--fructose-6-phosphate aminotransferase [isomerizing] 2 OS=Homo sapiens OX=9606 GN=GFPT2 PE=1 SV=3	1234.12	37.1	76931	20	15	13	38153704	76053536	2.06881	4.1954
CRIP2_HUMAN	sp|P52943|CRIP2_HUMAN Cysteine-rich protein 2 OS=Homo sapiens OX=9606 GN=CRIP2 PE=1 SV=1	202.18	32.21	22493	3	3	3	8.15317e+06	16092412	2.05457	4.15419
RBL2_HUMAN	sp|Q08999|RBL2_HUMAN Retinoblastoma-like protein 2 OS=Homo sapiens OX=9606 GN=RBL2 PE=1 SV=3	688.47	12.47	128367	13	13	4	6037602	11796610	2.03994	4.11229
TR16L_HUMAN	sp|Q309B1|TR16L_HUMAN Tripartite motif-containing protein 16-like protein OS=Homo sapiens OX=9606 GN=TRIM16L PE=1 SV=3	114.48	9.48	40306	2	1	1	196615	382604	2.0341	4.09567
MEP50_HUMAN	sp|Q9BQA1|MEP50_HUMAN Methylosome protein 50 OS=Homo sapiens OX=9606 GN=WDR77 PE=1 SV=1	181.02	13.16	36724	3	3	3	13185184	25160850	2.00588	4.01634
B2RC06_HUMAN	tr|B2RC06|B2RC06_HUMAN Aurora kinase OS=Homo sapiens OX=9606 PE=2 SV=1	102.51	8.14	39279	2	2	2	4.56884e+06	8711312	2.00468	4.01299
TKT_HUMAN	sp|P29401|TKT_HUMAN Transketolase OS=Homo sapiens OX=9606 GN=TKT PE=1 SV=3	605.29	27.29	67878	10	10	10	23714772	45180320	2.00353	4.00979
CPPED_HUMAN	sp|Q9BRF8|CPPED_HUMAN Serine/threonine-protein phosphatase CPPED1 OS=Homo sapiens OX=9606 GN=CPPED1 PE=1 SV=3	34.85	3.5	35548	1	1	1	196615	372173	1.99422	3.98401
UBR2_HUMAN	sp|Q8IWV8|UBR2_HUMAN E3 ubiquitin-protein ligase UBR2 OS=Homo sapiens OX=9606 GN=UBR2 PE=1 SV=1	35.91	0.8	200538	1	1	1	196615	366395	1.97165	3.92216
NAV1_HUMAN	sp|Q8NEY1|NAV1_HUMAN Neuron navigator 1 OS=Homo sapiens OX=9606 GN=NAV1 PE=1 SV=2	1871.64	21.15	202472	40	40	12	23508466	43786744	1.97093	3.92021
COSA1_HUMAN	sp|Q2UY09|COSA1_HUMAN Collagen alpha-1(XXVIII) chain OS=Homo sapiens OX=9606 GN=COL28A1 PE=2 SV=2	60.6	0.62	116657	1	1	1	196615	364679	1.96488	3.90379
BCR_HUMAN	sp|P11274|BCR_HUMAN Breakpoint cluster region protein OS=Homo sapiens OX=9606 GN=BCR PE=1 SV=2	552.15	13.69	142819	11	9	6	8570974	15845380	1.96015	3.89102
GLCI1_HUMAN	sp|Q86VQ1|GLCI1_HUMAN Glucocorticoid-induced transcript 1 protein OS=Homo sapiens OX=9606 GN=GLCCI1 PE=1 SV=1	51.62	3.84	58024	1	1	1	616740	1.13606e+06	1.95492	3.87694
TCAB1_HUMAN	sp|Q9BUR4|TCAB1_HUMAN Telomerase Cajal body protein 1 OS=Homo sapiens OX=9606 GN=WRAP53 PE=1 SV=1	248.02	15.69	59309	6	6	1	196615	361092	1.95062	3.86539
RS6_HUMAN	sp|P62753|RS6_HUMAN 40S ribosomal protein S6 OS=Homo sapiens OX=9606 GN=RPS6 PE=1 SV=1	232.76	10.84	28681	3	3	3	6173261	11242248	1.93844	3.83292
PANK4_HUMAN	sp|Q9NVE7|PANK4_HUMAN 4'-phosphopantetheine phosphatase OS=Homo sapiens OX=9606 GN=PANK4 PE=1 SV=1	34.9	1.68	85991	1	1	1	196615	353536	1.9201	3.7845
DYN2_HUMAN	sp|P50570|DYN2_HUMAN Dynamin-2 OS=Homo sapiens OX=9606 GN=DNM2 PE=1 SV=2	428.15	12.99	98064	9	8	7	15416035	27677958	1.91792	3.77879
RS18_HUMAN	sp|P62269|RS18_HUMAN 40S ribosomal protein S18 OS=Homo sapiens OX=9606 GN=RPS18 PE=1 SV=3	226.34	30.92	17719	5	5	5	44807728	78619944	1.88477	3.69293
RHG18_HUMAN	sp|Q8N392|RHG18_HUMAN Rho GTPase-activating protein 18 OS=Homo sapiens OX=9606 GN=ARHGAP18 PE=1 SV=3	56.49	2.26	74977	2	2	2	1.85583e+06	3246372	1.88038	3.68172
SRPRB_HUMAN	sp|Q9Y5M8|SRPRB_HUMAN Signal recognition particle receptor subunit beta OS=Homo sapiens OX=9606 GN=SRPRB PE=1 SV=3	183.19	19.93	29702	3	3	3	4315867	7534929	1.87756	3.67453
TTC7A_HUMAN	sp|Q9ULT0|TTC7A_HUMAN Tetratricopeptide repeat protein 7A OS=Homo sapiens OX=9606 GN=TTC7A PE=1 SV=3	303.33	8.28	96185	8	8	3	1.27752e+06	2229802	1.87719	3.67358
AKA11_HUMAN	sp|Q9UKA4|AKA11_HUMAN A-kinase anchor protein 11 OS=Homo sapiens OX=9606 GN=AKAP11 PE=1 SV=1	595.03	8.1	210512	12	12	3	612110	1.06618e+06	1.87421	3.666
ZGPAT_HUMAN	sp|Q8N5A5|ZGPAT_HUMAN Zinc finger CCCH-type with G patch domain-containing protein OS=Homo sapiens OX=9606 GN=ZGPAT PE=1 SV=3	47.22	2.64	57359	1	1	1	196615	336865	1.85042	3.60605
DDX24_HUMAN	sp|Q9GZR7|DDX24_HUMAN ATP-dependent RNA helicase DDX24 OS=Homo sapiens OX=9606 GN=DDX24 PE=1 SV=1	465.42	18.98	96332	13	13	7	4982653	8511067	1.84604	3.59513
MYL1_HUMAN	sp|P05976|MYL1_HUMAN Myosin light chain 1/3, skeletal muscle isoform OS=Homo sapiens OX=9606 GN=MYL1 PE=1 SV=3	49.66	8.25	21145	1	1	1	2.22313e+06	3791831	1.84392	3.58984
CDC45_HUMAN	sp|O75419|CDC45_HUMAN Cell division control protein 45 homolog OS=Homo sapiens OX=9606 GN=CDC45 PE=1 SV=1	36.64	3	65569	1	1	1	365379	619434	1.83517	3.56814
EHD1_HUMAN	sp|Q9H4M9|EHD1_HUMAN EH domain-containing protein 1 OS=Homo sapiens OX=9606 GN=EHD1 PE=1 SV=2	221.91	12.36	60627	6	5	5	4656818	7860253	1.82885	3.55254
A0A590UJL8_HUMAN	tr|A0A590UJL8|A0A590UJL8_HUMAN Histone HIST2H3PS2 (Fragment) OS=Homo sapiens OX=9606 GN=H3-2 PE=1 SV=1	31.47	8.86	9154	1	1	1	12169329	20067412	1.79522	3.47069
H31T_HUMAN	sp|Q16695|H31T_HUMAN Histone H3.1t OS=Homo sapiens OX=9606 GN=H3-4 PE=1 SV=3	31.47	5.15	15508	1	1	1	12169329	20067412	1.79522	3.47069
VP13B_HUMAN	sp|Q7Z7G8|VP13B_HUMAN Vacuolar protein sorting-associated protein 13B OS=Homo sapiens OX=9606 GN=VPS13B PE=1 SV=2	93.31	0.52	448664	2	2	2	425345	700527	1.79343	3.46637
MARCS_HUMAN	sp|P29966|MARCS_HUMAN Myristoylated alanine-rich C-kinase substrate OS=Homo sapiens OX=9606 GN=MARCKS PE=1 SV=4	499	62.65	31555	8	8	3	20934922	34316696	1.78662	3.45005
CKAP4_HUMAN	sp|Q07065|CKAP4_HUMAN Cytoskeleton-associated protein 4 OS=Homo sapiens OX=9606 GN=CKAP4 PE=1 SV=2	347.95	14.78	66022	6	6	6	11564096	18810202	1.77548	3.42352
BCAR3_HUMAN	sp|O75815|BCAR3_HUMAN Breast cancer anti-estrogen resistance protein 3 OS=Homo sapiens OX=9606 GN=BCAR3 PE=1 SV=1	517.6	15.76	92566	11	11	6	10621091	17242322	1.77264	3.41679
A0A0S2Z377_HUMAN	tr|A0A0S2Z377|A0A0S2Z377_HUMAN Annexin (Fragment) OS=Homo sapiens OX=9606 GN=ANXA6 PE=2 SV=1	1932.95	58.02	75277	35	1	1	3449100	5.54781e+06	1.75932	3.38537
EPS8_HUMAN	sp|Q12929|EPS8_HUMAN Epidermal growth factor receptor kinase substrate 8 OS=Homo sapiens OX=9606 GN=EPS8 PE=1 SV=1	328.15	13.99	91882	7	7	3	3.98986e+06	6380635	1.75098	3.36587
BT3L4_HUMAN	sp|Q96K17|BT3L4_HUMAN Transcription factor BTF3 homolog 4 OS=Homo sapiens OX=9606 GN=BTF3L4 PE=1 SV=1	372.1	55.06	17271	6	6	6	14285584	22831236	1.75007	3.36374
WAC2A_HUMAN	sp|Q641Q2|WAC2A_HUMAN WASH complex subunit 2A OS=Homo sapiens OX=9606 GN=WASHC2A PE=1 SV=3	1673.13	29.01	147184	29	6	2	626737	994358	1.73952	3.33925
ATG13_HUMAN	sp|O75143|ATG13_HUMAN Autophagy-related protein 13 OS=Homo sapiens OX=9606 GN=ATG13 PE=1 SV=1	127.46	6.96	56572	2	2	2	1.13808e+06	1.80247e+06	1.73699	3.33339
URGCP_HUMAN	sp|Q8TCY9|URGCP_HUMAN Up-regulator of cell proliferation OS=Homo sapiens OX=9606 GN=URGCP PE=1 SV=2	55.05	2.58	104987	2	2	2	710908	1.12157e+06	1.7314	3.32051
FHOD1_HUMAN	sp|Q9Y613|FHOD1_HUMAN FH1/FH2 domain-containing protein 1 OS=Homo sapiens OX=9606 GN=FHOD1 PE=1 SV=3	421.2	12.63	126551	9	9	7	5.69839e+06	8976167	1.72916	3.31536
C2C2L_HUMAN	sp|O14523|C2C2L_HUMAN Phospholipid transfer protein C2CD2L OS=Homo sapiens OX=9606 GN=C2CD2L PE=1 SV=3	50.1	1.42	76181	1	1	1	196615	309149	1.72655	3.30936
H0YKT5_HUMAN	tr|H0YKT5|H0YKT5_HUMAN Transducin-like enhancer protein 3 OS=Homo sapiens OX=9606 GN=TLE3 PE=1 SV=1	683.24	20.93	83508	14	11	5	9713533	15177250	1.71746	3.28857
EAF6_HUMAN	sp|Q9HAF1|EAF6_HUMAN Chromatin modification-related protein MEAF6 OS=Homo sapiens OX=9606 GN=MEAF6 PE=1 SV=1	279.37	32.98	21635	4	4	2	1.73548e+06	2710730	1.71697	3.28745
RRP8_HUMAN	sp|O43159|RRP8_HUMAN Ribosomal RNA-processing protein 8 OS=Homo sapiens OX=9606 GN=RRP8 PE=1 SV=2	269.7	12.28	50715	5	5	2	1.67073e+06	2.60172e+06	1.71261	3.27753
MTSS2_HUMAN	sp|Q765P7|MTSS2_HUMAN Protein MTSS 2 OS=Homo sapiens OX=9606 GN=MTSS2 PE=1 SV=1	1006.98	34.4	79929	16	15	8	21019948	32505976	1.70256	3.25479
FBX28_HUMAN	sp|Q9NVF7|FBX28_HUMAN F-box only protein 28 OS=Homo sapiens OX=9606 GN=FBXO28 PE=1 SV=1	101.4	6.79	41149	2	2	2	1807080	2.75593e+06	1.6825	3.20983
Q86YV7_HUMAN	tr|Q86YV7|Q86YV7_HUMAN FLJ00202 protein (Fragment) OS=Homo sapiens OX=9606 GN=FLJ00202 PE=2 SV=1	25.71	4.29	25223	1	1	1	174981	266334	1.67966	3.20352
PHLB2_HUMAN	sp|Q86SQ0|PHLB2_HUMAN Pleckstrin homology-like domain family B member 2 OS=Homo sapiens OX=9606 GN=PHLDB2 PE=1 SV=2	656.7	13.81	142158	11	11	6	9833985	14963177	1.67919	3.20247
AGO1_HUMAN	sp|Q9UL18|AGO1_HUMAN Protein argonaute-1 OS=Homo sapiens OX=9606 GN=AGO1 PE=1 SV=3	102.77	4.67	97214	3	2	2	904248	1.37516e+06	1.67843	3.20079
BCL9L_HUMAN	sp|Q86UU0|BCL9L_HUMAN B-cell CLL/lymphoma 9-like protein OS=Homo sapiens OX=9606 GN=BCL9L PE=1 SV=1	613.96	8.74	157129	13	13	2	6.3679e+06	9674616	1.67701	3.19764
BCL7C_HUMAN	sp|Q8WUZ0|BCL7C_HUMAN B-cell CLL/lymphoma 7 protein family member C OS=Homo sapiens OX=9606 GN=BCL7C PE=1 SV=3	169.4	29.03	23468	3	3	2	1.93764e+06	2.94102e+06	1.67564	3.19461
RUSD3_HUMAN	sp|Q6P087|RUSD3_HUMAN Mitochondrial mRNA pseudouridine synthase RPUSD3 OS=Homo sapiens OX=9606 GN=RPUSD3 PE=1 SV=3	41.98	4.56	38461	1	1	1	196615	297042	1.66891	3.17975
FARP2_HUMAN	sp|O94887|FARP2_HUMAN FERM, ARHGEF and pleckstrin domain-containing protein 2 OS=Homo sapiens OX=9606 GN=FARP2 PE=1 SV=3	226.68	6.45	119888	4	4	2	1.92454e+06	2905927	1.6681	3.17796
RHG29_HUMAN	sp|Q52LW3|RHG29_HUMAN Rho GTPase-activating protein 29 OS=Homo sapiens OX=9606 GN=ARHGAP29 PE=1 SV=2	707.09	13.48	142064	12	12	6	5943283	8972943	1.66794	3.1776
RGPS2_HUMAN	sp|Q86X27|RGPS2_HUMAN Ras-specific guanine nucleotide-releasing factor RalGPS2 OS=Homo sapiens OX=9606 GN=RALGPS2 PE=1 SV=1	501.43	15.78	65167	11	11	3	2391716	3595977	1.66196	3.16445
NUMB_HUMAN	sp|P49757|NUMB_HUMAN Protein numb homolog OS=Homo sapiens OX=9606 GN=NUMB PE=1 SV=2	261.97	9.83	70804	6	6	3	7417497	11129948	1.65906	3.15811
PPIL3_HUMAN	sp|Q9H2H8|PPIL3_HUMAN Peptidyl-prolyl cis-trans isomerase-like 3 OS=Homo sapiens OX=9606 GN=PPIL3 PE=1 SV=1	32.25	11.8	18155	1	1	1	1.06384e+06	1.58798e+06	1.65153	3.14167
SAC2_HUMAN	sp|Q9Y2H2|SAC2_HUMAN Phosphatidylinositide phosphatase SAC2 OS=Homo sapiens OX=9606 GN=INPP5F PE=1 SV=3	213.07	3.8	128407	4	4	2	766136	1.143e+06	1.65077	3.14001
TOP2A_HUMAN	sp|P11388|TOP2A_HUMAN DNA topoisomerase 2-alpha OS=Homo sapiens OX=9606 GN=TOP2A PE=1 SV=3	2772.81	35.21	174385	52	43	29	77395984	114831216	1.6428	3.12272
CO3_HUMAN	sp|P01024|CO3_HUMAN Complement C3 OS=Homo sapiens OX=9606 GN=C3 PE=1 SV=2	166.82	2.65	187148	3	3	3	2.91731e+06	4311316	1.63711	3.11042
ODPB_HUMAN	sp|P11177|ODPB_HUMAN Pyruvate dehydrogenase E1 component subunit beta, mitochondrial OS=Homo sapiens OX=9606 GN=PDHB PE=1 SV=3	1215.53	48.47	39233	18	18	17	214608416	315012512	1.62732	3.08939
KI20A_HUMAN	sp|O95235|KI20A_HUMAN Kinesin-like protein KIF20A OS=Homo sapiens OX=9606 GN=KIF20A PE=1 SV=1	877.06	22.92	100278	15	15	13	33191832	48480084	1.62018	3.07414
M4K3_HUMAN	sp|Q8IVH8|M4K3_HUMAN Mitogen-activated protein kinase kinase kinase kinase 3 OS=Homo sapiens OX=9606 GN=MAP4K3 PE=1 SV=1	43.73	2.46	101316	1	1	1	196615	284509	1.60672	3.04559
ODPA_HUMAN	sp|P08559|ODPA_HUMAN Pyruvate dehydrogenase E1 component subunit alpha, somatic form, mitochondrial OS=Homo sapiens OX=9606 GN=PDHA1 PE=1 SV=3	1259.05	47.69	43296	18	18	10	94923064	137251392	1.60561	3.04324
KIF1C_HUMAN	sp|O43896|KIF1C_HUMAN Kinesin-like protein KIF1C OS=Homo sapiens OX=9606 GN=KIF1C PE=1 SV=3	823.98	21.21	122947	16	12	9	18537464	26759666	1.60323	3.03824
TRIR_HUMAN	sp|Q9BQ61|TRIR_HUMAN Telomerase RNA component interacting RNase OS=Homo sapiens OX=9606 GN=TRIR PE=1 SV=1	29.19	14.77	18419	1	1	1	1.74029e+06	2.50029e+06	1.59639	3.02385
FOXC2_HUMAN	sp|Q99958|FOXC2_HUMAN Forkhead box protein C2 OS=Homo sapiens OX=9606 GN=FOXC2 PE=1 SV=1	620.75	16.37	53719	10	10	2	11951370	17052946	1.58646	3.00312
WASC3_HUMAN	sp|Q9Y3C0|WASC3_HUMAN WASH complex subunit 3 OS=Homo sapiens OX=9606 GN=WASHC3 PE=1 SV=1	37.37	8.76	21173	1	1	1	196615	278265	1.57471	2.97875
WEE1_HUMAN	sp|P30291|WEE1_HUMAN Wee1-like protein kinase OS=Homo sapiens OX=9606 GN=WEE1 PE=1 SV=2	259.64	7.74	71597	3	3	2	1.57091e+06	2218004	1.57128	2.97169
CBX8_HUMAN	sp|Q9HC52|CBX8_HUMAN Chromobox protein homolog 8 OS=Homo sapiens OX=9606 GN=CBX8 PE=1 SV=3	196.16	15.42	43396	4	4	3	4.48515e+06	6313579	1.56692	2.96271
SNX18_HUMAN	sp|Q96RF0|SNX18_HUMAN Sorting nexin-18 OS=Homo sapiens OX=9606 GN=SNX18 PE=1 SV=2	151.73	5.41	68894	3	3	3	8400424	11777520	1.56112	2.95083
SMD3_HUMAN	sp|P62318|SMD3_HUMAN Small nuclear ribonucleoprotein Sm D3 OS=Homo sapiens OX=9606 GN=SNRPD3 PE=1 SV=1	577.77	47.62	13916	6	6	6	129171392	180428144	1.55576	2.93988
F5GWA4_HUMAN	tr|F5GWA4|F5GWA4_HUMAN BTB/POZ domain-containing adapter for CUL3-mediated RhoA degradation protein 3 OS=Homo sapiens OX=9606 GN=KCTD10 PE=1 SV=1	299.89	26.13	32390	5	1	1	1.49845e+06	2.09132e+06	1.55457	2.93746
IKKE_HUMAN	sp|Q14164|IKKE_HUMAN Inhibitor of nuclear factor kappa-B kinase subunit epsilon OS=Homo sapiens OX=9606 GN=IKBKE PE=1 SV=1	45.94	1.54	80462	1	1	1	45973	63714	1.54444	2.91691
B4DI68_HUMAN	tr|B4DI68|B4DI68_HUMAN cDNA FLJ61268, highly similar to Peroxisomal multifunctional enzyme type 2 OS=Homo sapiens OX=9606 PE=2 SV=1	361.98	24.21	64970	7	1	1	1.3548e+06	1.86849e+06	1.53741	2.90273
SETD5_HUMAN	sp|Q9C0A6|SETD5_HUMAN Histone-lysine N-methyltransferase SETD5 OS=Homo sapiens OX=9606 GN=SETD5 PE=1 SV=2	191.4	4.3	157515	4	4	2	183876	253138	1.53481	2.89751
SUV91_HUMAN	sp|O43463|SUV91_HUMAN Histone-lysine N-methyltransferase SUV39H1 OS=Homo sapiens OX=9606 GN=SUV39H1 PE=1 SV=1	114.21	5.83	47907	3	3	1	33989.2	46752.1	1.53357	2.89502
MCRI2_HUMAN	sp|Q9BUT9|MCRI2_HUMAN MAPK regulated corepressor interacting protein 2 OS=Homo sapiens OX=9606 GN=MCRIP2 PE=1 SV=2	311.53	27.5	17828	7	7	2	1099850	1511259	1.53206	2.89199
KIF23_HUMAN	sp|Q02241|KIF23_HUMAN Kinesin-like protein KIF23 OS=Homo sapiens OX=9606 GN=KIF23 PE=1 SV=3	764.11	20.31	110059	12	12	8	25313608	34770068	1.53155	2.89096
H4_HUMAN	sp|P62805|H4_HUMAN Histone H4 OS=Homo sapiens OX=9606 GN=H4C1 PE=1 SV=2	305.23	40.78	11367	5	5	5	26917426	36860680	1.52716	2.88218
ZN131_HUMAN	sp|P52739|ZN131_HUMAN Zinc finger protein 131 OS=Homo sapiens OX=9606 GN=ZNF131 PE=1 SV=2	27.62	1.93	71422	1	1	1	194892	265206	1.51806	2.86405
FLCN_HUMAN	sp|Q8NFG4|FLCN_HUMAN Folliculin OS=Homo sapiens OX=9606 GN=FLCN PE=1 SV=1	300.13	13.13	64473	6	6	2	1.18463e+06	1.60555e+06	1.51224	2.85254
M3K21_HUMAN	sp|Q5TCX8|M3K21_HUMAN Mitogen-activated protein kinase kinase kinase 21 OS=Homo sapiens OX=9606 GN=MAP3K21 PE=1 SV=3	247.55	8.88	113957	6	6	2	2915794	3.94214e+06	1.50871	2.84555
IQGA3_HUMAN	sp|Q86VI3|IQGA3_HUMAN Ras GTPase-activating-like protein IQGAP3 OS=Homo sapiens OX=9606 GN=IQGAP3 PE=1 SV=2	179.07	2.94	184699	4	2	2	719953	963502	1.494	2.81669
NCOA5_HUMAN	sp|Q9HCD5|NCOA5_HUMAN Nuclear receptor coactivator 5 OS=Homo sapiens OX=9606 GN=NCOA5 PE=1 SV=2	1033.51	40.24	65536	20	20	14	87778264	116785040	1.48554	2.80022
RTKN_HUMAN	sp|Q9BST9|RTKN_HUMAN Rhotekin OS=Homo sapiens OX=9606 GN=RTKN PE=1 SV=2	763.5	27.71	62667	11	11	6	10090614	13380726	1.48076	2.79096
SRGP2_HUMAN	sp|O75044|SRGP2_HUMAN SLIT-ROBO Rho GTPase-activating protein 2 OS=Homo sapiens OX=9606 GN=SRGAP2 PE=1 SV=3	3670.54	55.65	120871	91	89	40	183797424	242864224	1.47565	2.78109
DPOLA_HUMAN	sp|P09884|DPOLA_HUMAN DNA polymerase alpha catalytic subunit OS=Homo sapiens OX=9606 GN=POLA1 PE=1 SV=2	99.49	2.94	165913	3	3	2	853343	1.12603e+06	1.47366	2.77726
SAMH1_HUMAN	sp|Q9Y3Z3|SAMH1_HUMAN Deoxynucleoside triphosphate triphosphohydrolase SAMHD1 OS=Homo sapiens OX=9606 GN=SAMHD1 PE=1 SV=2	1145.85	43.29	72201	24	24	18	72417832	95496312	1.47272	2.77544
KAT7_HUMAN	sp|O95251|KAT7_HUMAN Histone acetyltransferase KAT7 OS=Homo sapiens OX=9606 GN=KAT7 PE=1 SV=1	1058.62	30.11	70642	23	23	7	10845694	14296870	1.47219	2.77444
UBP22_HUMAN	sp|Q9UPT9|UBP22_HUMAN Ubiquitin carboxyl-terminal hydrolase 22 OS=Homo sapiens OX=9606 GN=USP22 PE=1 SV=2	30.82	4.38	59961	1	1	1	580371	762433	1.46725	2.76495
PKCB1_HUMAN	sp|Q9ULU4|PKCB1_HUMAN Protein kinase C-binding protein 1 OS=Homo sapiens OX=9606 GN=ZMYND8 PE=1 SV=2	866.95	17.54	131692	17	17	7	7305743	9586871	1.46565	2.76187
DIDO1_HUMAN	sp|Q9BTC0|DIDO1_HUMAN Death-inducer obliterator 1 OS=Homo sapiens OX=9606 GN=DIDO1 PE=1 SV=5	1156.78	14.82	243873	20	20	16	37793152	49577284	1.46517	2.76096
CENPV_HUMAN	sp|Q7Z7K6|CENPV_HUMAN Centromere protein V OS=Homo sapiens OX=9606 GN=CENPV PE=1 SV=1	179.3	17.09	29946	3	2	2	3.16559e+06	4139356	1.46055	2.75213
ERC2_HUMAN	sp|O15083|ERC2_HUMAN ERC protein 2 OS=Homo sapiens OX=9606 GN=ERC2 PE=1 SV=3	296.38	6.37	110558	8	1	1	2.86244e+06	3.74158e+06	1.46002	2.75112
ATN1_HUMAN	sp|P54259|ATN1_HUMAN Atrophin-1 OS=Homo sapiens OX=9606 GN=ATN1 PE=1 SV=3	785.19	17.73	125414	13	13	7	15053238	19667158	1.45933	2.74981
B4DGK4_HUMAN	tr|B4DGK4|B4DGK4_HUMAN Alternative protein SYT7 OS=Homo sapiens OX=9606 GN=SYT7 PE=2 SV=1	38.01	6.56	13173	1	1	1	7.17305e+06	9350885	1.45613	2.74372
PPR18_HUMAN	sp|Q6NYC8|PPR18_HUMAN Phostensin OS=Homo sapiens OX=9606 GN=PPP1R18 PE=1 SV=1	489.24	18.43	67943	6	6	4	13252838	17274804	1.45599	2.74344
IF2M_HUMAN	sp|P46199|IF2M_HUMAN Translation initiation factor IF-2, mitochondrial OS=Homo sapiens OX=9606 GN=MTIF2 PE=1 SV=2	136.92	4.81	81317	2	2	2	1.17745e+06	1.53179e+06	1.45317	2.73809
CUL4A_HUMAN	sp|Q13619|CUL4A_HUMAN Cullin-4A OS=Homo sapiens OX=9606 GN=CUL4A PE=1 SV=3	250.84	7.25	87680	5	2	1	196615	255636	1.45234	2.73651
TXND5_HUMAN	sp|Q8NBS9|TXND5_HUMAN Thioredoxin domain-containing protein 5 OS=Homo sapiens OX=9606 GN=TXNDC5 PE=1 SV=2	1174.56	40.74	47629	15	15	15	1389206656	1802239232	1.44915	2.73047
B4E2K2_HUMAN	tr|B4E2K2|B4E2K2_HUMAN cDNA FLJ55665, highly similar to A-kinase anchor protein 2 OS=Homo sapiens OX=9606 PE=2 SV=1	837.8	27.92	103542	16	16	7	11457319	14848576	1.44767	2.72768
PLOD3_HUMAN	sp|O60568|PLOD3_HUMAN Multifunctional procollagen lysine hydroxylase and glycosyltransferase LH3 OS=Homo sapiens OX=9606 GN=PLOD3 PE=1 SV=1	30.64	1.22	84785	1	1	1	49311.3	63714	1.44331	2.71944
F120C_HUMAN	sp|Q9NX05|F120C_HUMAN Constitutive coactivator of PPAR-gamma-like protein 2 OS=Homo sapiens OX=9606 GN=FAM120C PE=1 SV=3	69.91	2.55	120588	2	2	2	1.40924e+06	1.81583e+06	1.43933	2.71195
ERRFI_HUMAN	sp|Q9UJM3|ERRFI_HUMAN ERBB receptor feedback inhibitor 1 OS=Homo sapiens OX=9606 GN=ERRFI1 PE=1 SV=1	282.99	19.05	50560	5	5	2	1.15864e+06	1.48846e+06	1.435	2.70382
FOXO1_HUMAN	sp|Q12778|FOXO1_HUMAN Forkhead box protein O1 OS=Homo sapiens OX=9606 GN=FOXO1 PE=1 SV=2	662.79	15.57	69662	10	10	5	12112404	15496002	1.42903	2.69265
ZN609_HUMAN	sp|O15014|ZN609_HUMAN Zinc finger protein 609 OS=Homo sapiens OX=9606 GN=ZNF609 PE=1 SV=2	414.05	8.22	151191	8	8	5	5458078	6973006	1.42701	2.68888
LAMA5_HUMAN	sp|O15230|LAMA5_HUMAN Laminin subunit alpha-5 OS=Homo sapiens OX=9606 GN=LAMA5 PE=1 SV=8	237.06	1.54	399737	4	4	4	1.7656e+06	2.25305e+06	1.42533	2.68577
PHLB1_HUMAN	sp|Q86UU1|PHLB1_HUMAN Pleckstrin homology-like domain family B member 1 OS=Homo sapiens OX=9606 GN=PHLDB1 PE=1 SV=1	1003.37	14.96	151162	23	23	10	14296085	18213758	1.42303	2.68147
RBM25_HUMAN	sp|P49756|RBM25_HUMAN RNA-binding protein 25 OS=Homo sapiens OX=9606 GN=RBM25 PE=1 SV=3	229.02	6.64	100185	5	5	5	16813778	21404956	1.42192	2.67942
ATF7_HUMAN	sp|P17544|ATF7_HUMAN Cyclic AMP-dependent transcription factor ATF-7 OS=Homo sapiens OX=9606 GN=ATF7 PE=1 SV=3	103.36	6.83	51757	2	2	2	2717749	3455703	1.42018	2.6762
TFR1_HUMAN	sp|P02786|TFR1_HUMAN Transferrin receptor protein 1 OS=Homo sapiens OX=9606 GN=TFRC PE=1 SV=2	32.53	1.18	84871	1	1	1	196615	248151	1.40946	2.65638
SNX33_HUMAN	sp|Q8WV41|SNX33_HUMAN Sorting nexin-33 OS=Homo sapiens OX=9606 GN=SNX33 PE=1 SV=1	51.88	4.88	65265	2	2	2	1.89914e+06	2.39475e+06	1.40815	2.65396
COMD8_HUMAN	sp|Q9NX08|COMD8_HUMAN COMM domain-containing protein 8 OS=Homo sapiens OX=9606 GN=COMMD8 PE=1 SV=1	31.8	8.2	21090	1	1	1	196615	247303	1.40453	2.64731
NOLC1_HUMAN	sp|Q14978|NOLC1_HUMAN Nucleolar and coiled-body phosphoprotein 1 OS=Homo sapiens OX=9606 GN=NOLC1 PE=1 SV=2	274.03	9.3	73603	4	3	1	8853530	11127562	1.40343	2.6453
ADDA_HUMAN	sp|P35611|ADDA_HUMAN Alpha-adducin OS=Homo sapiens OX=9606 GN=ADD1 PE=1 SV=2	1534.84	40.03	80955	31	30	11	71915728	89643208	1.3915	2.62352
TPPC5_HUMAN	sp|Q8IUR0|TPPC5_HUMAN Trafficking protein particle complex subunit 5 OS=Homo sapiens OX=9606 GN=TRAPPC5 PE=1 SV=1	88.34	9.04	20783	2	2	2	6392543	7.95349e+06	1.38882	2.61864
WDR12_HUMAN	sp|Q9GZL7|WDR12_HUMAN Ribosome biogenesis protein WDR12 OS=Homo sapiens OX=9606 GN=WDR12 PE=1 SV=2	306.16	23.88	47708	6	6	5	33270630	41368936	1.38792	2.617
CLAP1_HUMAN	sp|Q7Z460|CLAP1_HUMAN CLIP-associating protein 1 OS=Homo sapiens OX=9606 GN=CLASP1 PE=1 SV=1	3593.22	41.55	169451	55	51	38	232889120	288445824	1.38227	2.60679
ELOB_HUMAN	sp|Q15370|ELOB_HUMAN Elongin-B OS=Homo sapiens OX=9606 GN=ELOB PE=1 SV=1	192.48	27.97	13133	4	4	4	5853968	7242415	1.38067	2.6039
GGH_HUMAN	sp|Q92820|GGH_HUMAN Gamma-glutamyl hydrolase OS=Homo sapiens OX=9606 GN=GGH PE=1 SV=2	220.6	16.04	35964	4	4	4	8740600	10796259	1.37835	2.5997
Q6YPB0_HUMAN	tr|Q6YPB0|Q6YPB0_HUMAN Endoplasmic reticulum DnaJ/PDI fusion protein 3 OS=Homo sapiens OX=9606 PE=4 SV=1	330.08	29.22	37681	6	1	1	14624284	18011566	1.37418	2.5922
Q59FK4_HUMAN	tr|Q59FK4|Q59FK4_HUMAN Tyrosine-protein kinase (Fragment) OS=Homo sapiens OX=9606 PE=2 SV=1	250.36	6.68	127257	6	5	3	5040186	6200301	1.37248	2.58915
NNMT_HUMAN	sp|P40261|NNMT_HUMAN Nicotinamide N-methyltransferase OS=Homo sapiens OX=9606 GN=NNMT PE=1 SV=1	89.23	9.47	29574	2	2	2	1.3021e+06	1.60034e+06	1.37115	2.58677
SCC4_HUMAN	sp|Q9Y6X3|SCC4_HUMAN MAU2 chromatid cohesion factor homolog OS=Homo sapiens OX=9606 GN=MAU2 PE=1 SV=2	43.9	1.47	69082	1	1	1	280824	344342	1.36779	2.58076
F172A_HUMAN	sp|Q8WUF8|F172A_HUMAN Cotranscriptional regulator FAM172A OS=Homo sapiens OX=9606 GN=FAM172A PE=1 SV=1	140.5	12.74	47972	4	4	4	6731881	8250723	1.36713	2.57957
A0A140VKC4_HUMAN	tr|A0A140VKC4|A0A140VKC4_HUMAN Methyl-CpG-binding protein 2 OS=Homo sapiens OX=9606 GN=MECP2 PE=2 SV=1	567.36	28.71	53323	10	10	7	14546746	17795440	1.36443	2.57474
A0A1B0GTL5_HUMAN	tr|A0A1B0GTL5|A0A1B0GTL5_HUMAN Rab11 family-interacting protein 5 OS=Homo sapiens OX=9606 GN=RAB11FIP5 PE=1 SV=1	1034.52	14.65	138414	21	21	8	16764628	20506422	1.36427	2.57447
A9XA84_HUMAN	tr|A9XA84|A9XA84_HUMAN Alpha-helical coiled-coil rod protein (Fragment) OS=Homo sapiens OX=9606 GN=HCR PE=4 SV=1	25.67	7.69	13338	1	1	1	173690	211819	1.35994	2.56674
TAOK1_HUMAN	sp|Q7L7X3|TAOK1_HUMAN Serine/threonine-protein kinase TAO1 OS=Homo sapiens OX=9606 GN=TAOK1 PE=1 SV=1	738.84	18.58	116070	16	13	9	37124980	45214504	1.35801	2.56332
DTL_HUMAN	sp|Q9NZJ0|DTL_HUMAN Denticleless protein homolog OS=Homo sapiens OX=9606 GN=DTL PE=1 SV=3	283.52	10.96	79468	8	8	2	776062	944459	1.35693	2.5614
DEST_HUMAN	sp|P60981|DEST_HUMAN Destrin OS=Homo sapiens OX=9606 GN=DSTN PE=1 SV=3	183.42	24.24	18506	3	3	1	5.11128e+06	6.21105e+06	1.35477	2.55757
PCP_HUMAN	sp|P42785|PCP_HUMAN Lysosomal Pro-X carboxypeptidase OS=Homo sapiens OX=9606 GN=PRCP PE=1 SV=1	279.38	16.13	55800	5	5	5	15446328	18759400	1.35397	2.55614
CHAP1_HUMAN	sp|Q96JM3|CHAP1_HUMAN Chromosome alignment-maintaining phosphoprotein 1 OS=Homo sapiens OX=9606 GN=CHAMP1 PE=1 SV=2	2424.1	38.18	89099	55	55	8	34881300	42252908	1.35021	2.5495
E9PGM1_HUMAN	tr|E9PGM1|E9PGM1_HUMAN Eukaryotic translation initiation factor 4 gamma 1 OS=Homo sapiens OX=9606 GN=EIF4G1 PE=1 SV=1	3175.76	42.76	166747	49	2	2	1.75826e+06	2.12784e+06	1.34886	2.54711
RYBP_HUMAN	sp|Q8N488|RYBP_HUMAN RING1 and YY1-binding protein OS=Homo sapiens OX=9606 GN=RYBP PE=1 SV=2	46.76	9.65	24822	1	1	1	1.8563e+06	2.23296e+06	1.34015	2.53177
M3K20_HUMAN	sp|Q9NYL2|M3K20_HUMAN Mitogen-activated protein kinase kinase kinase 20 OS=Homo sapiens OX=9606 GN=MAP3K20 PE=1 SV=3	863.07	25	91155	16	16	11	33149776	39862452	1.33965	2.5309
FOXK2_HUMAN	sp|Q01167|FOXK2_HUMAN Forkhead box protein K2 OS=Homo sapiens OX=9606 GN=FOXK2 PE=1 SV=3	1294.41	29.39	69062	27	27	4	12688538	15250988	1.33899	2.52975
ATAD2_HUMAN	sp|Q6PL18|ATAD2_HUMAN ATPase family AAA domain-containing protein 2 OS=Homo sapiens OX=9606 GN=ATAD2 PE=1 SV=1	257.8	5.68	158554	6	6	4	3576048	4285035	1.33456	2.52198
RHG21_HUMAN	sp|Q5T5U3|RHG21_HUMAN Rho GTPase-activating protein 21 OS=Homo sapiens OX=9606 GN=ARHGAP21 PE=1 SV=2	709.17	9.4	217462	16	16	4	3.83561e+06	4567622	1.32561	2.50638
YAP1_HUMAN	sp|P46937|YAP1_HUMAN Transcriptional coactivator YAP1 OS=Homo sapiens OX=9606 GN=YAP1 PE=1 SV=2	173.11	20.24	54462	7	7	1	53569.2	63714	1.32382	2.50329
MICA3_HUMAN	sp|Q7RTP6|MICA3_HUMAN [F-actin]-monooxygenase MICAL3 OS=Homo sapiens OX=9606 GN=MICAL3 PE=1 SV=2	624.48	6.64	224295	11	11	8	10590184	12593675	1.32359	2.50288
BAP1_HUMAN	sp|Q92560|BAP1_HUMAN Ubiquitin carboxyl-terminal hydrolase BAP1 OS=Homo sapiens OX=9606 GN=BAP1 PE=1 SV=2	667.87	24.42	80362	18	18	3	4407728	5.23171e+06	1.32086	2.49816
CUL4B_HUMAN	sp|Q13620|CUL4B_HUMAN Cullin-4B OS=Homo sapiens OX=9606 GN=CUL4B PE=1 SV=4	285.91	7.89	103982	6	3	3	5.10899e+06	6060501	1.32002	2.49669
CDC20_HUMAN	sp|Q12834|CDC20_HUMAN Cell division cycle protein 20 homolog OS=Homo sapiens OX=9606 GN=CDC20 PE=1 SV=2	792.6	33.07	54723	9	9	9	36419144	43200052	1.31995	2.49658
MS18A_HUMAN	sp|Q9NYP9|MS18A_HUMAN Protein Mis18-alpha OS=Homo sapiens OX=9606 GN=MIS18A PE=1 SV=1	50.19	6.44	25863	1	1	1	1.56442e+06	1.8502e+06	1.31567	2.48918
CCYL1_HUMAN	sp|Q8N7R7|CCYL1_HUMAN Cyclin-Y-like protein 1 OS=Homo sapiens OX=9606 GN=CCNYL1 PE=1 SV=2	505.55	23.4	40705	17	15	2	1900854	2.24602e+06	1.31434	2.48688
CAVN1_HUMAN	sp|Q6NZI2|CAVN1_HUMAN Caveolae-associated protein 1 OS=Homo sapiens OX=9606 GN=CAVIN1 PE=1 SV=1	1766.8	55.9	43476	27	27	16	356694464	419002368	1.30589	2.47236
MYOF_HUMAN	sp|Q9NZM1|MYOF_HUMAN Myoferlin OS=Homo sapiens OX=9606 GN=MYOF PE=1 SV=1	1082.66	14.02	234709	21	21	18	41243448	48336780	1.30257	2.46669
H0Y9S9_HUMAN	tr|H0Y9S9|H0Y9S9_HUMAN Inositol hexakisphosphate and diphosphoinositol-pentakisphosphate kinase (Fragment) OS=Homo sapiens OX=9606 GN=PPIP5K2 PE=1 SV=1	203.98	17.34	45034	4	1	1	1.18995e+06	1.3943e+06	1.30226	2.46615
FXR2_HUMAN	sp|P51116|FXR2_HUMAN Fragile X mental retardation syndrome-related protein 2 OS=Homo sapiens OX=9606 GN=FXR2 PE=1 SV=2	1710.91	42.94	74223	25	21	12	75504752	88402376	1.30114	2.46423
ERCC6_HUMAN	sp|Q03468|ERCC6_HUMAN DNA excision repair protein ERCC-6 OS=Homo sapiens OX=9606 GN=ERCC6 PE=1 SV=1	920.27	13.86	168416	15	7	5	4.99195e+06	5838815	1.29969	2.46176
M3K2_HUMAN	sp|Q9Y2U5|M3K2_HUMAN Mitogen-activated protein kinase kinase kinase 2 OS=Homo sapiens OX=9606 GN=MAP3K2 PE=1 SV=2	574.6	28.27	69741	12	12	6	9976731	11586608	1.28944	2.44433
SYNE2_HUMAN	sp|Q8WXH0|SYNE2_HUMAN Nesprin-2 OS=Homo sapiens OX=9606 GN=SYNE2 PE=1 SV=3	158.81	0.97	796442	5	5	5	4582592	5318760	1.28854	2.44281
RBM8A_HUMAN	sp|Q9Y5S9|RBM8A_HUMAN RNA-binding protein 8A OS=Homo sapiens OX=9606 GN=RBM8A PE=1 SV=1	612.39	50.57	19889	9	7	4	46385448	53562896	1.28118	2.43038
FNBP1_HUMAN	sp|Q96RU3|FNBP1_HUMAN Formin-binding protein 1 OS=Homo sapiens OX=9606 GN=FNBP1 PE=1 SV=2	600.26	28.04	71307	12	12	10	30596924	35289984	1.27949	2.42753
TASOR_HUMAN	sp|Q9UK61|TASOR_HUMAN Protein TASOR OS=Homo sapiens OX=9606 GN=TASOR PE=1 SV=3	454.38	10.12	189032	10	10	8	8.18022e+06	9424197	1.27785	2.42477
WDR5_HUMAN	sp|P61964|WDR5_HUMAN WD repeat-containing protein 5 OS=Homo sapiens OX=9606 GN=WDR5 PE=1 SV=1	195.88	20.66	36588	5	5	5	43558760	50175680	1.27764	2.42443
AHNK_HUMAN	sp|Q09666|AHNK_HUMAN Neuroblast differentiation-associated protein AHNAK OS=Homo sapiens OX=9606 GN=AHNAK PE=1 SV=2	7990.76	29.02	629101	140	140	70	645533760	743345536	1.27716	2.42361
PUF60_HUMAN	sp|Q9UHX1|PUF60_HUMAN Poly(U)-binding-splicing factor PUF60 OS=Homo sapiens OX=9606 GN=PUF60 PE=1 SV=1	104.98	8.41	59875	2	2	2	882686	1.01582e+06	1.27628	2.42214
PR40A_HUMAN	sp|O75400|PR40A_HUMAN Pre-mRNA-processing factor 40 homolog A OS=Homo sapiens OX=9606 GN=PRPF40A PE=1 SV=2	110.15	3.24	108805	2	2	2	3612461	4153969	1.27513	2.4202
DLG5_HUMAN	sp|Q8TDM6|DLG5_HUMAN Disks large homolog 5 OS=Homo sapiens OX=9606 GN=DLG5 PE=1 SV=4	891.82	13.76	213868	19	19	11	25110968	28805728	1.27166	2.41439
RGS12_HUMAN	sp|O14924|RGS12_HUMAN Regulator of G-protein signaling 12 OS=Homo sapiens OX=9606 GN=RGS12 PE=1 SV=1	81.67	2.14	156357	1	1	1	196615	225085	1.26872	2.40947
AKT1_HUMAN	sp|P31749|AKT1_HUMAN RAC-alpha serine/threonine-protein kinase OS=Homo sapiens OX=9606 GN=AKT1 PE=1 SV=2	921.3	24.79	55686	23	19	3	19808332	22660178	1.26767	2.40772
F120B_HUMAN	sp|Q96EK7|F120B_HUMAN Constitutive coactivator of peroxisome proliferator-activated receptor gamma OS=Homo sapiens OX=9606 GN=FAM120B PE=1 SV=1	318.48	10.88	103783	7	7	7	15397409	17612864	1.26756	2.40754
RRBP1_HUMAN	sp|Q9P2E9|RRBP1_HUMAN Ribosome-binding protein 1 OS=Homo sapiens OX=9606 GN=RRBP1 PE=1 SV=5	424.08	7.73	152456	6	6	6	9724389	11120947	1.26722	2.40697
CDYL_HUMAN	sp|Q9Y232|CDYL_HUMAN Chromodomain Y-like protein OS=Homo sapiens OX=9606 GN=CDYL PE=1 SV=2	331.18	11.04	66482	5	5	4	9822658	11223343	1.26593	2.40483
SPDLY_HUMAN	sp|Q96EA4|SPDLY_HUMAN Protein Spindly OS=Homo sapiens OX=9606 GN=SPDL1 PE=1 SV=2	56.25	6.12	70172	2	2	2	196615	224268	1.26347	2.40073
H0YF32_HUMAN	tr|H0YF32|H0YF32_HUMAN 40S ribosomal protein S3 (Fragment) OS=Homo sapiens OX=9606 GN=RPS3 PE=1 SV=1	270.45	36.59	13506	5	1	1	15641239	17818712	1.26166	2.39771
UBP32_HUMAN	sp|Q8NFA0|UBP32_HUMAN Ubiquitin carboxyl-terminal hydrolase 32 OS=Homo sapiens OX=9606 GN=USP32 PE=1 SV=1	347.22	5.92	181656	9	9	7	9688649	11021808	1.25961	2.39431
MAP1S_HUMAN	sp|Q66K74|MAP1S_HUMAN Microtubule-associated protein 1S OS=Homo sapiens OX=9606 GN=MAP1S PE=1 SV=2	758.65	14.83	112211	15	15	7	17085298	19375812	1.25512	2.38687
RHG32_HUMAN	sp|A7KAX9|RHG32_HUMAN Rho GTPase-activating protein 32 OS=Homo sapiens OX=9606 GN=ARHGAP32 PE=1 SV=1	390.08	5.13	230529	8	8	4	4199275	4.75822e+06	1.2539	2.38485
A0A5E8_HUMAN	tr|A0A5E8|A0A5E8_HUMAN GAS2-like protein 1 OS=Homo sapiens OX=9606 GN=GAS2L1 PE=1 SV=1	728.2	14.68	72689	12	12	3	4.43443e+06	5016469	1.25154	2.38095
NOL10_HUMAN	sp|Q9BSC4|NOL10_HUMAN Nucleolar protein 10 OS=Homo sapiens OX=9606 GN=NOL10 PE=1 SV=1	216.27	7.12	80302	3	3	2	2.00815e+06	2.26429e+06	1.24681	2.37316
U3IP2_HUMAN	sp|O43818|U3IP2_HUMAN U3 small nucleolar RNA-interacting protein 2 OS=Homo sapiens OX=9606 GN=RRP9 PE=1 SV=1	201.64	7.16	51841	2	2	2	3431477	3868168	1.24644	2.37255
LSM12_HUMAN	sp|Q3MHD2|LSM12_HUMAN Protein LSM12 homolog OS=Homo sapiens OX=9606 GN=LSM12 PE=1 SV=2	233.83	22.56	21701	4	4	1	10506708	11840644	1.24605	2.37192
PITM1_HUMAN	sp|O00562|PITM1_HUMAN Membrane-associated phosphatidylinositol transfer protein 1 OS=Homo sapiens OX=9606 GN=PITPNM1 PE=1 SV=4	191.13	6.99	134848	6	6	4	4.53415e+06	5082028	1.23819	2.35903
NAGK_HUMAN	sp|Q9UJ70|NAGK_HUMAN N-acetyl-D-glucosamine kinase OS=Homo sapiens OX=9606 GN=NAGK PE=1 SV=4	731.81	43.9	37376	12	12	12	101492016	113697704	1.23745	2.35782
PURB_HUMAN	sp|Q96QR8|PURB_HUMAN Transcriptional activator protein Pur-beta OS=Homo sapiens OX=9606 GN=PURB PE=1 SV=3	332.08	24.68	33241	5	5	3	19711564	22081026	1.23738	2.3577
RS16_HUMAN	sp|P62249|RS16_HUMAN 40S ribosomal protein S16 OS=Homo sapiens OX=9606 GN=RPS16 PE=1 SV=2	117.36	14.38	16445	2	2	2	14984815	16730478	1.2326	2.34989
DKC1_HUMAN	sp|O60832|DKC1_HUMAN H/ACA ribonucleoprotein complex subunit DKC1 OS=Homo sapiens OX=9606 GN=DKC1 PE=1 SV=3	982.06	42.61	57674	19	19	11	82948040	92454472	1.23015	2.34592
ANXA2_HUMAN	sp|P07355|ANXA2_HUMAN Annexin A2 OS=Homo sapiens OX=9606 GN=ANXA2 PE=1 SV=2	3624.22	72.57	38604	47	47	30	11410163712	12666941440	1.22437	2.33653
EMAL3_HUMAN	sp|Q32P44|EMAL3_HUMAN Echinoderm microtubule-associated protein-like 3 OS=Homo sapiens OX=9606 GN=EML3 PE=1 SV=1	1030.12	24.22	95197	17	17	12	45940280	50843768	1.21993	2.32935
RM47_HUMAN	sp|Q9HD33|RM47_HUMAN 39S ribosomal protein L47, mitochondrial OS=Homo sapiens OX=9606 GN=MRPL47 PE=1 SV=2	37.31	4.8	29450	1	1	1	196615	217240	1.21753	2.32549
TBB3_HUMAN	sp|Q13509|TBB3_HUMAN Tubulin beta-3 chain OS=Homo sapiens OX=9606 GN=TUBB3 PE=1 SV=2	1833.58	54.44	50433	29	4	3	23150316	25560080	1.21648	2.32379
MGN_HUMAN	sp|P61326|MGN_HUMAN Protein mago nashi homolog OS=Homo sapiens OX=9606 GN=MAGOH PE=1 SV=1	660.41	75.34	17164	11	1	1	9417954	10362968	1.21157	2.31589
ARHGA_HUMAN	sp|O15013|ARHGA_HUMAN Rho guanine nucleotide exchange factor 10 OS=Homo sapiens OX=9606 GN=ARHGEF10 PE=1 SV=4	1569.48	20.82	151612	30	30	17	51602012	56665096	1.20865	2.31121
ERPG3_HUMAN	sp|P0DP91|ERPG3_HUMAN Chimeric ERCC6-PGBD3 protein OS=Homo sapiens OX=9606 GN=ERCC6 PE=1 SV=1	656.46	13.85	119487	10	2	2	1.88397e+06	2055462	1.19931	2.29629
DCAF6_HUMAN	sp|Q58WW2|DCAF6_HUMAN DDB1- and CUL4-associated factor 6 OS=Homo sapiens OX=9606 GN=DCAF6 PE=1 SV=1	287.71	8.49	96292	8	8	2	4.22398e+06	4.60778e+06	1.19909	2.29594
ABI2_HUMAN	sp|Q9NYB9|ABI2_HUMAN Abl interactor 2 OS=Homo sapiens OX=9606 GN=ABI2 PE=1 SV=1	531.61	25.54	55663	10	9	6	28797828	31362734	1.19671	2.29216
FBX11_HUMAN	sp|Q86XK2|FBX11_HUMAN F-box only protein 11 OS=Homo sapiens OX=9606 GN=FBXO11 PE=1 SV=3	383.48	6.15	103585	4	4	4	4.0449e+06	4.38219e+06	1.18916	2.28021
A0A024R3R5_HUMAN	tr|A0A024R3R5|A0A024R3R5_HUMAN 3-beta-hydroxysterol Delta (14)-reductase OS=Homo sapiens OX=9606 GN=LBR PE=3 SV=1	1095.95	36.59	70730	17	17	13	258834848	280021952	1.18713	2.27699
LRC8D_HUMAN	sp|Q7L1W4|LRC8D_HUMAN Volume-regulated anion channel subunit LRRC8D OS=Homo sapiens OX=9606 GN=LRRC8D PE=1 SV=1	590.12	22.26	98201	14	14	13	22238638	23990214	1.183	2.27048
K1671_HUMAN	sp|Q9BY89|K1671_HUMAN Uncharacterized protein KIAA1671 OS=Homo sapiens OX=9606 GN=KIAA1671 PE=1 SV=2	905.5	13.34	196711	17	17	11	41916664	45197200	1.18233	2.26943
S10AD_HUMAN	sp|Q99584|S10AD_HUMAN Protein S100-A13 OS=Homo sapiens OX=9606 GN=S100A13 PE=1 SV=1	25.67	12.24	11471	1	1	1	2.07273e+06	2.23434e+06	1.18193	2.26881
RSF1_HUMAN	sp|Q96T23|RSF1_HUMAN Remodeling and spacing factor 1 OS=Homo sapiens OX=9606 GN=RSF1 PE=1 SV=2	1506.29	21.86	163821	30	30	12	14203222	15290639	1.18005	2.26584
SPIR1_HUMAN	sp|Q08AE8|SPIR1_HUMAN Protein spire homolog 1 OS=Homo sapiens OX=9606 GN=SPIRE1 PE=1 SV=3	179.92	10.19	85544	4	4	2	2.49865e+06	2.68755e+06	1.17876	2.26382
KI13B_HUMAN	sp|Q9NQT8|KI13B_HUMAN Kinesin-like protein KIF13B OS=Homo sapiens OX=9606 GN=KIF13B PE=1 SV=2	177.6	1.64	202789	3	1	1	10067692	10788702	1.17341	2.25544
R4GMX3_HUMAN	tr|R4GMX3|R4GMX3_HUMAN COMMD3-BMI1 readthrough OS=Homo sapiens OX=9606 GN=COMMD3-BMI1 PE=4 SV=1	242.83	15.99	53294	4	3	2	9105640	9735938	1.17018	2.25039
UTRN_HUMAN	sp|P46939|UTRN_HUMAN Utrophin OS=Homo sapiens OX=9606 GN=UTRN PE=1 SV=2	2032.92	17.91	394466	41	40	37	81799608	87138192	1.16483	2.24207
FBH1_HUMAN	sp|Q8NFZ0|FBH1_HUMAN F-box DNA helicase 1 OS=Homo sapiens OX=9606 GN=FBH1 PE=1 SV=2	257.93	7.96	117686	8	8	5	8671845	9230824	1.16374	2.24037
ADDG_HUMAN	sp|Q9UEY8|ADDG_HUMAN Gamma-adducin OS=Homo sapiens OX=9606 GN=ADD3 PE=1 SV=1	884.53	22.38	79155	16	15	8	17726150	18861566	1.16319	2.23952
CYTSA_HUMAN	sp|Q69YQ0|CYTSA_HUMAN Cytospin-A OS=Homo sapiens OX=9606 GN=SPECC1L PE=1 SV=2	1605.04	27.22	124602	26	26	18	56823432	60463104	1.16319	2.23952
DLRB1_HUMAN	sp|Q9NP97|DLRB1_HUMAN Dynein light chain roadblock-type 1 OS=Homo sapiens OX=9606 GN=DYNLRB1 PE=1 SV=3	57.5	12.5	10922	1	1	1	1.36508e+06	1.44962e+06	1.1603	2.23504
CLIP1_HUMAN	sp|P30622|CLIP1_HUMAN CAP-Gly domain-containing linker protein 1 OS=Homo sapiens OX=9606 GN=CLIP1 PE=1 SV=2	861.61	14.74	162246	20	12	9	31503220	33446290	1.15996	2.23452
EF2K_HUMAN	sp|O00418|EF2K_HUMAN Eukaryotic elongation factor 2 kinase OS=Homo sapiens OX=9606 GN=EEF2K PE=1 SV=2	1228.15	33.24	82144	25	25	9	28313366	30048520	1.15943	2.23369
SBP2L_HUMAN	sp|Q93073|SBP2L_HUMAN Selenocysteine insertion sequence-binding protein 2-like OS=Homo sapiens OX=9606 GN=SECISBP2L PE=1 SV=3	136.8	4.9	121776	3	3	2	1.9753e+06	2.09394e+06	1.15776	2.23111
RS9_HUMAN	sp|P46781|RS9_HUMAN 40S ribosomal protein S9 OS=Homo sapiens OX=9606 GN=RPS9 PE=1 SV=3	362.59	29.38	22591	8	8	8	155196928	164047136	1.15363	2.22473
TX264_HUMAN	sp|Q9Y6I9|TX264_HUMAN Testis-expressed protein 264 OS=Homo sapiens OX=9606 GN=TEX264 PE=1 SV=1	139.07	15.02	34189	3	3	3	13438500	14196435	1.15277	2.22341
ARF4_HUMAN	sp|P18085|ARF4_HUMAN ADP-ribosylation factor 4 OS=Homo sapiens OX=9606 GN=ARF4 PE=1 SV=3	173.83	30	20511	4	3	3	9482610	10007670	1.15137	2.22124
PDIA4_HUMAN	sp|P13667|PDIA4_HUMAN Protein disulfide-isomerase A4 OS=Homo sapiens OX=9606 GN=PDIA4 PE=1 SV=2	4656.61	66.51	72932	58	7	7	261555168	275059072	1.14624	2.21337
H7C3C4_HUMAN	tr|H7C3C4|H7C3C4_HUMAN Anion exchange protein (Fragment) OS=Homo sapiens OX=9606 GN=SLC4A7 PE=1 SV=1	289.66	6.62	89844	4	1	1	1.11197e+06	1.16924e+06	1.14608	2.21312
CAMP1_HUMAN	sp|Q5T5Y3|CAMP1_HUMAN Calmodulin-regulated spectrin-associated protein 1 OS=Homo sapiens OX=9606 GN=CAMSAP1 PE=1 SV=2	579.21	12.55	177972	14	14	8	15838992	16637018	1.14453	2.21075
1433T_HUMAN	sp|P27348|1433T_HUMAN 14-3-3 protein theta OS=Homo sapiens OX=9606 GN=YWHAQ PE=1 SV=1	448.41	42.45	27764	7	5	5	11396778	11963963	1.14369	2.20945
SPF45_HUMAN	sp|Q96I25|SPF45_HUMAN Splicing factor 45 OS=Homo sapiens OX=9606 GN=RBM17 PE=1 SV=1	206.9	13.72	44962	8	8	2	4.17794e+06	4378990	1.14142	2.20599
ROGDI_HUMAN	sp|Q9GZN7|ROGDI_HUMAN Protein rogdi homolog OS=Homo sapiens OX=9606 GN=ROGDI PE=1 SV=1	29.1	2.79	32254	1	1	1	196615	205866	1.13995	2.20374
PPGB_HUMAN	sp|P10619|PPGB_HUMAN Lysosomal protective protein OS=Homo sapiens OX=9606 GN=CTSA PE=1 SV=2	227.96	9.17	54466	3	3	3	21307424	22245532	1.13578	2.19737
LPIN1_HUMAN	sp|Q14693|LPIN1_HUMAN Phosphatidate phosphatase LPIN1 OS=Homo sapiens OX=9606 GN=LPIN1 PE=1 SV=2	1576.82	41.35	98664	25	23	14	83475400	87075056	1.13453	2.19546
DOCK5_HUMAN	sp|Q9H7D0|DOCK5_HUMAN Dedicator of cytokinesis protein 5 OS=Homo sapiens OX=9606 GN=DOCK5 PE=1 SV=3	1835.89	25.35	215309	46	45	27	73736488	76876080	1.13377	2.19432
SLTM_HUMAN	sp|Q9NWH9|SLTM_HUMAN SAFB-like transcription modulator OS=Homo sapiens OX=9606 GN=SLTM PE=1 SV=2	1498.25	21.37	117148	26	26	12	142022464	147822032	1.13136	2.19065
RS11_HUMAN	sp|P62280|RS11_HUMAN 40S ribosomal protein S11 OS=Homo sapiens OX=9606 GN=RPS11 PE=1 SV=3	174.71	24.68	18431	4	4	4	45876444	47526224	1.12459	2.18039
MISP_HUMAN	sp|Q8IVT2|MISP_HUMAN Mitotic interactor and substrate of PLK1 OS=Homo sapiens OX=9606 GN=MISP PE=1 SV=1	618.49	17.53	75357	11	11	2	1595436	1.65264e+06	1.12444	2.18017
STX4_HUMAN	sp|Q12846|STX4_HUMAN Syntaxin-4 OS=Homo sapiens OX=9606 GN=STX4 PE=1 SV=2	134.88	14.48	34180	3	3	3	4718337	4.87488e+06	1.12071	2.17454
BPTF_HUMAN	sp|Q12830|BPTF_HUMAN Nucleosome-remodeling factor subunit BPTF OS=Homo sapiens OX=9606 GN=BPTF PE=1 SV=3	241.92	3.25	338262	6	6	5	15131381	15624098	1.11985	2.17324
EXOC2_HUMAN	sp|Q96KP1|EXOC2_HUMAN Exocyst complex component 2 OS=Homo sapiens OX=9606 GN=EXOC2 PE=1 SV=1	70.68	3.25	104066	2	2	2	2.52805e+06	2608333	1.11872	2.17154
PLBL2_HUMAN	sp|Q8NHP8|PLBL2_HUMAN Putative phospholipase B-like 2 OS=Homo sapiens OX=9606 GN=PLBD2 PE=1 SV=2	355.46	17.32	65472	8	8	8	25552194	26324528	1.11658	2.16832
VIP2_HUMAN	sp|O43314|VIP2_HUMAN Inositol hexakisphosphate and diphosphoinositol-pentakisphosphate kinase 2 OS=Homo sapiens OX=9606 GN=PPIP5K2 PE=1 SV=3	881.73	18.18	140407	16	11	10	19673296	20255416	1.11569	2.16698
NMD3_HUMAN	sp|Q96D46|NMD3_HUMAN 60S ribosomal export protein NMD3 OS=Homo sapiens OX=9606 GN=NMD3 PE=1 SV=1	333.6	15.51	57603	5	5	3	11338264	11656371	1.11354	2.16375
WRIP1_HUMAN	sp|Q96S55|WRIP1_HUMAN ATPase WRNIP1 OS=Homo sapiens OX=9606 GN=WRNIP1 PE=1 SV=2	780.16	33.68	72133	14	14	13	77706880	79591904	1.1082	2.15576
SPD2B_HUMAN	sp|A1X283|SPD2B_HUMAN SH3 and PX domain-containing protein 2B OS=Homo sapiens OX=9606 GN=SH3PXD2B PE=1 SV=3	269.51	11.86	101579	6	5	2	3.24305e+06	3320009	1.10746	2.15465
P121A_HUMAN	sp|Q96HA1|P121A_HUMAN Nuclear envelope pore membrane protein POM 121 OS=Homo sapiens OX=9606 GN=POM121 PE=1 SV=2	82.48	3.92	127720	2	2	1	2.70024e+06	2.76376e+06	1.10716	2.15422
MED7_HUMAN	sp|O43513|MED7_HUMAN Mediator of RNA polymerase II transcription subunit 7 OS=Homo sapiens OX=9606 GN=MED7 PE=1 SV=1	44.27	9.44	27245	1	1	1	32705.3	33466.8	1.10682	2.15371
P4R3A_HUMAN	sp|Q6IN85|P4R3A_HUMAN Serine/threonine-protein phosphatase 4 regulatory subunit 3A OS=Homo sapiens OX=9606 GN=PPP4R3A PE=1 SV=1	209.71	8.16	95368	4	4	3	1665969	1.70364e+06	1.10588	2.1523
NGDN_HUMAN	sp|Q8NEJ9|NGDN_HUMAN Neuroguidin OS=Homo sapiens OX=9606 GN=NGDN PE=1 SV=1	169.04	13.33	35894	3	3	3	6403778	6.54336e+06	1.10473	2.15058
DCAF8_HUMAN	sp|Q5TAQ9|DCAF8_HUMAN DDB1- and CUL4-associated factor 8 OS=Homo sapiens OX=9606 GN=DCAF8 PE=1 SV=1	453.28	17.76	66852	9	9	6	20117706	20547908	1.10414	2.14971
RBM14_HUMAN	sp|Q96PK6|RBM14_HUMAN RNA-binding protein 14 OS=Homo sapiens OX=9606 GN=RBM14 PE=1 SV=2	1472.93	43.8	69492	23	23	14	391097312	398285184	1.09989	2.14339
NEK9_HUMAN	sp|Q8TD19|NEK9_HUMAN Serine/threonine-protein kinase Nek9 OS=Homo sapiens OX=9606 GN=NEK9 PE=1 SV=2	84.93	2.96	107168	2	2	2	2626080	2.66286e+06	1.09368	2.13418
RBNS5_HUMAN	sp|Q9H1K0|RBNS5_HUMAN Rabenosyn-5 OS=Homo sapiens OX=9606 GN=RBSN PE=1 SV=2	525.6	15.18	88870	10	10	8	24446916	24758946	1.09192	2.13157
GCC1_HUMAN	sp|Q96CN9|GCC1_HUMAN GRIP and coiled-coil domain-containing protein 1 OS=Homo sapiens OX=9606 GN=GCC1 PE=1 SV=1	249.59	9.55	87811	5	5	5	7.69544e+06	7.78985e+06	1.09121	2.13053
DEN5A_HUMAN	sp|Q6IQ26|DEN5A_HUMAN DENN domain-containing protein 5A OS=Homo sapiens OX=9606 GN=DENND5A PE=1 SV=2	134.74	3.11	147096	4	3	1	858101	868223	1.09054	2.12953
RUXF_HUMAN	sp|P62306|RUXF_HUMAN Small nuclear ribonucleoprotein F OS=Homo sapiens OX=9606 GN=SNRPF PE=1 SV=1	262.94	39.53	9725	4	4	4	27302400	27608084	1.08968	2.12827
TAF7_HUMAN	sp|Q15545|TAF7_HUMAN Transcription initiation factor TFIID subunit 7 OS=Homo sapiens OX=9606 GN=TAF7 PE=1 SV=1	27.61	5.16	40259	1	1	1	196615	198814	1.08967	2.12825
TB10B_HUMAN	sp|Q4KMP7|TB10B_HUMAN TBC1 domain family member 10B OS=Homo sapiens OX=9606 GN=TBC1D10B PE=1 SV=3	783.56	28.22	87199	15	15	8	16034133	16198394	1.08832	2.12627
A0A0S2Z5H3_HUMAN	tr|A0A0S2Z5H3|A0A0S2Z5H3_HUMAN Clathrin interactor 1 isoform 2 (Fragment) OS=Homo sapiens OX=9606 GN=CLINT1 PE=2 SV=1	1397.54	37.79	70295	24	24	20	324867104	328023040	1.08757	2.12515
WDR6_HUMAN	sp|Q9NNW5|WDR6_HUMAN WD repeat-containing protein 6 OS=Homo sapiens OX=9606 GN=WDR6 PE=1 SV=1	552.46	15.88	121725	12	12	12	40529384	40847236	1.08489	2.12121
SMD2_HUMAN	sp|P62316|SMD2_HUMAN Small nuclear ribonucleoprotein Sm D2 OS=Homo sapiens OX=9606 GN=SNRPD2 PE=1 SV=1	272.75	32.2	13527	4	4	4	82527584	83141640	1.08431	2.12036
FBX42_HUMAN	sp|Q6P3S6|FBX42_HUMAN F-box only protein 42 OS=Homo sapiens OX=9606 GN=FBXO42 PE=1 SV=1	450.89	15.9	77839	8	8	5	10213796	10287517	1.08399	2.1199
MGN2_HUMAN	sp|Q96A72|MGN2_HUMAN Protein mago nashi homolog 2 OS=Homo sapiens OX=9606 GN=MAGOHB PE=1 SV=1	638.44	75	17276	11	1	1	18858516	18994596	1.08399	2.11989
HECD1_HUMAN	sp|Q9ULT8|HECD1_HUMAN E3 ubiquitin-protein ligase HECTD1 OS=Homo sapiens OX=9606 GN=HECTD1 PE=1 SV=3	2366.95	21.72	289384	44	44	35	94600136	95159448	1.08212	2.11715
MA7D1_HUMAN	sp|Q3KQU3|MA7D1_HUMAN MAP7 domain-containing protein 1 OS=Homo sapiens OX=9606 GN=MAP7D1 PE=1 SV=1	1733.78	29.73	92820	33	33	8	58769584	59108256	1.08191	2.11683
CP131_HUMAN	sp|Q9UPN4|CP131_HUMAN Centrosomal protein of 131 kDa OS=Homo sapiens OX=9606 GN=CEP131 PE=1 SV=3	437.01	9.7	122149	7	7	6	11904217	11965004	1.08097	2.11545
UBE2H_HUMAN	sp|P62256|UBE2H_HUMAN Ubiquitin-conjugating enzyme E2 H OS=Homo sapiens OX=9606 GN=UBE2H PE=1 SV=1	160.09	21.86	20655	3	3	3	19815380	19905066	1.08013	2.11423
GOPC_HUMAN	sp|Q9HD26|GOPC_HUMAN Golgi-associated PDZ and coiled-coil motif-containing protein OS=Homo sapiens OX=9606 GN=GOPC PE=1 SV=1	718	46.32	50520	13	13	11	115959520	116401448	1.07911	2.11273
ZCCHV_HUMAN	sp|Q7Z2W4|ZCCHV_HUMAN Zinc finger CCCH-type antiviral protein 1 OS=Homo sapiens OX=9606 GN=ZC3HAV1 PE=1 SV=3	2110.26	39.69	101431	41	41	17	158061936	158637744	1.07886	2.11237
H7BXI1_HUMAN	tr|H7BXI1|H7BXI1_HUMAN Extended synaptotagmin-2 OS=Homo sapiens OX=9606 GN=ESYT2 PE=1 SV=2	3058.36	44.57	96329	56	56	25	358481312	359433184	1.07744	2.11029
PDE6D_HUMAN	sp|O43924|PDE6D_HUMAN Retinal rod rhodopsin-sensitive cGMP 3',5'-cyclic phosphodiesterase subunit delta OS=Homo sapiens OX=9606 GN=PDE6D PE=1 SV=1	25.89	12.67	17420	1	1	1	1.24286e+06	1.24593e+06	1.07718	2.10991
HP1B3_HUMAN	sp|Q5SSJ5|HP1B3_HUMAN Heterochromatin protein 1-binding protein 3 OS=Homo sapiens OX=9606 GN=HP1BP3 PE=1 SV=1	130.53	7.41	61207	3	3	3	2.89446e+06	2899412	1.07609	2.10831
TRIM3_HUMAN	sp|O75382|TRIM3_HUMAN Tripartite motif-containing protein 3 OS=Homo sapiens OX=9606 GN=TRIM3 PE=1 SV=2	101.99	6.59	80830	3	3	3	4149582	4.15434e+06	1.07527	2.10712
NT5D3_HUMAN	sp|Q86UY8|NT5D3_HUMAN 5'-nucleotidase domain-containing protein 3 OS=Homo sapiens OX=9606 GN=NT5DC3 PE=1 SV=1	545.66	26.28	63420	11	11	11	37110472	37151712	1.07522	2.10704
L0R5A1_HUMAN	tr|L0R5A1|L0R5A1_HUMAN Alternative protein CSF2RB OS=Homo sapiens OX=9606 GN=CSF2RB PE=4 SV=1	34.14	7.41	11646	1	1	1	1225788032	1225926016	1.07378	2.10494
#C#P62894	SWISS-PROT:P62894 Cytochrome c - Bos taurus (Bovine).	252.01	35.24	11704	5	5	5	8996574	8991904	1.07287	2.10361
COIL_HUMAN	sp|P38432|COIL_HUMAN Coilin OS=Homo sapiens OX=9606 GN=COIL PE=1 SV=1	82.08	2.78	62608	1	1	1	1.70246e+06	1699453	1.07106	2.10098
ASSY_HUMAN	sp|P00966|ASSY_HUMAN Argininosuccinate synthase OS=Homo sapiens OX=9606 GN=ASS1 PE=1 SV=2	250.71	28.4	46530	7	7	7	18005658	17968162	1.07061	2.10032
ARHGC_HUMAN	sp|Q9NZN5|ARHGC_HUMAN Rho guanine nucleotide exchange factor 12 OS=Homo sapiens OX=9606 GN=ARHGEF12 PE=1 SV=1	313.37	6.61	173232	6	6	5	6.60314e+06	6576794	1.06785	2.09631
NEK7_HUMAN	sp|Q8TDX7|NEK7_HUMAN Serine/threonine-protein kinase Nek7 OS=Homo sapiens OX=9606 GN=NEK7 PE=1 SV=1	68.5	10.26	34551	2	2	2	3.74167e+06	3.7237e+06	1.06667	2.0946
RPA43_HUMAN	sp|Q3B726|RPA43_HUMAN DNA-directed RNA polymerase I subunit RPA43 OS=Homo sapiens OX=9606 GN=POLR1F PE=1 SV=1	353.76	23.67	37432	6	6	5	10311448	10260266	1.06644	2.09426
COMD2_HUMAN	sp|Q86X83|COMD2_HUMAN COMM domain-containing protein 2 OS=Homo sapiens OX=9606 GN=COMMD2 PE=1 SV=2	43.69	3.52	22745	1	1	1	6.65675e+06	6616493	1.06487	2.09197
A0A096LP25_HUMAN	tr|A0A096LP25|A0A096LP25_HUMAN AP2-associated protein kinase 1 OS=Homo sapiens OX=9606 GN=AAK1 PE=1 SV=2	1662.63	31.3	125880	29	29	15	32029626	31783192	1.06247	2.08851
SNR40_HUMAN	sp|Q96DI7|SNR40_HUMAN U5 small nuclear ribonucleoprotein 40 kDa protein OS=Homo sapiens OX=9606 GN=SNRNP40 PE=1 SV=1	271.7	24.65	39311	4	4	3	10528790	10446751	1.06233	2.08831
Q05BV5_HUMAN	tr|Q05BV5|Q05BV5_HUMAN OGFR protein OS=Homo sapiens OX=9606 GN=OGFR PE=2 SV=1	2875.7	54.24	71801	33	1	1	9114955	9018121	1.05821	2.08235
NDUS8_HUMAN	sp|O00217|NDUS8_HUMAN NADH dehydrogenase [ubiquinone] iron-sulfur protein 8, mitochondrial OS=Homo sapiens OX=9606 GN=NDUFS8 PE=1 SV=1	39.76	4.29	23705	1	1	1	826024	815417	1.05497	2.07768
K0930_HUMAN	sp|Q6ICG6|K0930_HUMAN Uncharacterized protein KIAA0930 OS=Homo sapiens OX=9606 GN=KIAA0930 PE=1 SV=1	763.47	34.41	45794	17	17	4	10564092	10425591	1.05458	2.07711
CAPAM_HUMAN	sp|Q9H4Z3|CAPAM_HUMAN mRNA (2'-O-methyladenosine-N(6)-)-methyltransferase OS=Homo sapiens OX=9606 GN=PCIF1 PE=1 SV=1	1019.73	38.21	80670	19	19	14	67822000	66904444	1.05397	2.07623
#C#P00761	SWISS-PROT:P00761|TRYP_PIG Trypsin - Sus scrofa (Pig).	501.73	25.11	24409	6	6	6	5230327808	5158283776	1.05361	2.07571
RPA34_HUMAN	sp|O15446|RPA34_HUMAN DNA-directed RNA polymerase I subunit RPA34 OS=Homo sapiens OX=9606 GN=POLR1G PE=1 SV=1	245.67	14.9	54986	4	4	1	1.82989e+06	1.80457e+06	1.05352	2.07558
RACK1_HUMAN	sp|P63244|RACK1_HUMAN Receptor of activated protein C kinase 1 OS=Homo sapiens OX=9606 GN=RACK1 PE=1 SV=3	1419.19	76.03	35077	18	18	18	550698176	542699392	1.05251	2.07413
RABE2_HUMAN	sp|Q9H5N1|RABE2_HUMAN Rab GTPase-binding effector protein 2 OS=Homo sapiens OX=9606 GN=RABEP2 PE=1 SV=2	192.87	7.03	63543	4	4	2	4144601	4.08097e+06	1.0513	2.07239
RTF1_HUMAN	sp|Q92541|RTF1_HUMAN RNA polymerase-associated protein RTF1 homolog OS=Homo sapiens OX=9606 GN=RTF1 PE=1 SV=4	348.18	11.27	80313	6	6	6	25801170	25392800	1.0506	2.07139
#C#K2C6A_HUMAN	sp|P02538|K2C6A_HUMAN Keratin, type II cytoskeletal 6A OS=Homo sapiens OX=9606 GN=KRT6A PE=1 SV=3	619.46	21.99	60045	11	5	4	20551206	20208564	1.04936	2.06961
NUFP2_HUMAN	sp|Q7Z417|NUFP2_HUMAN Nuclear fragile X mental retardation-interacting protein 2 OS=Homo sapiens OX=9606 GN=NUFIP2 PE=1 SV=1	536.84	20	76121	8	8	4	10838761	10654881	1.04893	2.069
RIR1_HUMAN	sp|P23921|RIR1_HUMAN Ribonucleoside-diphosphate reductase large subunit OS=Homo sapiens OX=9606 GN=RRM1 PE=1 SV=1	147.91	5.3	90070	3	3	2	2.86938e+06	2.81921e+06	1.04817	2.0679
FADS2_HUMAN	sp|O95864|FADS2_HUMAN Acyl-CoA 6-desaturase OS=Homo sapiens OX=9606 GN=FADS2 PE=1 SV=1	160.59	7.43	52259	3	3	3	12248958	12026651	1.04719	2.06651
RANB3_HUMAN	sp|Q9H6Z4|RANB3_HUMAN Ran-binding protein 3 OS=Homo sapiens OX=9606 GN=RANBP3 PE=1 SV=1	1252.35	57.85	60210	19	1	1	196615	192781	1.04521	2.06367
AMRP_HUMAN	sp|P30533|AMRP_HUMAN Alpha-2-macroglobulin receptor-associated protein OS=Homo sapiens OX=9606 GN=LRPAP1 PE=1 SV=1	493.62	28.57	41466	10	10	10	95739232	93868768	1.04515	2.06358
BAG3_HUMAN	sp|O95817|BAG3_HUMAN BAG family molecular chaperone regulator 3 OS=Homo sapiens OX=9606 GN=BAG3 PE=1 SV=3	510.04	32	61595	13	13	7	15001227	14705041	1.04485	2.06315
PCY1A_HUMAN	sp|P49585|PCY1A_HUMAN Choline-phosphate cytidylyltransferase A OS=Homo sapiens OX=9606 GN=PCYT1A PE=1 SV=2	1372.55	52.32	41731	27	22	7	123203096	120761448	1.04474	2.06299
ESF1_HUMAN	sp|Q9H501|ESF1_HUMAN ESF1 homolog OS=Homo sapiens OX=9606 GN=ESF1 PE=1 SV=1	849.79	23.03	98796	14	14	9	41810720	40903984	1.04199	2.05906
FANCI_HUMAN	sp|Q9NVI1|FANCI_HUMAN Fanconi anemia group I protein OS=Homo sapiens OX=9606 GN=FANCI PE=1 SV=4	45.65	0.45	149324	1	1	1	4.00542e+06	3.91423e+06	1.04039	2.05679
A0A024R0S8_HUMAN	tr|A0A024R0S8|A0A024R0S8_HUMAN X-ray repair complementing defective repair in Chinese hamster cells 1, isoform CRA_b OS=Homo sapiens OX=9606 GN=XRCC1 PE=4 SV=1	1477.62	33.33	69526	25	25	7	33453336	32637498	1.038	2.05338
DMXL1_HUMAN	sp|Q9Y485|DMXL1_HUMAN DmX-like protein 1 OS=Homo sapiens OX=9606 GN=DMXL1 PE=1 SV=3	457.93	5.85	337839	11	11	7	3.5106e+06	3421101	1.03636	2.05105
ZN148_HUMAN	sp|Q9UQR1|ZN148_HUMAN Zinc finger protein 148 OS=Homo sapiens OX=9606 GN=ZNF148 PE=1 SV=2	433.81	12.47	88976	9	9	5	9307424	9059265	1.03463	2.04859
P85B_HUMAN	sp|O00459|P85B_HUMAN Phosphatidylinositol 3-kinase regulatory subunit beta OS=Homo sapiens OX=9606 GN=PIK3R2 PE=1 SV=2	326.66	15.93	81545	7	7	5	5098547	4961754	1.03438	2.04824
KIF2C_HUMAN	sp|Q99661|KIF2C_HUMAN Kinesin-like protein KIF2C OS=Homo sapiens OX=9606 GN=KIF2C PE=1 SV=2	303.92	9.66	81313	5	5	4	5062431	4897500	1.02583	2.03613
DHX34_HUMAN	sp|Q14147|DHX34_HUMAN Probable ATP-dependent RNA helicase DHX34 OS=Homo sapiens OX=9606 GN=DHX34 PE=1 SV=2	458.5	10.59	128120	7	7	6	7010927	6.78068e+06	1.02544	2.03558
KLF13_HUMAN	sp|Q9Y2Y9|KLF13_HUMAN Krueppel-like factor 13 OS=Homo sapiens OX=9606 GN=KLF13 PE=1 SV=1	88.1	5.9	31180	1	1	1	2.45185e+06	2.36879e+06	1.0239	2.0334
RBBP5_HUMAN	sp|Q15291|RBBP5_HUMAN Retinoblastoma-binding protein 5 OS=Homo sapiens OX=9606 GN=RBBP5 PE=1 SV=2	124.13	7.99	59153	3	3	2	3.39395e+06	3.27755e+06	1.02327	2.03252
PPIA_HUMAN	sp|P62937|PPIA_HUMAN Peptidyl-prolyl cis-trans isomerase A OS=Homo sapiens OX=9606 GN=PPIA PE=1 SV=2	462.94	46.67	18012	8	8	8	66601132	64261132	1.02202	2.03076
AHNK2_HUMAN	sp|Q8IVF2|AHNK2_HUMAN Protein AHNAK2 OS=Homo sapiens OX=9606 GN=AHNAK2 PE=1 SV=2	822.88	5.75	616629	15	15	14	20781160	20014162	1.01936	2.02702
SAHH3_HUMAN	sp|Q96HN2|SAHH3_HUMAN Adenosylhomocysteinase 3 OS=Homo sapiens OX=9606 GN=AHCYL2 PE=1 SV=1	603.28	23.73	66721	12	3	2	7563216	7.2601e+06	1.01461	2.02035
B4DH52_HUMAN	tr|B4DH52|B4DH52_HUMAN cDNA FLJ55916, highly similar to General transcription factor II-I OS=Homo sapiens OX=9606 PE=2 SV=1	4282.5	60.73	111916	70	1	1	5.72534e+06	5487233	1.01233	2.01717
RBM15_HUMAN	sp|Q96T37|RBM15_HUMAN RNA-binding protein 15 OS=Homo sapiens OX=9606 GN=RBM15 PE=1 SV=2	1371.15	32.65	107189	28	28	17	91178856	87123984	1.00799	2.0111
CD2B2_HUMAN	sp|O95400|CD2B2_HUMAN CD2 antigen cytoplasmic tail-binding protein 2 OS=Homo sapiens OX=9606 GN=CD2BP2 PE=1 SV=1	289.1	35.48	37646	6	6	5	14632161	13979901	1.00783	2.01088
SRSF9_HUMAN	sp|Q13242|SRSF9_HUMAN Serine/arginine-rich splicing factor 9 OS=Homo sapiens OX=9606 GN=SRSF9 PE=1 SV=1	412.84	33.94	25542	9	9	5	57822252	55073844	1.00336	2.00466
ZN395_HUMAN	sp|Q9H8N7|ZN395_HUMAN Zinc finger protein 395 OS=Homo sapiens OX=9606 GN=ZNF395 PE=1 SV=2	265.11	12.09	54939	6	6	1	1.45702e+06	1.386e+06	1.00153	2.00212
KCTD3_HUMAN	sp|Q9Y597|KCTD3_HUMAN BTB/POZ domain-containing protein KCTD3 OS=Homo sapiens OX=9606 GN=KCTD3 PE=1 SV=2	994.56	33.37	88984	18	16	13	44338524	42174616	1.00143	2.00199
G3V3H3_HUMAN	tr|G3V3H3|G3V3H3_HUMAN Kinesin light chain OS=Homo sapiens OX=9606 GN=KLC1 PE=1 SV=1	2280.67	68.47	68775	37	14	13	221337744	210437760	1.00076	2.00106
PER1_HUMAN	sp|O15534|PER1_HUMAN Period circadian protein homolog 1 OS=Homo sapiens OX=9606 GN=PER1 PE=1 SV=2	211.44	5.5	136212	3	3	2	1.35142e+06	1.28441e+06	1.00025	2.00035
HDGR2_HUMAN	sp|Q7Z4V5|HDGR2_HUMAN Hepatoma-derived growth factor-related protein 2 OS=Homo sapiens OX=9606 GN=HDGFL2 PE=1 SV=1	159.28	5.96	74317	3	2	2	12297310	11684652	0.99989	1.99985
CBX5_HUMAN	sp|P45973|CBX5_HUMAN Chromobox protein homolog 5 OS=Homo sapiens OX=9606 GN=CBX5 PE=1 SV=1	512.74	57.59	22225	10	9	7	24861012	23615728	0.999481	1.99928
SRSF1_HUMAN	sp|Q07955|SRSF1_HUMAN Serine/arginine-rich splicing factor 1 OS=Homo sapiens OX=9606 GN=SRSF1 PE=1 SV=2	128.97	19.35	27745	3	3	2	8407740	7957104	0.994143	1.9919
I2BP1_HUMAN	sp|Q8IU81|I2BP1_HUMAN Interferon regulatory factor 2-binding protein 1 OS=Homo sapiens OX=9606 GN=IRF2BP1 PE=1 SV=1	428.19	22.6	61688	8	8	3	5510406	5211815	0.993245	1.99066
BRD2_HUMAN	sp|P25440|BRD2_HUMAN Bromodomain-containing protein 2 OS=Homo sapiens OX=9606 GN=BRD2 PE=1 SV=2	424.08	13.11	88061	8	8	3	8470439	8002557	0.991642	1.98845
MTMRC_HUMAN	sp|Q9C0I1|MTMRC_HUMAN Myotubularin-related protein 12 OS=Homo sapiens OX=9606 GN=MTMR12 PE=1 SV=2	501.19	19.14	86148	10	10	10	15996596	15097114	0.990126	1.98636
GNS_HUMAN	sp|P15586|GNS_HUMAN N-acetylglucosamine-6-sulfatase OS=Homo sapiens OX=9606 GN=GNS PE=1 SV=3	913.72	32.61	62082	19	19	19	140841264	132708256	0.987806	1.98317
Q5H9R5_HUMAN	tr|Q5H9R5|Q5H9R5_HUMAN Uncharacterized protein DKFZp781F05101 (Fragment) OS=Homo sapiens OX=9606 GN=DKFZp781F05101 PE=2 SV=1	569.46	20.83	88281	8	1	1	196615	184778	0.984038	1.97799
CHSP1_HUMAN	sp|Q9Y2V2|CHSP1_HUMAN Calcium-regulated heat-stable protein 1 OS=Homo sapiens OX=9606 GN=CARHSP1 PE=1 SV=2	561.52	72.79	15892	11	11	3	53639348	50312852	0.981253	1.97418
Q5U071_HUMAN	tr|Q5U071|Q5U071_HUMAN High-mobility group box 2 OS=Homo sapiens OX=9606 PE=2 SV=1	753.39	45.67	23905	11	1	1	6827785	6402848	0.980914	1.97372
MARE1_HUMAN	sp|Q15691|MARE1_HUMAN Microtubule-associated protein RP/EB family member 1 OS=Homo sapiens OX=9606 GN=MAPRE1 PE=1 SV=3	73.1	10.45	29999	2	2	2	7284878	6822302	0.978972	1.97106
MPRIP_HUMAN	sp|Q6WCQ1|MPRIP_HUMAN Myosin phosphatase Rho-interacting protein OS=Homo sapiens OX=9606 GN=MPRIP PE=1 SV=3	3420.41	54.63	116533	61	61	32	190529312	177895248	0.974633	1.96514
AK17A_HUMAN	sp|Q02040|AK17A_HUMAN A-kinase anchor protein 17A OS=Homo sapiens OX=9606 GN=AKAP17A PE=1 SV=2	70.48	2.3	80735	2	2	2	2.78877e+06	2602951	0.974139	1.96447
FABD_HUMAN	sp|Q8IVS2|FABD_HUMAN Malonyl-CoA-acyl carrier protein transacylase, mitochondrial OS=Homo sapiens OX=9606 GN=MCAT PE=1 SV=2	118.66	5.13	42962	2	2	2	1450570	1.35069e+06	0.9707	1.95979
3BP5L_HUMAN	sp|Q7L8J4|3BP5L_HUMAN SH3 domain-binding protein 5-like OS=Homo sapiens OX=9606 GN=SH3BP5L PE=1 SV=1	635.83	37.4	43499	9	9	5	18117458	16852326	0.969185	1.95773
TUSC1_HUMAN	sp|Q2TAM9|TUSC1_HUMAN Tumor suppressor candidate gene 1 protein OS=Homo sapiens OX=9606 GN=TUSC1 PE=1 SV=3	68.08	6.13	23390	1	1	1	4.59485e+06	4.27078e+06	0.968099	1.95626
FA83H_HUMAN	sp|Q6ZRV2|FA83H_HUMAN Protein FAM83H OS=Homo sapiens OX=9606 GN=FAM83H PE=1 SV=3	962.98	18.07	127122	16	16	6	7.18729e+06	6.67991e+06	0.968	1.95613
Q8IWQ7_HUMAN	tr|Q8IWQ7|Q8IWQ7_HUMAN Non-specific serine/threonine protein kinase OS=Homo sapiens OX=9606 PE=2 SV=1	466.55	9.58	186038	10	7	5	8739836	8118616	0.967245	1.9551
AKT2_HUMAN	sp|P31751|AKT2_HUMAN RAC-beta serine/threonine-protein kinase OS=Homo sapiens OX=9606 GN=AKT2 PE=1 SV=2	380.83	18.5	55769	7	3	2	3478772	3228682	0.965985	1.9534
YLPM1_HUMAN	sp|P49750|YLPM1_HUMAN YLP motif-containing protein 1 OS=Homo sapiens OX=9606 GN=YLPM1 PE=1 SV=4	1304.21	18.97	241645	26	26	19	63370968	58752992	0.964458	1.95133
PAN2_HUMAN	sp|Q504Q3|PAN2_HUMAN PAN2-PAN3 deadenylation complex catalytic subunit PAN2 OS=Homo sapiens OX=9606 GN=PAN2 PE=1 SV=3	142.25	4.74	135368	4	4	4	5112202	4737381	0.963763	1.95039
FAKD5_HUMAN	sp|Q7L8L6|FAKD5_HUMAN FAST kinase domain-containing protein 5, mitochondrial OS=Homo sapiens OX=9606 GN=FASTKD5 PE=1 SV=1	117.47	5.63	86574	3	3	3	1.87859e+06	1.73935e+06	0.962512	1.9487
DOCK6_HUMAN	sp|Q96HP0|DOCK6_HUMAN Dedicator of cytokinesis protein 6 OS=Homo sapiens OX=9606 GN=DOCK6 PE=1 SV=3	1386.52	17	229558	29	6	6	8.23525e+06	7623464	0.962252	1.94835
PRP6_HUMAN	sp|O94906|PRP6_HUMAN Pre-mRNA-processing factor 6 OS=Homo sapiens OX=9606 GN=PRPF6 PE=1 SV=1	1403.71	34.11	106925	25	25	24	232276720	215016176	0.962218	1.9483
SRGP1_HUMAN	sp|Q7Z6B7|SRGP1_HUMAN SLIT-ROBO Rho GTPase-activating protein 1 OS=Homo sapiens OX=9606 GN=SRGAP1 PE=1 SV=1	1539.54	36.77	124264	33	28	18	59408504	54984796	0.961981	1.94798
ANR50_HUMAN	sp|Q9ULJ7|ANR50_HUMAN Ankyrin repeat domain-containing protein 50 OS=Homo sapiens OX=9606 GN=ANKRD50 PE=1 SV=4	368.49	9.73	155859	9	9	8	15940372	14739402	0.96061	1.94613
RS20_HUMAN	sp|P60866|RS20_HUMAN 40S ribosomal protein S20 OS=Homo sapiens OX=9606 GN=RPS20 PE=1 SV=1	28.94	10.08	13373	1	1	1	5.63658e+06	5.20758e+06	0.959411	1.94452
CAF1A_HUMAN	sp|Q13111|CAF1A_HUMAN Chromatin assembly factor 1 subunit A OS=Homo sapiens OX=9606 GN=CHAF1A PE=1 SV=3	239.54	10.04	106910	5	5	3	7.85334e+06	7252381	0.958766	1.94365
ERCC5_HUMAN	sp|P28715|ERCC5_HUMAN DNA excision repair protein ERCC-5 OS=Homo sapiens OX=9606 GN=ERCC5 PE=1 SV=3	513.32	11.8	133108	8	8	4	6110410	5642150	0.958594	1.94341
RUNX1_HUMAN	sp|Q01196|RUNX1_HUMAN Runt-related transcription factor 1 OS=Homo sapiens OX=9606 GN=RUNX1 PE=1 SV=3	183.91	13.69	48737	4	4	3	4.72204e+06	4353842	0.956496	1.94059
SAHH2_HUMAN	sp|O43865|SAHH2_HUMAN S-adenosylhomocysteine hydrolase-like protein 1 OS=Homo sapiens OX=9606 GN=AHCYL1 PE=1 SV=2	1039.49	43.96	58951	19	10	10	64673032	59547720	0.9545	1.93791
LRC8A_HUMAN	sp|Q8IWT6|LRC8A_HUMAN Volume-regulated anion channel subunit LRRC8A OS=Homo sapiens OX=9606 GN=LRRC8A PE=1 SV=1	1586.88	42.47	94199	42	40	21	77292504	71058856	0.952304	1.93496
Q7Z3D7_HUMAN	tr|Q7Z3D7|Q7Z3D7_HUMAN Uncharacterized protein DKFZp686E2459 OS=Homo sapiens OX=9606 GN=DKFZp686E2459 PE=2 SV=1	1777.18	35.98	110338	26	26	16	105992744	97439832	0.952236	1.93487
FNBP4_HUMAN	sp|Q8N3X1|FNBP4_HUMAN Formin-binding protein 4 OS=Homo sapiens OX=9606 GN=FNBP4 PE=1 SV=3	632.46	13.77	110266	9	9	5	10904274	10020046	0.951613	1.93403
GFPT1_HUMAN	sp|Q06210|GFPT1_HUMAN Glutamine--fructose-6-phosphate aminotransferase [isomerizing] 1 OS=Homo sapiens OX=9606 GN=GFPT1 PE=1 SV=3	2498.72	57.65	78806	38	33	31	607928576	557631808	0.949029	1.93057
DPYL2_HUMAN	sp|Q16555|DPYL2_HUMAN Dihydropyrimidinase-related protein 2 OS=Homo sapiens OX=9606 GN=DPYSL2 PE=1 SV=1	2787.97	68.88	62294	37	32	30	606557696	553873792	0.94253	1.9219
NUMA1_HUMAN	sp|Q14980|NUMA1_HUMAN Nuclear mitotic apparatus protein 1 OS=Homo sapiens OX=9606 GN=NUMA1 PE=1 SV=2	57.9	1.56	238260	2	2	2	3.09701e+06	2.82727e+06	0.942151	1.92139
RBM19_HUMAN	sp|Q9Y4C8|RBM19_HUMAN Probable RNA-binding protein 19 OS=Homo sapiens OX=9606 GN=RBM19 PE=1 SV=3	666.69	20.21	107332	12	5	5	12747436	11622934	0.940385	1.91904
MIO_HUMAN	sp|Q9NXC5|MIO_HUMAN GATOR complex protein MIOS OS=Homo sapiens OX=9606 GN=MIOS PE=1 SV=2	674.08	22.63	98584	13	13	11	27345832	24885602	0.937608	1.91535
HNRLL_HUMAN	sp|Q8WVV9|HNRLL_HUMAN Heterogeneous nuclear ribonucleoprotein L-like OS=Homo sapiens OX=9606 GN=HNRNPLL PE=1 SV=1	580.04	35.24	60083	11	11	10	44750140	40582068	0.932568	1.90867
MRCKB_HUMAN	sp|Q9Y5S2|MRCKB_HUMAN Serine/threonine-protein kinase MRCK beta OS=Homo sapiens OX=9606 GN=CDC42BPB PE=1 SV=2	1952.65	25.83	194315	32	16	15	71390192	64637048	0.930253	1.90561
PP1RA_HUMAN	sp|Q96QC0|PP1RA_HUMAN Serine/threonine-protein phosphatase 1 regulatory subunit 10 OS=Homo sapiens OX=9606 GN=PPP1R10 PE=1 SV=1	789.55	23.4	99058	14	14	8	29952018	27098820	0.929195	1.90421
TJAP1_HUMAN	sp|Q5JTD0|TJAP1_HUMAN Tight junction-associated protein 1 OS=Homo sapiens OX=9606 GN=TJAP1 PE=1 SV=1	480.02	22.44	61821	9	9	5	16083010	14549710	0.929071	1.90405
RPB1_HUMAN	sp|P24928|RPB1_HUMAN DNA-directed RNA polymerase II subunit RPB1 OS=Homo sapiens OX=9606 GN=POLR2A PE=1 SV=2	2189.52	26.75	217176	43	43	28	75396376	68151880	0.927876	1.90247
LIMS1_HUMAN	sp|P48059|LIMS1_HUMAN LIM and senescent cell antigen-like-containing domain protein 1 OS=Homo sapiens OX=9606 GN=LIMS1 PE=1 SV=4	216.55	20.92	37251	5	5	5	30793602	27834476	0.92786	1.90245
MYH1_HUMAN	sp|P12882|MYH1_HUMAN Myosin-1 OS=Homo sapiens OX=9606 GN=MYH1 PE=1 SV=3	36.14	0.36	223145	1	1	1	4.14564e+06	3.74633e+06	0.9275	1.90198
MYH8_HUMAN	sp|P13535|MYH8_HUMAN Myosin-8 OS=Homo sapiens OX=9606 GN=MYH8 PE=2 SV=3	36.14	0.36	222763	1	1	1	4.14564e+06	3.74633e+06	0.9275	1.90198
RBM12_HUMAN	sp|Q9NTZ6|RBM12_HUMAN RNA-binding protein 12 OS=Homo sapiens OX=9606 GN=RBM12 PE=1 SV=1	1409.13	27.9	97395	27	27	25	382726752	345147680	0.924517	1.89805
TXND9_HUMAN	sp|O14530|TXND9_HUMAN Thioredoxin domain-containing protein 9 OS=Homo sapiens OX=9606 GN=TXNDC9 PE=1 SV=2	276.18	30.09	26534	5	5	5	51646620	46350156	0.917518	1.88886
IF6_HUMAN	sp|P56537|IF6_HUMAN Eukaryotic translation initiation factor 6 OS=Homo sapiens OX=9606 GN=EIF6 PE=1 SV=1	49.22	9.8	26599	1	1	1	196615	176311	0.916368	1.88736
B4E2V3_HUMAN	tr|B4E2V3|B4E2V3_HUMAN cDNA FLJ56606, highly similar to Serine/threonine-protein kinase TAO2 OS=Homo sapiens OX=9606 PE=2 SV=1	432.47	10.58	93978	7	6	6	13588578	12167902	0.914304	1.88466
PRC2B_HUMAN	sp|Q5JSZ5|PRC2B_HUMAN Protein PRRC2B OS=Homo sapiens OX=9606 GN=PRRC2B PE=1 SV=2	849.63	11.22	242967	14	7	2	7.57843e+06	6.78332e+06	0.91371	1.88388
DDX18_HUMAN	sp|Q9NVP1|DDX18_HUMAN ATP-dependent RNA helicase DDX18 OS=Homo sapiens OX=9606 GN=DDX18 PE=1 SV=2	150.62	11.64	75407	5	5	4	5092574	4557032	0.913317	1.88337
RS3_HUMAN	sp|P23396|RS3_HUMAN 40S ribosomal protein S3 OS=Homo sapiens OX=9606 GN=RPS3 PE=1 SV=2	651.91	48.97	26688	12	8	6	65436932	58474352	0.911317	1.88076
ASH2L_HUMAN	sp|Q9UBL3|ASH2L_HUMAN Set1/Ash2 histone methyltransferase complex subunit ASH2 OS=Homo sapiens OX=9606 GN=ASH2L PE=1 SV=1	75.98	7.17	68723	2	2	1	1.48544e+06	1.32677e+06	0.910647	1.87989
SKP1_HUMAN	sp|P63208|SKP1_HUMAN S-phase kinase-associated protein 1 OS=Homo sapiens OX=9606 GN=SKP1 PE=1 SV=2	314.68	47.24	18658	6	6	5	26010588	23204058	0.908896	1.87761
RHG17_HUMAN	sp|Q68EM7|RHG17_HUMAN Rho GTPase-activating protein 17 OS=Homo sapiens OX=9606 GN=ARHGAP17 PE=1 SV=1	1151.34	40.75	95437	22	22	13	51659860	46042788	0.907549	1.87586
RIPR1_HUMAN	sp|Q6ZS17|RIPR1_HUMAN Rho family-interacting cell polarization regulator 1 OS=Homo sapiens OX=9606 GN=RIPOR1 PE=1 SV=1	350.35	6.46	132308	8	8	3	4459134	3965581	0.904386	1.87175
ASPH_HUMAN	sp|Q12797|ASPH_HUMAN Aspartyl/asparaginyl beta-hydroxylase OS=Homo sapiens OX=9606 GN=ASPH PE=1 SV=3	152.41	7.26	85863	3	3	2	812655	721237	0.901449	1.86794
KRI1_HUMAN	sp|Q8N9T8|KRI1_HUMAN Protein KRI1 homolog OS=Homo sapiens OX=9606 GN=KRI1 PE=1 SV=3	437.73	12.8	82598	7	7	2	4.49445e+06	3.98733e+06	0.900896	1.86723
CR025_HUMAN	sp|Q96B23|CR025_HUMAN Uncharacterized protein C18orf25 OS=Homo sapiens OX=9606 GN=C18orf25 PE=1 SV=3	229.47	15.35	43395	5	5	3	8.02331e+06	7109753	0.899219	1.86506
MYO9B_HUMAN	sp|Q13459|MYO9B_HUMAN Unconventional myosin-IXb OS=Homo sapiens OX=9606 GN=MYO9B PE=1 SV=3	562.26	7.79	243401	13	13	6	8018716	7104331	0.898945	1.8647
A0A499FI48_HUMAN	tr|A0A499FI48|A0A499FI48_HUMAN Protein disulfide-isomerase OS=Homo sapiens OX=9606 GN=PDIA4 PE=1 SV=1	4190.61	66.56	73061	55	4	4	15007902	13289778	0.898212	1.86376
PLOD1_HUMAN	sp|Q02809|PLOD1_HUMAN Procollagen-lysine,2-oxoglutarate 5-dioxygenase 1 OS=Homo sapiens OX=9606 GN=PLOD1 PE=1 SV=2	31.8	2.48	83550	1	1	1	2.27099e+06	2010528	0.897872	1.86332
RPR1B_HUMAN	sp|Q9NQG5|RPR1B_HUMAN Regulation of nuclear pre-mRNA domain-containing protein 1B OS=Homo sapiens OX=9606 GN=RPRD1B PE=1 SV=1	896.37	58.28	36900	15	12	8	92213728	81523864	0.895859	1.86072
SPT6H_HUMAN	sp|Q7KZ85|SPT6H_HUMAN Transcription elongation factor SPT6 OS=Homo sapiens OX=9606 GN=SUPT6H PE=1 SV=2	1818.91	25.09	199073	30	30	23	54619000	48244404	0.894576	1.85906
SF3B2_HUMAN	sp|Q13435|SF3B2_HUMAN Splicing factor 3B subunit 2 OS=Homo sapiens OX=9606 GN=SF3B2 PE=1 SV=2	1360.91	33.74	100228	21	21	18	109391256	96479240	0.892411	1.85628
LUZP1_HUMAN	sp|Q86V48|LUZP1_HUMAN Leucine zipper protein 1 OS=Homo sapiens OX=9606 GN=LUZP1 PE=1 SV=2	1747.6	27.14	120275	28	28	22	149739824	131866648	0.89024	1.85348
SMCA2_HUMAN	sp|P51531|SMCA2_HUMAN Probable global transcription activator SNF2L2 OS=Homo sapiens OX=9606 GN=SMARCA2 PE=1 SV=2	790.45	10.31	181279	14	4	2	10898225	9580150	0.887645	1.85015
KYNU_HUMAN	sp|Q16719|KYNU_HUMAN Kynureninase OS=Homo sapiens OX=9606 GN=KYNU PE=1 SV=1	27.6	3.66	52352	1	1	1	1.83827e+06	1.60803e+06	0.880561	1.84109
CPSF5_HUMAN	sp|O43809|CPSF5_HUMAN Cleavage and polyadenylation specificity factor subunit 5 OS=Homo sapiens OX=9606 GN=NUDT21 PE=1 SV=1	797.42	60.79	26227	11	11	11	407917664	356726976	0.88016	1.84058
KAP1_HUMAN	sp|P31321|KAP1_HUMAN cAMP-dependent protein kinase type I-beta regulatory subunit OS=Homo sapiens OX=9606 GN=PRKAR1B PE=1 SV=4	323.73	23.1	43073	6	5	4	6.72227e+06	5.87312e+06	0.878796	1.83884
AAPK1_HUMAN	sp|Q13131|AAPK1_HUMAN 5'-AMP-activated protein kinase catalytic subunit alpha-1 OS=Homo sapiens OX=9606 GN=PRKAA1 PE=1 SV=4	1550.64	46.69	64009	33	28	14	76621744	66763612	0.874926	1.83391
KLH22_HUMAN	sp|Q53GT1|KLH22_HUMAN Kelch-like protein 22 OS=Homo sapiens OX=9606 GN=KLHL22 PE=1 SV=2	78.29	2.52	71667	1	1	1	1.61225e+06	1.40452e+06	0.874621	1.83353
FOXK1_HUMAN	sp|P85037|FOXK1_HUMAN Forkhead box protein K1 OS=Homo sapiens OX=9606 GN=FOXK1 PE=1 SV=1	2519.64	52.25	75457	44	44	14	184230624	160335120	0.873195	1.83172
KHNYN_HUMAN	sp|O15037|KHNYN_HUMAN Protein KHNYN OS=Homo sapiens OX=9606 GN=KHNYN PE=1 SV=3	353.45	15.04	74534	6	6	3	4.05229e+06	3.52484e+06	0.872438	1.83075
IRS2_HUMAN	sp|Q9Y4H2|IRS2_HUMAN Insulin receptor substrate 2 OS=Homo sapiens OX=9606 GN=IRS2 PE=1 SV=2	1037.86	13.6	137334	22	22	2	6276444	5.4581e+06	0.87207	1.83029
RPGF6_HUMAN	sp|Q8TEU7|RPGF6_HUMAN Rap guanine nucleotide exchange factor 6 OS=Homo sapiens OX=9606 GN=RAPGEF6 PE=1 SV=2	1048.61	16.18	179423	18	17	14	24409146	21213782	0.871198	1.82918
KIF14_HUMAN	sp|Q15058|KIF14_HUMAN Kinesin-like protein KIF14 OS=Homo sapiens OX=9606 GN=KIF14 PE=1 SV=1	439.96	7.34	186492	9	9	9	12653535	10988976	0.870134	1.82783
PDIA5_HUMAN	sp|Q14554|PDIA5_HUMAN Protein disulfide-isomerase A5 OS=Homo sapiens OX=9606 GN=PDIA5 PE=1 SV=1	768.98	42	59594	14	14	14	95533672	82960352	0.87003	1.8277
TGFI1_HUMAN	sp|O43294|TGFI1_HUMAN Transforming growth factor beta-1-induced transcript 1 protein OS=Homo sapiens OX=9606 GN=TGFB1I1 PE=1 SV=2	115.26	5.21	49814	2	2	1	570106	494907	0.869547	1.82709
SLAI2_HUMAN	sp|Q9P270|SLAI2_HUMAN SLAIN motif-containing protein 2 OS=Homo sapiens OX=9606 GN=SLAIN2 PE=1 SV=2	645.64	30.81	62543	12	12	6	20606836	17870678	0.868089	1.82524
MSD2_HUMAN	sp|Q6P1R3|MSD2_HUMAN Myb/SANT-like DNA-binding domain-containing protein 2 OS=Homo sapiens OX=9606 GN=MSANTD2 PE=1 SV=1	407	21.65	61319	7	7	4	8992711	7.79577e+06	0.867553	1.82457
H7BZJ3_HUMAN	tr|H7BZJ3|H7BZJ3_HUMAN Protein disulfide-isomerase A3 (Fragment) OS=Homo sapiens OX=9606 GN=PDIA3 PE=1 SV=1	550.71	41.46	13519	7	2	2	342498944	296862272	0.867312	1.82426
CPSF7_HUMAN	sp|Q8N684|CPSF7_HUMAN Cleavage and polyadenylation specificity factor subunit 7 OS=Homo sapiens OX=9606 GN=CPSF7 PE=1 SV=1	725.32	29.94	52050	14	14	10	140302640	121525424	0.866334	1.82302
LGMN_HUMAN	sp|Q99538|LGMN_HUMAN Legumain OS=Homo sapiens OX=9606 GN=LGMN PE=1 SV=1	113.61	7.16	49411	2	2	2	15258457	13185108	0.862918	1.81871
P78365_HUMAN	tr|P78365|P78365_HUMAN Polyhomeotic 2 homolog OS=Homo sapiens OX=9606 GN=HPH2 PE=2 SV=1	188.09	7.85	47188	3	1	1	2.9995e+06	2.58988e+06	0.861784	1.81728
LRC8E_HUMAN	sp|Q6NSJ5|LRC8E_HUMAN Volume-regulated anion channel subunit LRRC8E OS=Homo sapiens OX=9606 GN=LRRC8E PE=1 SV=2	397.9	13.69	90247	8	7	6	12228715	10554609	0.861218	1.81657
CHD8_HUMAN	sp|Q9HCK8|CHD8_HUMAN Chromodomain-helicase-DNA-binding protein 8 OS=Homo sapiens OX=9606 GN=CHD8 PE=1 SV=5	556.17	7.05	290519	13	9	5	9339153	8054493	0.86012	1.81519
LSG1_HUMAN	sp|Q9H089|LSG1_HUMAN Large subunit GTPase 1 homolog OS=Homo sapiens OX=9606 GN=LSG1 PE=1 SV=2	138.7	5.02	75225	4	4	4	19943038	17186700	0.859025	1.81381
PDLI4_HUMAN	sp|P50479|PDLI4_HUMAN PDZ and LIM domain protein 4 OS=Homo sapiens OX=9606 GN=PDLIM4 PE=1 SV=2	454.8	33.33	35398	9	9	3	17987222	15498045	0.858732	1.81344
FGD1_HUMAN	sp|P98174|FGD1_HUMAN FYVE, RhoGEF and PH domain-containing protein 1 OS=Homo sapiens OX=9606 GN=FGD1 PE=1 SV=2	323.59	5.93	106561	6	6	2	3.43492e+06	2.95782e+06	0.857876	1.81237
BACD3_HUMAN	sp|Q9H3F6|BACD3_HUMAN BTB/POZ domain-containing adapter for CUL3-mediated RhoA degradation protein 3 OS=Homo sapiens OX=9606 GN=KCTD10 PE=1 SV=1	308.28	25.24	35432	6	1	1	4.4232e+06	3.80567e+06	0.856678	1.81086
CLOCK_HUMAN	sp|O15516|CLOCK_HUMAN Circadian locomoter output cycles protein kaput OS=Homo sapiens OX=9606 GN=CLOCK PE=1 SV=1	232.74	6.62	95304	4	4	3	11073546	9525510	0.856369	1.81048
ZCRB1_HUMAN	sp|Q8TBF4|ZCRB1_HUMAN Zinc finger CCHC-type and RNA-binding motif-containing protein 1 OS=Homo sapiens OX=9606 GN=ZCRB1 PE=1 SV=2	74.84	8.76	24592	1	1	1	1.00715e+06	865870	0.85556	1.80946
H0YD52_HUMAN	tr|H0YD52|H0YD52_HUMAN Clathrin interactor 1 (Fragment) OS=Homo sapiens OX=9606 GN=CLINT1 PE=1 SV=1	164.98	23.31	13235	3	3	1	37245172	31963696	0.852999	1.80625
EED_HUMAN	sp|O75530|EED_HUMAN Polycomb protein EED OS=Homo sapiens OX=9606 GN=EED PE=1 SV=2	477.87	31.97	50198	9	9	8	34895580	29932092	0.852267	1.80534
NU214_HUMAN	sp|P35658|NU214_HUMAN Nuclear pore complex protein Nup214 OS=Homo sapiens OX=9606 GN=NUP214 PE=1 SV=2	809.36	10.62	213620	15	15	9	16576432	14191320	0.849493	1.80187
TRPS1_HUMAN	sp|Q9UHF7|TRPS1_HUMAN Zinc finger transcription factor Trps1 OS=Homo sapiens OX=9606 GN=TRPS1 PE=1 SV=2	434.47	10.15	141521	10	10	6	13273671	11341314	0.846638	1.79831
H0YH31_HUMAN	tr|H0YH31|H0YH31_HUMAN 2-oxoisovalerate dehydrogenase subunit alpha (Fragment) OS=Homo sapiens OX=9606 GN=BCKDHA PE=3 SV=1	195.87	33.18	23198	4	1	1	196615	167524	0.842612	1.79329
MED1_HUMAN	sp|Q15648|MED1_HUMAN Mediator of RNA polymerase II transcription subunit 1 OS=Homo sapiens OX=9606 GN=MED1 PE=1 SV=4	529.09	8.29	168478	9	9	3	4355921	3.707e+06	0.840893	1.79116
SNX24_HUMAN	sp|Q9Y343|SNX24_HUMAN Sorting nexin-24 OS=Homo sapiens OX=9606 GN=SNX24 PE=1 SV=1	159.15	17.16	19818	3	3	3	6.50363e+06	5533103	0.840461	1.79062
PCID2_HUMAN	sp|Q5JVF3|PCID2_HUMAN PCI domain-containing protein 2 OS=Homo sapiens OX=9606 GN=PCID2 PE=1 SV=2	315.84	16.54	46030	5	5	5	8433053	7164510	0.838431	1.7881
RBM39_HUMAN	sp|Q14498|RBM39_HUMAN RNA-binding protein 39 OS=Homo sapiens OX=9606 GN=RBM39 PE=1 SV=2	327.39	16.23	59380	6	6	5	18982928	16117208	0.837517	1.78697
CCDC6_HUMAN	sp|Q16204|CCDC6_HUMAN Coiled-coil domain-containing protein 6 OS=Homo sapiens OX=9606 GN=CCDC6 PE=1 SV=2	1849.77	48.52	53291	27	27	13	218589872	185150016	0.834086	1.78273
BAZ1B_HUMAN	sp|Q9UIG0|BAZ1B_HUMAN Tyrosine-protein kinase BAZ1B OS=Homo sapiens OX=9606 GN=BAZ1B PE=1 SV=2	2021.87	24.54	170903	35	35	21	84495184	71518512	0.833065	1.78147
PAK4_HUMAN	sp|O96013|PAK4_HUMAN Serine/threonine-protein kinase PAK 4 OS=Homo sapiens OX=9606 GN=PAK4 PE=1 SV=1	543.56	26.73	64072	12	12	5	6896518	5.83098e+06	0.831489	1.77952
DGKZ_HUMAN	sp|Q13574|DGKZ_HUMAN Diacylglycerol kinase zeta OS=Homo sapiens OX=9606 GN=DGKZ PE=1 SV=4	88.89	2.91	103981	2	2	1	196615	166202	0.831185	1.77915
SAFB1_HUMAN	sp|Q15424|SAFB1_HUMAN Scaffold attachment factor B1 OS=Homo sapiens OX=9606 GN=SAFB PE=1 SV=4	1982.01	31.69	102642	28	13	6	59767036	50454728	0.829257	1.77677
CRTAP_HUMAN	sp|O75718|CRTAP_HUMAN Cartilage-associated protein OS=Homo sapiens OX=9606 GN=CRTAP PE=1 SV=1	52.32	6.23	46562	2	2	2	3.76991e+06	3.18243e+06	0.829217	1.77672
KAP0_HUMAN	sp|P10644|KAP0_HUMAN cAMP-dependent protein kinase type I-alpha regulatory subunit OS=Homo sapiens OX=9606 GN=PRKAR1A PE=1 SV=1	586.47	30.18	42982	11	10	8	57202072	48167996	0.825625	1.7723
A0A2R8Y661_HUMAN	tr|A0A2R8Y661|A0A2R8Y661_HUMAN Cyclic nucleotide ras GEF OS=Homo sapiens OX=9606 GN=RAPGEF2 PE=1 SV=1	285.03	5.64	174302	8	7	2	1.77623e+06	1.49569e+06	0.825612	1.77229
V9GYF0_HUMAN	tr|V9GYF0|V9GYF0_HUMAN Rho guanine nucleotide exchange factor 2 (Fragment) OS=Homo sapiens OX=9606 GN=ARHGEF2 PE=1 SV=1	1067.72	49.81	29476	20	1	1	4.55073e+06	3.83138e+06	0.825385	1.77201
FA83D_HUMAN	sp|Q9H4H8|FA83D_HUMAN Protein FAM83D OS=Homo sapiens OX=9606 GN=FAM83D PE=1 SV=3	176.28	5.47	64424	3	3	3	9921458	8348264	0.824542	1.77097
DHX8_HUMAN	sp|Q14562|DHX8_HUMAN ATP-dependent RNA helicase DHX8 OS=Homo sapiens OX=9606 GN=DHX8 PE=1 SV=1	191.5	3.61	139315	4	2	2	679916	571583	0.823225	1.76936
ELOA1_HUMAN	sp|Q14241|ELOA1_HUMAN Elongin-A OS=Homo sapiens OX=9606 GN=ELOA PE=1 SV=2	441.08	16.04	89909	7	7	6	53547384	44979400	0.822066	1.76794
ADAS_HUMAN	sp|O00116|ADAS_HUMAN Alkyldihydroxyacetonephosphate synthase, peroxisomal OS=Homo sapiens OX=9606 GN=AGPS PE=1 SV=1	92.35	7.75	72912	3	3	2	2.76712e+06	2321661	0.820388	1.76588
RICTR_HUMAN	sp|Q6R327|RICTR_HUMAN Rapamycin-insensitive companion of mTOR OS=Homo sapiens OX=9606 GN=RICTOR PE=1 SV=1	816.7	10.3	192218	15	15	10	29516076	24719498	0.817766	1.76267
RCN2_HUMAN	sp|Q14257|RCN2_HUMAN Reticulocalbin-2 OS=Homo sapiens OX=9606 GN=RCN2 PE=1 SV=1	396.01	23.34	36876	5	5	5	9549222	7982750	0.81512	1.75944
RPAB4_HUMAN	sp|P53803|RPAB4_HUMAN DNA-directed RNA polymerases I, II, and III subunit RPABC4 OS=Homo sapiens OX=9606 GN=POLR2K PE=1 SV=1	33.05	12.07	7004	1	1	1	14792422	12363005	0.814789	1.75904
DAPK3_HUMAN	sp|O43293|DAPK3_HUMAN Death-associated protein kinase 3 OS=Homo sapiens OX=9606 GN=DAPK3 PE=1 SV=1	523.39	33.04	52536	10	10	8	26624568	22200504	0.811452	1.75498
SNUT1_HUMAN	sp|O43290|SNUT1_HUMAN U4/U6.U5 tri-snRNP-associated protein 1 OS=Homo sapiens OX=9606 GN=SART1 PE=1 SV=1	1236.35	34.88	90255	23	23	13	76848200	64064892	0.81114	1.7546
TBB2A_HUMAN	sp|Q13885|TBB2A_HUMAN Tubulin beta-2A chain OS=Homo sapiens OX=9606 GN=TUBB2A PE=1 SV=1	2246.27	53.03	49907	32	1	1	1.26138e+06	1.05151e+06	0.811074	1.75452
POGZ_HUMAN	sp|Q7Z3K3|POGZ_HUMAN Pogo transposable element with ZNF domain OS=Homo sapiens OX=9606 GN=POGZ PE=1 SV=2	982.71	18.72	155344	16	16	10	24456638	20359388	0.809086	1.7521
RNT2_HUMAN	sp|O00584|RNT2_HUMAN Ribonuclease T2 OS=Homo sapiens OX=9606 GN=RNASET2 PE=1 SV=2	43.51	3.91	29481	1	1	1	2.47932e+06	2062480	0.808054	1.75085
BBX_HUMAN	sp|Q8WY36|BBX_HUMAN HMG box transcription factor BBX OS=Homo sapiens OX=9606 GN=BBX PE=1 SV=1	262.41	10.41	105130	6	6	2	2.7217e+06	2.26303e+06	0.807365	1.75001
NHP2_HUMAN	sp|Q9NX24|NHP2_HUMAN H/ACA ribonucleoprotein complex subunit 2 OS=Homo sapiens OX=9606 GN=NHP2 PE=1 SV=1	211.35	24.84	17201	3	3	3	17246820	14329019	0.806227	1.74863
DJC21_HUMAN	sp|Q5F1R6|DJC21_HUMAN DnaJ homolog subfamily C member 21 OS=Homo sapiens OX=9606 GN=DNAJC21 PE=1 SV=2	635.18	25.61	62028	8	8	6	15187097	12616142	0.806042	1.74841
ARHG2_HUMAN	sp|Q92974|ARHG2_HUMAN Rho guanine nucleotide exchange factor 2 OS=Homo sapiens OX=9606 GN=ARHGEF2 PE=1 SV=4	3312.91	47.57	111543	53	34	26	292968256	243338240	0.805836	1.74816
UVRAG_HUMAN	sp|Q9P2Y5|UVRAG_HUMAN UV radiation resistance-associated gene protein OS=Homo sapiens OX=9606 GN=UVRAG PE=1 SV=1	192.27	13.45	78151	4	4	1	6538310	5422440	0.803642	1.7455
PACS1_HUMAN	sp|Q6VY07|PACS1_HUMAN Phosphofurin acidic cluster sorting protein 1 OS=Homo sapiens OX=9606 GN=PACS1 PE=1 SV=2	53.03	2.08	104898	2	2	2	3.51416e+06	2.91376e+06	0.803322	1.74511
A16L1_HUMAN	sp|Q676U5|A16L1_HUMAN Autophagy-related protein 16-1 OS=Homo sapiens OX=9606 GN=ATG16L1 PE=1 SV=2	191.29	11.86	68265	6	6	3	6761268	5602321	0.802349	1.74394
P66A_HUMAN	sp|Q86YP4|P66A_HUMAN Transcriptional repressor p66-alpha OS=Homo sapiens OX=9606 GN=GATAD2A PE=1 SV=1	891.47	31.28	68063	18	16	9	50264836	41630308	0.801703	1.74316
UFL1_HUMAN	sp|O94874|UFL1_HUMAN E3 UFM1-protein ligase 1 OS=Homo sapiens OX=9606 GN=UFL1 PE=1 SV=2	704.71	20.4	89595	14	14	13	35806248	29642768	0.801087	1.74241
NXF1_HUMAN	sp|Q9UBU9|NXF1_HUMAN Nuclear RNA export factor 1 OS=Homo sapiens OX=9606 GN=NXF1 PE=1 SV=1	1140.06	42.33	70182	18	18	18	121844928	100649464	0.797911	1.73858
QSOX2_HUMAN	sp|Q6ZRP7|QSOX2_HUMAN Sulfhydryl oxidase 2 OS=Homo sapiens OX=9606 GN=QSOX2 PE=1 SV=3	30.1	2.29	77529	1	1	1	196615	162265	0.796596	1.737
NSL1_HUMAN	sp|Q96IY1|NSL1_HUMAN Kinetochore-associated protein NSL1 homolog OS=Homo sapiens OX=9606 GN=NSL1 PE=1 SV=3	89.36	17.08	32162	3	3	2	3.5637e+06	2938399	0.795274	1.73541
IF4E_HUMAN	sp|P06730|IF4E_HUMAN Eukaryotic translation initiation factor 4E OS=Homo sapiens OX=9606 GN=EIF4E PE=1 SV=2	277.12	34.1	25097	5	5	5	92502320	76265888	0.795166	1.73528
FAK1_HUMAN	sp|Q05397|FAK1_HUMAN Focal adhesion kinase 1 OS=Homo sapiens OX=9606 GN=PTK2 PE=1 SV=2	1706.18	34.98	119233	28	28	16	78089800	64369668	0.794865	1.73491
DDX54_HUMAN	sp|Q8TDD1|DDX54_HUMAN ATP-dependent RNA helicase DDX54 OS=Homo sapiens OX=9606 GN=DDX54 PE=1 SV=2	91.17	4.88	98595	3	3	3	4801285	3.95161e+06	0.792638	1.73224
ZN787_HUMAN	sp|Q6DD87|ZN787_HUMAN Zinc finger protein 787 OS=Homo sapiens OX=9606 GN=ZNF787 PE=1 SV=4	44.83	3.4	40428	1	1	1	5913930	4.85685e+06	0.789522	1.7285
RPB7_HUMAN	sp|P62487|RPB7_HUMAN DNA-directed RNA polymerase II subunit RPB7 OS=Homo sapiens OX=9606 GN=POLR2G PE=1 SV=1	125.12	18.02	19294	3	3	3	12547044	10294204	0.788103	1.7268
LIPA1_HUMAN	sp|Q13136|LIPA1_HUMAN Liprin-alpha-1 OS=Homo sapiens OX=9606 GN=PPFIA1 PE=1 SV=1	1390.79	30.87	135779	27	27	19	97092176	79577928	0.786631	1.72504
EVI5_HUMAN	sp|O60447|EVI5_HUMAN Ecotropic viral integration site 5 protein homolog OS=Homo sapiens OX=9606 GN=EVI5 PE=1 SV=3	101.93	4.69	92949	4	4	1	3.10558e+06	2.54496e+06	0.786398	1.72476
MIER2_HUMAN	sp|Q8N344|MIER2_HUMAN Mesoderm induction early response protein 2 OS=Homo sapiens OX=9606 GN=MIER2 PE=1 SV=2	33.83	1.65	59944	1	1	1	863247	706345	0.784217	1.72216
DEN4C_HUMAN	sp|Q5VZ89|DEN4C_HUMAN DENN domain-containing protein 4C OS=Homo sapiens OX=9606 GN=DENND4C PE=1 SV=3	1441.27	21.27	212711	30	30	16	36552596	29871996	0.782438	1.72003
RBM5_HUMAN	sp|P52756|RBM5_HUMAN RNA-binding protein 5 OS=Homo sapiens OX=9606 GN=RBM5 PE=1 SV=2	476.57	13.74	92154	7	7	5	19988828	16294911	0.778845	1.71576
DSN1_HUMAN	sp|Q9H410|DSN1_HUMAN Kinetochore-associated protein DSN1 homolog OS=Homo sapiens OX=9606 GN=DSN1 PE=1 SV=2	282.15	18.26	40067	5	5	2	4.67645e+06	3810167	0.778058	1.71482
LMNA_HUMAN	sp|P02545|LMNA_HUMAN Prelamin-A/C OS=Homo sapiens OX=9606 GN=LMNA PE=1 SV=1	2994.26	59.34	74139	44	6	4	116874792	95221936	0.77802	1.71478
WNK1_HUMAN	sp|Q9H4A3|WNK1_HUMAN Serine/threonine-protein kinase WNK1 OS=Homo sapiens OX=9606 GN=WNK1 PE=1 SV=2	983.6	12.22	250794	22	21	14	53169048	43294464	0.777214	1.71382
MAGD2_HUMAN	sp|Q9UNF1|MAGD2_HUMAN Melanoma-associated antigen D2 OS=Homo sapiens OX=9606 GN=MAGED2 PE=1 SV=2	135.75	8.91	64954	4	4	3	3.01602e+06	2.4552e+06	0.77681	1.71334
HYCCI_HUMAN	sp|Q9BYI3|HYCCI_HUMAN Hyccin OS=Homo sapiens OX=9606 GN=FAM126A PE=1 SV=2	188.75	11.9	57625	4	4	4	6077573	4947131	0.776715	1.71322
RL31_HUMAN	sp|P62899|RL31_HUMAN 60S ribosomal protein L31 OS=Homo sapiens OX=9606 GN=RPL31 PE=1 SV=1	88.33	18.4	14463	2	2	2	15797126	12851487	0.775891	1.71225
B4DVJ0_HUMAN	tr|B4DVJ0|B4DVJ0_HUMAN Glucose-6-phosphate isomerase OS=Homo sapiens OX=9606 PE=2 SV=1	653.95	36.16	59991	13	1	1	19515126	15866002	0.774964	1.71115
G6PI_HUMAN	sp|P06744|G6PI_HUMAN Glucose-6-phosphate isomerase OS=Homo sapiens OX=9606 GN=GPI PE=1 SV=4	653.95	34.41	63147	13	1	1	19515126	15866002	0.774964	1.71115
UBP19_HUMAN	sp|O94966|UBP19_HUMAN Ubiquitin carboxyl-terminal hydrolase 19 OS=Homo sapiens OX=9606 GN=USP19 PE=1 SV=2	358.04	9.33	145651	8	8	7	9864507	8019589	0.774899	1.71107
ZC3HE_HUMAN	sp|Q6PJT7|ZC3HE_HUMAN Zinc finger CCCH domain-containing protein 14 OS=Homo sapiens OX=9606 GN=ZC3H14 PE=1 SV=1	591.71	25.14	82876	10	10	6	24582794	19958718	0.772988	1.70881
S4R3H4_HUMAN	tr|S4R3H4|S4R3H4_HUMAN Apoptotic chromatin condensation inducer in the nucleus OS=Homo sapiens OX=9606 GN=ACIN1 PE=1 SV=1	576.18	10.83	145442	10	10	6	13638629	11071059	0.772712	1.70848
SNTB2_HUMAN	sp|Q13425|SNTB2_HUMAN Beta-2-syntrophin OS=Homo sapiens OX=9606 GN=SNTB2 PE=1 SV=1	1590.22	43.33	57950	28	28	12	110099608	89280808	0.77123	1.70672
CLIP2_HUMAN	sp|Q9UDT6|CLIP2_HUMAN CAP-Gly domain-containing linker protein 2 OS=Homo sapiens OX=9606 GN=CLIP2 PE=1 SV=1	555.55	12.91	115837	13	5	4	9797698	7923148	0.767249	1.70202
HSPB1_HUMAN	sp|P04792|HSPB1_HUMAN Heat shock protein beta-1 OS=Homo sapiens OX=9606 GN=HSPB1 PE=1 SV=2	696.17	71.22	22783	13	13	10	162846048	131626760	0.766562	1.70121
TRXR1_HUMAN	sp|Q16881|TRXR1_HUMAN Thioredoxin reductase 1, cytoplasmic OS=Homo sapiens OX=9606 GN=TXNRD1 PE=1 SV=3	153.9	9.71	70906	3	3	3	2210689	1.78656e+06	0.766305	1.70091
RINI_HUMAN	sp|P13489|RINI_HUMAN Ribonuclease inhibitor OS=Homo sapiens OX=9606 GN=RNH1 PE=1 SV=2	58.69	3.25	49973	1	1	1	1.81931e+06	1.46801e+06	0.764081	1.69829
AMPD2_HUMAN	sp|Q01433|AMPD2_HUMAN AMP deaminase 2 OS=Homo sapiens OX=9606 GN=AMPD2 PE=1 SV=2	1266.08	30.26	100688	23	23	21	268138624	216121104	0.762479	1.6964
RS14_HUMAN	sp|P62263|RS14_HUMAN 40S ribosomal protein S14 OS=Homo sapiens OX=9606 GN=RPS14 PE=1 SV=3	274.63	23.84	16273	4	4	4	35008400	28184748	0.760831	1.69447
UHRF1_HUMAN	sp|Q96T88|UHRF1_HUMAN E3 ubiquitin-protein ligase UHRF1 OS=Homo sapiens OX=9606 GN=UHRF1 PE=1 SV=1	1124.51	32.79	89814	20	19	19	134945680	108636456	0.760747	1.69437
KEAP1_HUMAN	sp|Q14145|KEAP1_HUMAN Kelch-like ECH-associated protein 1 OS=Homo sapiens OX=9606 GN=KEAP1 PE=1 SV=2	302.51	17.47	69666	8	8	8	29029518	23341244	0.758979	1.69229
SLBP_HUMAN	sp|Q14493|SLBP_HUMAN Histone RNA hairpin-binding protein OS=Homo sapiens OX=9606 GN=SLBP PE=1 SV=1	146.21	12.22	31286	3	3	2	10322718	8299620	0.758912	1.69221
MTMR5_HUMAN	sp|O95248|MTMR5_HUMAN Myotubularin-related protein 5 OS=Homo sapiens OX=9606 GN=SBF1 PE=1 SV=4	2793.57	31.37	208443	45	45	38	165071280	132676936	0.758446	1.69167
WDR59_HUMAN	sp|Q6PJI9|WDR59_HUMAN GATOR complex protein WDR59 OS=Homo sapiens OX=9606 GN=WDR59 PE=1 SV=2	351.4	9.14	109793	7	7	4	6689281	5369768	0.756626	1.68954
AATF_HUMAN	sp|Q9NY61|AATF_HUMAN Protein AATF OS=Homo sapiens OX=9606 GN=AATF PE=1 SV=1	568.21	25.54	63133	12	12	6	8737184	7.00557e+06	0.754953	1.68758
APBB2_HUMAN	sp|Q92870|APBB2_HUMAN Amyloid-beta A4 precursor protein-binding family B member 2 OS=Homo sapiens OX=9606 GN=APBB2 PE=1 SV=3	213.56	5.94	83374	4	4	1	1.51298e+06	1.21271e+06	0.75446	1.687
GBF1_HUMAN	sp|Q92538|GBF1_HUMAN Golgi-specific brefeldin A-resistance guanine nucleotide exchange factor 1 OS=Homo sapiens OX=9606 GN=GBF1 PE=1 SV=2	882.64	14.52	206446	16	16	12	19342392	15502764	0.754377	1.6869
S10AA_HUMAN	sp|P60903|S10AA_HUMAN Protein S100-A10 OS=Homo sapiens OX=9606 GN=S100A10 PE=1 SV=2	877.8	35.05	11203	16	16	16	814316224	652618496	0.754269	1.68678
TBB4B_HUMAN	sp|P68371|TBB4B_HUMAN Tubulin beta-4B chain OS=Homo sapiens OX=9606 GN=TUBB4B PE=1 SV=1	2830.8	72.36	49831	39	1	1	113631728	91007064	0.753303	1.68565
TRXR3_HUMAN	sp|Q86VQ6|TRXR3_HUMAN Thioredoxin reductase 3 OS=Homo sapiens OX=9606 GN=TXNRD3 PE=1 SV=4	82.58	5.13	70683	2	2	2	3.14718e+06	2.51815e+06	0.751922	1.68404
SRRT_HUMAN	sp|Q9BXP5|SRRT_HUMAN Serrate RNA effector molecule homolog OS=Homo sapiens OX=9606 GN=SRRT PE=1 SV=1	1708.46	32.19	100666	27	26	21	758805632	607019520	0.75163	1.68369
RPAB3_HUMAN	sp|P52434|RPAB3_HUMAN DNA-directed RNA polymerases I, II, and III subunit RPABC3 OS=Homo sapiens OX=9606 GN=POLR2H PE=1 SV=4	370.95	48.67	17143	5	5	5	26068198	20823424	0.749534	1.68125
C1QBP_HUMAN	sp|Q07021|C1QBP_HUMAN Complement component 1 Q subcomponent-binding protein, mitochondrial OS=Homo sapiens OX=9606 GN=C1QBP PE=1 SV=1	273.2	26.24	31362	4	4	4	14633588	11683155	0.748764	1.68035
SPAS2_HUMAN	sp|Q86XZ4|SPAS2_HUMAN Spermatogenesis-associated serine-rich protein 2 OS=Homo sapiens OX=9606 GN=SPATS2 PE=1 SV=1	306.43	11.56	59545	4	4	3	11824992	9437041	0.748185	1.67968
AP3B1_HUMAN	sp|O00203|AP3B1_HUMAN AP-3 complex subunit beta-1 OS=Homo sapiens OX=9606 GN=AP3B1 PE=1 SV=3	1451.36	29.71	121320	25	21	20	212147504	169002000	0.74559	1.67666
LIN54_HUMAN	sp|Q6MZP7|LIN54_HUMAN Protein lin-54 homolog OS=Homo sapiens OX=9606 GN=LIN54 PE=1 SV=3	95.88	2.54	79494	2	2	1	3.69915e+06	2.94609e+06	0.745226	1.67624
F120A_HUMAN	sp|Q9NZB2|F120A_HUMAN Constitutive coactivator of PPAR-gamma-like protein 1 OS=Homo sapiens OX=9606 GN=FAM120A PE=1 SV=2	2349.78	39.09	121888	36	36	26	217989760	173284336	0.742499	1.67307
RGAP1_HUMAN	sp|Q9H0H5|RGAP1_HUMAN Rac GTPase-activating protein 1 OS=Homo sapiens OX=9606 GN=RACGAP1 PE=1 SV=1	499.9	16.61	71027	8	8	6	32754780	26015404	0.741278	1.67166
RBM26_HUMAN	sp|Q5T8P6|RBM26_HUMAN RNA-binding protein 26 OS=Homo sapiens OX=9606 GN=RBM26 PE=1 SV=3	325.46	8.14	113597	7	5	5	20655654	16375068	0.738582	1.66853
HAP28_HUMAN	sp|Q13442|HAP28_HUMAN 28 kDa heat- and acid-stable phosphoprotein OS=Homo sapiens OX=9606 GN=PDAP1 PE=1 SV=1	389.44	23.2	20630	5	5	4	34681176	27459354	0.736763	1.66643
WDR20_HUMAN	sp|Q8TBZ3|WDR20_HUMAN WD repeat-containing protein 20 OS=Homo sapiens OX=9606 GN=WDR20 PE=1 SV=2	241.84	9.49	62893	5	5	2	3.59844e+06	2848090	0.73624	1.66583
NIPA_HUMAN	sp|Q86WB0|NIPA_HUMAN Nuclear-interacting partner of ALK OS=Homo sapiens OX=9606 GN=ZC3HC1 PE=1 SV=1	1656.79	47.61	55262	28	28	11	48602400	38391768	0.733387	1.66254
RING1_HUMAN	sp|Q06587|RING1_HUMAN E3 ubiquitin-protein ligase RING1 OS=Homo sapiens OX=9606 GN=RING1 PE=1 SV=2	705.44	38.67	42429	8	6	6	10685224	8434595	0.732391	1.66139
GPS2_HUMAN	sp|Q13227|GPS2_HUMAN G protein pathway suppressor 2 OS=Homo sapiens OX=9606 GN=GPS2 PE=1 SV=3	65.17	5.81	36689	2	2	2	10510373	8292394	0.731664	1.66055
RS3A_HUMAN	sp|P61247|RS3A_HUMAN 40S ribosomal protein S3a OS=Homo sapiens OX=9606 GN=RPS3A PE=1 SV=2	360.16	22.73	29945	5	5	5	15460552	12192660	0.731039	1.65983
ATGA1_HUMAN	sp|Q9BSB4|ATGA1_HUMAN Autophagy-related protein 101 OS=Homo sapiens OX=9606 GN=ATG101 PE=1 SV=1	119.66	19.72	25003	3	3	3	2723555	2.14503e+06	0.729122	1.65763
UBE2O_HUMAN	sp|Q9C0C9|UBE2O_HUMAN (E3-independent) E2 ubiquitin-conjugating enzyme OS=Homo sapiens OX=9606 GN=UBE2O PE=1 SV=3	2287.29	36.61	141293	39	39	16	137669648	108395704	0.728715	1.65716
RSU1_HUMAN	sp|Q15404|RSU1_HUMAN Ras suppressor protein 1 OS=Homo sapiens OX=9606 GN=RSU1 PE=1 SV=3	287.53	28.16	31540	5	5	5	34242540	26947630	0.727986	1.65633
TRAF2_HUMAN	sp|Q12933|TRAF2_HUMAN TNF receptor-associated factor 2 OS=Homo sapiens OX=9606 GN=TRAF2 PE=1 SV=2	944.83	34.33	55859	16	16	13	64827888	50996544	0.727403	1.65566
CE120_HUMAN	sp|Q8N960|CE120_HUMAN Centrosomal protein of 120 kDa OS=Homo sapiens OX=9606 GN=CEP120 PE=1 SV=2	81.31	1.83	112640	2	2	2	2.23706e+06	1.75966e+06	0.727311	1.65555
#C#KRT81_HUMAN	sp|Q14533|KRT81_HUMAN Keratin, type II cuticular Hb1 OS=Homo sapiens OX=9606 GN=KRT81 PE=1 SV=3	369.48	13.47	54928	5	5	5	66473124	52243204	0.72609	1.65415
ATPG_HUMAN	sp|P36542|ATPG_HUMAN ATP synthase subunit gamma, mitochondrial OS=Homo sapiens OX=9606 GN=ATP5F1C PE=1 SV=1	309.59	23.49	32996	7	7	7	159515824	125288016	0.725167	1.65309
SDCG8_HUMAN	sp|Q86SQ7|SDCG8_HUMAN Serologically defined colon cancer antigen 8 OS=Homo sapiens OX=9606 GN=SDCCAG8 PE=1 SV=1	292.43	14.87	82682	8	8	4	6627588	5202038	0.724211	1.652
PCF11_HUMAN	sp|O94913|PCF11_HUMAN Pre-mRNA cleavage complex 2 protein Pcf11 OS=Homo sapiens OX=9606 GN=PCF11 PE=1 SV=3	196.78	8.3	173050	6	6	3	4276739	3355214	0.723511	1.6512
MSH6_HUMAN	sp|P52701|MSH6_HUMAN DNA mismatch repair protein Msh6 OS=Homo sapiens OX=9606 GN=MSH6 PE=1 SV=2	2513.66	34.41	152786	53	53	33	171410992	134248768	0.721067	1.6484
ZDHC5_HUMAN	sp|Q9C0B5|ZDHC5_HUMAN Palmitoyltransferase ZDHHC5 OS=Homo sapiens OX=9606 GN=ZDHHC5 PE=1 SV=2	615.44	23.64	77545	14	14	1	1.83317e+06	1.43467e+06	0.719997	1.64718
PYGB_HUMAN	sp|P11216|PYGB_HUMAN Glycogen phosphorylase, brain form OS=Homo sapiens OX=9606 GN=PYGB PE=1 SV=5	3852.58	58.13	96696	52	43	43	2285645056	1788607616	0.719853	1.64701
PRC1_HUMAN	sp|O43663|PRC1_HUMAN Protein regulator of cytokinesis 1 OS=Homo sapiens OX=9606 GN=PRC1 PE=1 SV=2	211.6	9.52	71607	4	4	3	5175508	4.04824e+06	0.719211	1.64628
HM13_HUMAN	sp|Q8TCT9|HM13_HUMAN Minor histocompatibility antigen H13 OS=Homo sapiens OX=9606 GN=HM13 PE=1 SV=1	28.59	2.65	41488	1	1	1	789474	617364	0.718848	1.64587
SMRCD_HUMAN	sp|Q9H4L7|SMRCD_HUMAN SWI/SNF-related matrix-associated actin-dependent regulator of chromatin subfamily A containing DEAD/H box 1 OS=Homo sapiens OX=9606 GN=SMARCAD1 PE=1 SV=2	1599.39	27	117402	47	47	7	13843291	10824049	0.718671	1.64567
RPB2_HUMAN	sp|P30876|RPB2_HUMAN DNA-directed RNA polymerase II subunit RPB2 OS=Homo sapiens OX=9606 GN=POLR2B PE=1 SV=1	1542.23	30.92	133897	24	24	24	122139040	95485184	0.718442	1.6454
SP20H_HUMAN	sp|Q8NEM7|SP20H_HUMAN Transcription factor SPT20 homolog OS=Homo sapiens OX=9606 GN=SUPT20H PE=1 SV=2	43.12	1.41	85789	1	1	1	559720	437419	0.717928	1.64482
PARVA_HUMAN	sp|Q9NVD7|PARVA_HUMAN Alpha-parvin OS=Homo sapiens OX=9606 GN=PARVA PE=1 SV=1	606.02	34.41	42244	13	11	6	69056352	53902864	0.716206	1.64286
DDX41_HUMAN	sp|Q9UJV9|DDX41_HUMAN Probable ATP-dependent RNA helicase DDX41 OS=Homo sapiens OX=9606 GN=DDX41 PE=1 SV=2	253.52	15.76	69838	9	9	2	6388520	4980258	0.714357	1.64075
RL22L_HUMAN	sp|Q6P5R6|RL22L_HUMAN 60S ribosomal protein L22-like 1 OS=Homo sapiens OX=9606 GN=RPL22L1 PE=1 SV=2	157.82	39.34	14607	3	3	3	32987502	25709586	0.714005	1.64035
LS14B_HUMAN	sp|Q9BX40|LS14B_HUMAN Protein LSM14 homolog B OS=Homo sapiens OX=9606 GN=LSM14B PE=1 SV=1	254.92	13.51	42071	3	3	3	7243810	5639919	0.712544	1.63869
LAMB2_HUMAN	sp|P55268|LAMB2_HUMAN Laminin subunit beta-2 OS=Homo sapiens OX=9606 GN=LAMB2 PE=1 SV=2	35.68	0.95	195981	1	1	1	196615	152968	0.71148	1.63748
KDM2A_HUMAN	sp|Q9Y2K7|KDM2A_HUMAN Lysine-specific demethylase 2A OS=Homo sapiens OX=9606 GN=KDM2A PE=1 SV=3	646.33	14.2	132793	13	12	7	21907778	17005472	0.708174	1.63373
PLCG1_HUMAN	sp|P19174|PLCG1_HUMAN 1-phosphatidylinositol 4,5-bisphosphate phosphodiesterase gamma-1 OS=Homo sapiens OX=9606 GN=PLCG1 PE=1 SV=1	509.87	12.02	148532	9	9	9	23397158	18158680	0.707944	1.63347
EDC3_HUMAN	sp|Q96F86|EDC3_HUMAN Enhancer of mRNA-decapping protein 3 OS=Homo sapiens OX=9606 GN=EDC3 PE=1 SV=1	423.37	20.67	56078	8	8	7	21345484	16553826	0.706852	1.63224
RFOX1_HUMAN	sp|Q9NWB1|RFOX1_HUMAN RNA binding protein fox-1 homolog 1 OS=Homo sapiens OX=9606 GN=RBFOX1 PE=1 SV=2	58.35	3.78	42784	1	1	1	1272378	985710	0.705326	1.63051
MTMRE_HUMAN	sp|Q8NCE2|MTMRE_HUMAN Myotubularin-related protein 14 OS=Homo sapiens OX=9606 GN=MTMR14 PE=1 SV=2	96.72	4.31	72203	2	2	2	1977974	1.5304e+06	0.7035	1.62845
B3KX23_HUMAN	tr|B3KX23|B3KX23_HUMAN RNA helicase OS=Homo sapiens OX=9606 PE=2 SV=1	1809.35	48.81	73281	30	3	2	6747107	5.21363e+06	0.701636	1.62635
LARP1_HUMAN	sp|Q6PKG0|LARP1_HUMAN La-related protein 1 OS=Homo sapiens OX=9606 GN=LARP1 PE=1 SV=2	6321.85	58.85	123510	102	98	32	426368160	329245728	0.700683	1.62527
RCOR3_HUMAN	sp|Q9P2K3|RCOR3_HUMAN REST corepressor 3 OS=Homo sapiens OX=9606 GN=RCOR3 PE=1 SV=2	318.75	13.33	55581	5	2	2	6430730	4.96e+06	0.698975	1.62335
KAT6A_HUMAN	sp|Q92794|KAT6A_HUMAN Histone acetyltransferase KAT6A OS=Homo sapiens OX=9606 GN=KAT6A PE=1 SV=2	148.26	3.49	225028	2	2	1	196615	151359	0.696226	1.62026
GGNB2_HUMAN	sp|Q9H3C7|GGNB2_HUMAN Gametogenetin-binding protein 2 OS=Homo sapiens OX=9606 GN=GGNBP2 PE=1 SV=1	167.14	7.03	79086	3	3	1	1.42461e+06	1.09654e+06	0.696017	1.62003
SHFL_HUMAN	sp|Q9NUL5|SHFL_HUMAN Shiftless antiviral inhibitor of ribosomal frameshifting protein OS=Homo sapiens OX=9606 GN=SHFL PE=1 SV=2	42.73	6.19	33110	1	1	1	196615	151323	0.695875	1.61987
ADNP_HUMAN	sp|Q9H2P0|ADNP_HUMAN Activity-dependent neuroprotector homeobox protein OS=Homo sapiens OX=9606 GN=ADNP PE=1 SV=1	960.19	20.42	123563	18	18	13	64745020	49775832	0.694294	1.61809
LPIN3_HUMAN	sp|Q9BQK8|LPIN3_HUMAN Phosphatidate phosphatase LPIN3 OS=Homo sapiens OX=9606 GN=LPIN3 PE=1 SV=3	315.57	9.28	93614	6	5	4	5.52731e+06	4.24746e+06	0.693643	1.61736
A0A7P0T9K5_HUMAN	tr|A0A7P0T9K5|A0A7P0T9K5_HUMAN Protein capicua homolog OS=Homo sapiens OX=9606 GN=CIC PE=4 SV=1	584.9	11.36	258033	16	16	5	4633643	3559481	0.693138	1.6168
STXB5_HUMAN	sp|Q5T5C0|STXB5_HUMAN Syntaxin-binding protein 5 OS=Homo sapiens OX=9606 GN=STXBP5 PE=1 SV=1	1750.87	31.89	127573	27	27	18	74676520	57168080	0.688173	1.61124
BRD4_HUMAN	sp|O60885|BRD4_HUMAN Bromodomain-containing protein 4 OS=Homo sapiens OX=9606 GN=BRD4 PE=1 SV=2	689.27	13.29	152219	14	12	9	30139002	23071192	0.688079	1.61114
CRNL1_HUMAN	sp|Q9BZJ0|CRNL1_HUMAN Crooked neck-like protein 1 OS=Homo sapiens OX=9606 GN=CRNKL1 PE=1 SV=4	784.01	18.4	100452	13	13	13	47158140	36093236	0.687839	1.61087
LACTB_HUMAN	sp|P83111|LACTB_HUMAN Serine beta-lactamase-like protein LACTB, mitochondrial OS=Homo sapiens OX=9606 GN=LACTB PE=1 SV=2	347.43	14.44	60694	5	5	4	9282878	7.09794e+06	0.686445	1.60931
RT05_HUMAN	sp|P82675|RT05_HUMAN 28S ribosomal protein S5, mitochondrial OS=Homo sapiens OX=9606 GN=MRPS5 PE=1 SV=2	351.03	16.98	48006	6	6	6	16398645	12529299	0.685347	1.60809
PHF2_HUMAN	sp|O75151|PHF2_HUMAN Lysine-specific demethylase PHF2 OS=Homo sapiens OX=9606 GN=PHF2 PE=1 SV=4	475.89	11.5	120775	13	12	3	5671828	4322302	0.681604	1.60392
A0A384NYG5_HUMAN	tr|A0A384NYG5|A0A384NYG5_HUMAN Mediator of RNA polymerase II transcription subunit 17 OS=Homo sapiens OX=9606 GN=MED17 PE=2 SV=1	90.22	8.29	72876	2	2	2	1.76784e+06	1346828	0.681194	1.60347
GTPB4_HUMAN	sp|Q9BZE4|GTPB4_HUMAN GTP-binding protein 4 OS=Homo sapiens OX=9606 GN=GTPBP4 PE=1 SV=3	417.97	18.45	73964	7	7	5	20481046	15595168	0.680427	1.60261
CD11A_HUMAN	sp|Q9UQ88|CD11A_HUMAN Cyclin-dependent kinase 11A OS=Homo sapiens OX=9606 GN=CDK11A PE=1 SV=4	265.95	6.77	91362	6	6	2	3933688	2.99313e+06	0.67939	1.60146
VPS45_HUMAN	sp|Q9NRW7|VPS45_HUMAN Vacuolar protein sorting-associated protein 45 OS=Homo sapiens OX=9606 GN=VPS45 PE=1 SV=1	553.5	22.81	65077	11	11	11	38486460	29264026	0.678395	1.60036
CCM2_HUMAN	sp|Q9BSQ5|CCM2_HUMAN Cerebral cavernous malformations 2 protein OS=Homo sapiens OX=9606 GN=CCM2 PE=1 SV=1	606.56	28.6	48837	9	9	7	20913556	15899889	0.678196	1.60014
TONSL_HUMAN	sp|Q96HA7|TONSL_HUMAN Tonsoku-like protein OS=Homo sapiens OX=9606 GN=TONSL PE=1 SV=2	254.27	5.88	150929	6	6	5	15412115	11716102	0.678046	1.59997
ZFYV1_HUMAN	sp|Q9HBF4|ZFYV1_HUMAN Zinc finger FYVE domain-containing protein 1 OS=Homo sapiens OX=9606 GN=ZFYVE1 PE=1 SV=1	28.34	1.54	87176	1	1	1	1.81333e+06	1.37818e+06	0.67774	1.59963
I2BP2_HUMAN	sp|Q7Z5L9|I2BP2_HUMAN Interferon regulatory factor 2-binding protein 2 OS=Homo sapiens OX=9606 GN=IRF2BP2 PE=1 SV=2	1074.19	43.61	61025	16	15	8	58230544	44130384	0.673614	1.59506
WASF2_HUMAN	sp|Q9Y6W5|WASF2_HUMAN Wiskott-Aldrich syndrome protein family member 2 OS=Homo sapiens OX=9606 GN=WASF2 PE=1 SV=3	845.12	32.33	54284	14	13	10	83502648	63246280	0.672776	1.59414
RFC2_HUMAN	sp|P35250|RFC2_HUMAN Replication factor C subunit 2 OS=Homo sapiens OX=9606 GN=RFC2 PE=1 SV=3	900.14	49.15	39157	14	14	11	72806736	55128076	0.672333	1.59365
RAPH1_HUMAN	sp|Q70E73|RAPH1_HUMAN Ras-associated and pleckstrin homology domains-containing protein 1 OS=Homo sapiens OX=9606 GN=RAPH1 PE=1 SV=3	471.81	12.24	135256	11	11	5	12668244	9578955	0.670341	1.59145
OTUD5_HUMAN	sp|Q96G74|OTUD5_HUMAN OTU domain-containing protein 5 OS=Homo sapiens OX=9606 GN=OTUD5 PE=1 SV=1	568.96	20.49	60626	10	10	2	3.26861e+06	2470030	0.669468	1.59049
KITH_HUMAN	sp|P04183|KITH_HUMAN Thymidine kinase, cytosolic OS=Homo sapiens OX=9606 GN=TK1 PE=1 SV=2	85.37	13.25	25469	2	2	1	4869166	3.67863e+06	0.669111	1.59009
GCP60_HUMAN	sp|Q9H3P7|GCP60_HUMAN Golgi resident protein GCP60 OS=Homo sapiens OX=9606 GN=ACBD3 PE=1 SV=4	1480.35	51.14	60593	23	23	16	219462176	165725280	0.668439	1.58935
TBA4A_HUMAN	sp|P68366|TBA4A_HUMAN Tubulin alpha-4A chain OS=Homo sapiens OX=9606 GN=TUBA4A PE=1 SV=1	1892.41	53.35	49924	22	6	4	99772112	75255888	0.666786	1.58753
KLC2_HUMAN	sp|Q9H0B6|KLC2_HUMAN Kinesin light chain 2 OS=Homo sapiens OX=9606 GN=KLC2 PE=1 SV=1	2704.23	67.85	68935	45	36	22	463377024	349425984	0.666418	1.58713
STIM1_HUMAN	sp|Q13586|STIM1_HUMAN Stromal interaction molecule 1 OS=Homo sapiens OX=9606 GN=STIM1 PE=1 SV=3	424.36	12.85	77423	12	12	4	16020042	12077924	0.666112	1.58679
MGST1_HUMAN	sp|P10620|MGST1_HUMAN Microsomal glutathione S-transferase 1 OS=Homo sapiens OX=9606 GN=MGST1 PE=1 SV=1	78.76	10.32	17599	1	1	1	6.77637e+06	5.09228e+06	0.661417	1.58164
B2RE19_HUMAN	tr|B2RE19|B2RE19_HUMAN cDNA, FLJ96877 OS=Homo sapiens OX=9606 PE=2 SV=1	274.71	11.07	70968	6	6	4	8978472	6.74668e+06	0.661326	1.58154
FA98A_HUMAN	sp|Q8NCA5|FA98A_HUMAN Protein FAM98A OS=Homo sapiens OX=9606 GN=FAM98A PE=1 SV=2	905.29	36.1	55273	10	7	6	93191768	69965944	0.660068	1.58016
SP100_HUMAN	sp|P23497|SP100_HUMAN Nuclear autoantigen Sp-100 OS=Homo sapiens OX=9606 GN=SP100 PE=1 SV=3	527.89	12.74	100417	8	8	2	5.09044e+06	3821256	0.659875	1.57995
RED_HUMAN	sp|Q13123|RED_HUMAN Protein Red OS=Homo sapiens OX=9606 GN=IK PE=1 SV=3	1071.5	37.34	65602	15	15	15	136518640	102202912	0.655956	1.57566
CENPB_HUMAN	sp|P07199|CENPB_HUMAN Major centromere autoantigen B OS=Homo sapiens OX=9606 GN=CENPB PE=1 SV=2	287.13	8.85	65171	4	4	2	6015327	4495956	0.653603	1.57309
RS4X_HUMAN	sp|P62701|RS4X_HUMAN 40S ribosomal protein S4, X isoform OS=Homo sapiens OX=9606 GN=RPS4X PE=1 SV=2	245.25	18.63	29598	5	5	5	21357282	15950245	0.652468	1.57186
NONO_HUMAN	sp|Q15233|NONO_HUMAN Non-POU domain-containing octamer-binding protein OS=Homo sapiens OX=9606 GN=NONO PE=1 SV=4	2778.57	57.32	54232	40	39	26	1060431232	791709760	0.65201	1.57136
SVIL_HUMAN	sp|O95425|SVIL_HUMAN Supervillin OS=Homo sapiens OX=9606 GN=SVIL PE=1 SV=2	1682.26	13.82	247746	26	26	14	49714036	37074660	0.650398	1.5696
CHD3_HUMAN	sp|Q12873|CHD3_HUMAN Chromodomain-helicase-DNA-binding protein 3 OS=Homo sapiens OX=9606 GN=CHD3 PE=1 SV=3	908.97	9.55	226592	16	6	3	5950335	4436439	0.650049	1.56922
DNLI1_HUMAN	sp|P18858|DNLI1_HUMAN DNA ligase 1 OS=Homo sapiens OX=9606 GN=LIG1 PE=1 SV=1	1645.26	32.21	101736	26	26	11	46777372	34858640	0.649323	1.56843
PAI1_HUMAN	sp|P05121|PAI1_HUMAN Plasminogen activator inhibitor 1 OS=Homo sapiens OX=9606 GN=SERPINE1 PE=1 SV=1	78.71	10.7	45060	2	2	2	1.26853e+06	945232	0.649198	1.5683
A0A0F7KYT8_HUMAN	tr|A0A0F7KYT8|A0A0F7KYT8_HUMAN Fragile X mental retardation autosomal homolog variant p2K OS=Homo sapiens OX=9606 GN=FXR1 PE=2 SV=1	1618.9	39.14	76200	25	23	16	78978608	58826476	0.648621	1.56767
MIS12_HUMAN	sp|Q9H081|MIS12_HUMAN Protein MIS12 homolog OS=Homo sapiens OX=9606 GN=MIS12 PE=1 SV=1	27.33	6.83	24140	1	1	1	2383707	1.77538e+06	0.648539	1.56758
PUS7_HUMAN	sp|Q96PZ0|PUS7_HUMAN Pseudouridylate synthase 7 homolog OS=Homo sapiens OX=9606 GN=PUS7 PE=1 SV=2	350.42	14.52	75035	7	7	7	9840498	7329132	0.648529	1.56757
A9QQ22_HUMAN	tr|A9QQ22|A9QQ22_HUMAN Actin nucleation promoting factor (Fragment) OS=Homo sapiens OX=9606 GN=WASH PE=3 SV=1	407.89	19.76	43823	6	2	2	7822446	5.81884e+06	0.646728	1.56561
A0A1U9X972_HUMAN	tr|A0A1U9X972|A0A1U9X972_HUMAN PRRC2A OS=Homo sapiens OX=9606 PE=4 SV=1	1747.51	21.19	228892	36	36	15	58695780	43655200	0.646515	1.56538
BCKD_HUMAN	sp|O14874|BCKD_HUMAN [3-methyl-2-oxobutanoate dehydrogenase [lipoamide]] kinase, mitochondrial OS=Homo sapiens OX=9606 GN=BCKDK PE=1 SV=2	460.71	23.54	46360	8	8	7	75382552	56034188	0.645694	1.56449
WDR7_HUMAN	sp|Q9Y4E6|WDR7_HUMAN WD repeat-containing protein 7 OS=Homo sapiens OX=9606 GN=WDR7 PE=1 SV=2	403.56	7.52	163810	7	7	7	8581152	6.37173e+06	0.644132	1.5628
AGAP3_HUMAN	sp|Q96P47|AGAP3_HUMAN Arf-GAP with GTPase, ANK repeat and PH domain-containing protein 3 OS=Homo sapiens OX=9606 GN=AGAP3 PE=1 SV=2	360.7	10.4	95044	6	5	5	16114118	11938654	0.640933	1.55934
DCAF7_HUMAN	sp|P61962|DCAF7_HUMAN DDB1- and CUL4-associated factor 7 OS=Homo sapiens OX=9606 GN=DCAF7 PE=1 SV=1	312.91	21.64	38926	6	6	6	18072194	13385918	0.640562	1.55894
TOP1_HUMAN	sp|P11387|TOP1_HUMAN DNA topoisomerase 1 OS=Homo sapiens OX=9606 GN=TOP1 PE=1 SV=2	382.96	12.94	90726	9	9	7	57573616	42641032	0.640452	1.55882
MTNB_HUMAN	sp|Q96GX9|MTNB_HUMAN Methylthioribulose-1-phosphate dehydratase OS=Homo sapiens OX=9606 GN=APIP PE=1 SV=1	1126.52	53.31	27125	18	18	14	213038672	157717024	0.639841	1.55816
PP1A_HUMAN	sp|P62136|PP1A_HUMAN Serine/threonine-protein phosphatase PP1-alpha catalytic subunit OS=Homo sapiens OX=9606 GN=PPP1CA PE=1 SV=1	893.77	59.39	37512	16	7	7	44993008	33301436	0.639501	1.55779
KLF16_HUMAN	sp|Q9BXK1|KLF16_HUMAN Krueppel-like factor 16 OS=Homo sapiens OX=9606 GN=KLF16 PE=1 SV=1	177.53	10.32	25431	1	1	1	2.6912e+06	1.9901e+06	0.638204	1.55639
PPIL4_HUMAN	sp|Q8WUA2|PPIL4_HUMAN Peptidyl-prolyl cis-trans isomerase-like 4 OS=Homo sapiens OX=9606 GN=PPIL4 PE=1 SV=1	449.2	32.93	57225	10	10	8	26850828	19850884	0.637854	1.55601
CPNE1_HUMAN	sp|Q99829|CPNE1_HUMAN Copine-1 OS=Homo sapiens OX=9606 GN=CPNE1 PE=1 SV=1	52.76	1.68	59059	1	1	1	1.09638e+06	810128	0.637088	1.55519
L2GL1_HUMAN	sp|Q15334|L2GL1_HUMAN Lethal(2) giant larvae protein homolog 1 OS=Homo sapiens OX=9606 GN=LLGL1 PE=1 SV=3	711.81	19.17	115418	12	12	12	46415480	34261916	0.635618	1.5536
NACC1_HUMAN	sp|Q96RE7|NACC1_HUMAN Nucleus accumbens-associated protein 1 OS=Homo sapiens OX=9606 GN=NACC1 PE=1 SV=1	146.05	8.92	57258	4	4	4	12996070	9592072	0.635457	1.55343
RS27L_HUMAN	sp|Q71UM5|RS27L_HUMAN 40S ribosomal protein S27-like OS=Homo sapiens OX=9606 GN=RPS27L PE=1 SV=3	125.11	28.57	9477	3	1	1	7.27342e+06	5.36256e+06	0.633904	1.55176
DHX40_HUMAN	sp|Q8IX18|DHX40_HUMAN Probable ATP-dependent RNA helicase DHX40 OS=Homo sapiens OX=9606 GN=DHX40 PE=1 SV=2	272.32	11.94	88560	7	7	7	23154054	17047036	0.631874	1.54958
PDLI5_HUMAN	sp|Q96HC4|PDLI5_HUMAN PDZ and LIM domain protein 5 OS=Homo sapiens OX=9606 GN=PDLIM5 PE=1 SV=5	97.89	4.03	63945	2	2	1	2.18111e+06	1.60433e+06	0.630523	1.54813
TRIO_HUMAN	sp|O75962|TRIO_HUMAN Triple functional domain protein OS=Homo sapiens OX=9606 GN=TRIO PE=1 SV=2	1104.48	12.08	346900	26	26	22	45700144	33612660	0.630424	1.54802
PPM1G_HUMAN	sp|O15355|PPM1G_HUMAN Protein phosphatase 1G OS=Homo sapiens OX=9606 GN=PPM1G PE=1 SV=1	128.47	6.04	59272	2	2	2	5967109	4384935	0.629141	1.54664
BI2L1_HUMAN	sp|Q9UHR4|BI2L1_HUMAN Brain-specific angiogenesis inhibitor 1-associated protein 2-like protein 1 OS=Homo sapiens OX=9606 GN=BAIAP2L1 PE=1 SV=2	1224.55	40.12	56883	19	19	13	101014160	74133552	0.627259	1.54463
PEG10_HUMAN	sp|Q86TG7|PEG10_HUMAN Retrotransposon-derived protein PEG10 OS=Homo sapiens OX=9606 GN=PEG10 PE=1 SV=2	224.41	6.21	80173	3	3	2	9594929	7041510	0.62723	1.5446
PSIP1_HUMAN	sp|O75475|PSIP1_HUMAN PC4 and SFRS1-interacting protein OS=Homo sapiens OX=9606 GN=PSIP1 PE=1 SV=1	1397.59	47.92	60103	24	23	13	149352992	109528376	0.626196	1.54349
REPS1_HUMAN	sp|Q96D71|REPS1_HUMAN RalBP1-associated Eps domain-containing protein 1 OS=Homo sapiens OX=9606 GN=REPS1 PE=1 SV=3	1243.6	40.33	86662	29	23	6	11605676	8484130	0.621626	1.53861
OSTC_HUMAN	sp|Q9NRP0|OSTC_HUMAN Oligosaccharyltransferase complex subunit OSTC OS=Homo sapiens OX=9606 GN=OSTC PE=1 SV=1	49.24	8.05	16829	1	1	1	967623	707176	0.621241	1.5382
RU17_HUMAN	sp|P08621|RU17_HUMAN U1 small nuclear ribonucleoprotein 70 kDa OS=Homo sapiens OX=9606 GN=SNRNP70 PE=1 SV=2	820.86	35.01	51557	13	13	11	106128392	77531928	0.62067	1.53759
PDIA1_HUMAN	sp|P07237|PDIA1_HUMAN Protein disulfide-isomerase OS=Homo sapiens OX=9606 GN=P4HB PE=1 SV=3	1702.66	55.51	57116	25	25	25	626848256	457780480	0.620157	1.53704
SMAP_HUMAN	sp|O00193|SMAP_HUMAN Small acidic protein OS=Homo sapiens OX=9606 GN=SMAP PE=1 SV=1	505.68	21.86	20333	5	5	2	8.04799e+06	5.8755e+06	0.619701	1.53656
SNRPA_HUMAN	sp|P09012|SNRPA_HUMAN U1 small nuclear ribonucleoprotein A OS=Homo sapiens OX=9606 GN=SNRPA PE=1 SV=3	582.84	31.21	31280	9	9	9	71578144	52203488	0.618245	1.53501
T2FA_HUMAN	sp|P35269|T2FA_HUMAN General transcription factor IIF subunit 1 OS=Homo sapiens OX=9606 GN=GTF2F1 PE=1 SV=2	922.63	26.11	58240	16	16	9	70243496	51189548	0.617102	1.53379
PDIA3_HUMAN	sp|P30101|PDIA3_HUMAN Protein disulfide-isomerase A3 OS=Homo sapiens OX=9606 GN=PDIA3 PE=1 SV=4	3298.88	65.54	56782	38	12	12	3503834368	2551724288	0.616156	1.53279
MYOM1_HUMAN	sp|P52179|MYOM1_HUMAN Myomesin-1 OS=Homo sapiens OX=9606 GN=MYOM1 PE=1 SV=2	32.15	0.59	187627	1	1	1	5.09912e+06	3708435	0.614181	1.53069
CDK16_HUMAN	sp|Q00536|CDK16_HUMAN Cyclin-dependent kinase 16 OS=Homo sapiens OX=9606 GN=CDK16 PE=1 SV=1	705.31	27.82	55716	14	7	3	7314686	5313288	0.612427	1.52883
RADI_HUMAN	sp|P35241|RADI_HUMAN Radixin OS=Homo sapiens OX=9606 GN=RDX PE=1 SV=1	815.41	28.82	68564	14	7	6	38194508	27734508	0.611935	1.52831
RGPD3_HUMAN	sp|A6NKT7|RGPD3_HUMAN RanBP2-like and GRIP domain-containing protein 3 OS=Homo sapiens OX=9606 GN=RGPD3 PE=3 SV=2	951.32	15.98	197487	24	1	1	15120484	10978210	0.611756	1.52812
MTMR2_HUMAN	sp|Q13614|MTMR2_HUMAN Myotubularin-related protein 2 OS=Homo sapiens OX=9606 GN=MTMR2 PE=1 SV=4	486.89	27.22	73381	11	11	7	26840340	19454686	0.609333	1.52555
F117B_HUMAN	sp|Q6P1L5|F117B_HUMAN Protein FAM117B OS=Homo sapiens OX=9606 GN=FAM117B PE=1 SV=2	165.68	4.75	61968	2	2	1	2420083	1.75049e+06	0.606317	1.52237
XRN2_HUMAN	sp|Q9H0D6|XRN2_HUMAN 5'-3' exoribonuclease 2 OS=Homo sapiens OX=9606 GN=XRN2 PE=1 SV=1	2715.9	45.16	108582	49	49	34	234081120	169301776	0.606206	1.52225
K1522_HUMAN	sp|Q9P206|K1522_HUMAN Uncharacterized protein KIAA1522 OS=Homo sapiens OX=9606 GN=KIAA1522 PE=1 SV=2	690.42	16.33	107095	17	17	2	10625771	7683774	0.605937	1.52197
BRPF3_HUMAN	sp|Q9ULD4|BRPF3_HUMAN Bromodomain and PHD finger-containing protein 3 OS=Homo sapiens OX=9606 GN=BRPF3 PE=1 SV=2	41.33	0.58	135745	1	1	1	1.73953e+06	1.25739e+06	0.605346	1.52134
LIN7C_HUMAN	sp|Q9NUP9|LIN7C_HUMAN Protein lin-7 homolog C OS=Homo sapiens OX=9606 GN=LIN7C PE=1 SV=1	310.72	38.58	21834	6	6	6	64814336	46828432	0.60469	1.52065
SPTN2_HUMAN	sp|O15020|SPTN2_HUMAN Spectrin beta chain, non-erythrocytic 2 OS=Homo sapiens OX=9606 GN=SPTBN2 PE=1 SV=3	160.35	1.63	271325	4	1	1	3497899	2.52676e+06	0.604416	1.52036
SEH1_HUMAN	sp|Q96EE3|SEH1_HUMAN Nucleoporin SEH1 OS=Homo sapiens OX=9606 GN=SEH1L PE=1 SV=3	197.26	13.89	39649	4	4	4	10650048	7.69158e+06	0.60411	1.52004
RL11_HUMAN	sp|P62913|RL11_HUMAN 60S ribosomal protein L11 OS=Homo sapiens OX=9606 GN=RPL11 PE=1 SV=2	108.57	14.61	20252	2	2	2	19858584	14340436	0.603944	1.51987
ATRX_HUMAN	sp|P46100|ATRX_HUMAN Transcriptional regulator ATRX OS=Homo sapiens OX=9606 GN=ATRX PE=1 SV=5	399.05	3.09	282586	9	9	1	989118	713016	0.601409	1.5172
OSBP1_HUMAN	sp|P22059|OSBP1_HUMAN Oxysterol-binding protein 1 OS=Homo sapiens OX=9606 GN=OSBP PE=1 SV=1	4113.63	51.43	89421	51	48	21	432307136	311615104	0.601326	1.51711
ASAP1_HUMAN	sp|Q9ULH1|ASAP1_HUMAN Arf-GAP with SH3 domain, ANK repeat and PH domain-containing protein 1 OS=Homo sapiens OX=9606 GN=ASAP1 PE=1 SV=4	1481.84	29.05	125498	26	24	15	73620920	53039120	0.600559	1.5163
PESC_HUMAN	sp|O00541|PESC_HUMAN Pescadillo homolog OS=Homo sapiens OX=9606 GN=PES1 PE=1 SV=1	728.91	35.2	68003	13	13	11	47047316	33879396	0.599914	1.51563
SOS1_HUMAN	sp|Q07889|SOS1_HUMAN Son of sevenless homolog 1 OS=Homo sapiens OX=9606 GN=SOS1 PE=1 SV=1	299.92	5.85	152464	6	6	4	12123503	8726794	0.599335	1.51502
CIP4_HUMAN	sp|Q15642|CIP4_HUMAN Cdc42-interacting protein 4 OS=Homo sapiens OX=9606 GN=TRIP10 PE=1 SV=3	1536.58	42.93	68352	22	22	14	175454592	126167928	0.597865	1.51348
NUP98_HUMAN	sp|P52948|NUP98_HUMAN Nuclear pore complex protein Nup98-Nup96 OS=Homo sapiens OX=9606 GN=NUP98 PE=1 SV=4	201.81	4.24	197579	5	5	3	2062159	1.48272e+06	0.597712	1.51331
ZNFX1_HUMAN	sp|Q9P2E3|ZNFX1_HUMAN NFX1-type zinc finger-containing protein 1 OS=Homo sapiens OX=9606 GN=ZNFX1 PE=2 SV=2	399.77	4.85	220227	6	6	6	6.7284e+06	4836042	0.597181	1.51276
HOOK3_HUMAN	sp|Q86VS8|HOOK3_HUMAN Protein Hook homolog 3 OS=Homo sapiens OX=9606 GN=HOOK3 PE=1 SV=2	298.76	9.33	83126	4	4	4	6.30939e+06	4.53019e+06	0.595688	1.51119
TLS1_HUMAN	sp|Q9NZ63|TLS1_HUMAN Telomere length and silencing protein 1 homolog OS=Homo sapiens OX=9606 GN=C9orf78 PE=1 SV=1	176.68	17.3	33688	3	3	2	5.02874e+06	3608305	0.594743	1.5102
A0PJK8_HUMAN	tr|A0PJK8|A0PJK8_HUMAN SCRIB protein (Fragment) OS=Homo sapiens OX=9606 GN=SCRIB PE=2 SV=1	1416.15	42.67	70924	23	1	1	6.1262e+06	4.3943e+06	0.59426	1.5097
BL1S4_HUMAN	sp|Q9NUP1|BL1S4_HUMAN Biogenesis of lysosome-related organelles complex 1 subunit 4 OS=Homo sapiens OX=9606 GN=BLOC1S4 PE=1 SV=1	29.4	7.37	23351	1	1	1	196615	141014	0.594089	1.50952
TPP1_HUMAN	sp|O14773|TPP1_HUMAN Tripeptidyl-peptidase 1 OS=Homo sapiens OX=9606 GN=TPP1 PE=1 SV=2	153.98	5.68	61248	2	2	2	3772991	2.7028e+06	0.592366	1.50772
NCOA3_HUMAN	sp|Q9Y6Q9|NCOA3_HUMAN Nuclear receptor coactivator 3 OS=Homo sapiens OX=9606 GN=NCOA3 PE=1 SV=1	356.55	5.34	155293	8	8	1	1670217	1.19629e+06	0.592149	1.50749
BNIP2_HUMAN	sp|Q12982|BNIP2_HUMAN BCL2/adenovirus E1B 19 kDa protein-interacting protein 2 OS=Homo sapiens OX=9606 GN=BNIP2 PE=1 SV=1	189.19	12.1	36018	3	3	2	3.7495e+06	2684755	0.591711	1.50703
DIAP3_HUMAN	sp|Q9NSV4|DIAP3_HUMAN Protein diaphanous homolog 3 OS=Homo sapiens OX=9606 GN=DIAPH3 PE=1 SV=4	99.21	2.51	136926	2	2	2	3333142	2.38582e+06	0.591222	1.50652
OSB11_HUMAN	sp|Q9BXB4|OSB11_HUMAN Oxysterol-binding protein-related protein 11 OS=Homo sapiens OX=9606 GN=OSBPL11 PE=1 SV=2	674.79	28.25	83643	12	11	7	18777552	13438105	0.590938	1.50623
CPSF4_HUMAN	sp|O95639|CPSF4_HUMAN Cleavage and polyadenylation specificity factor subunit 4 OS=Homo sapiens OX=9606 GN=CPSF4 PE=1 SV=1	194.62	23.79	30255	4	4	3	7703382	5510933	0.590422	1.50569
FOSL2_HUMAN	sp|P15408|FOSL2_HUMAN Fos-related antigen 2 OS=Homo sapiens OX=9606 GN=FOSL2 PE=1 SV=1	362.51	12.88	35193	5	5	2	8931153	6387558	0.590036	1.50528
CSN8_HUMAN	sp|Q99627|CSN8_HUMAN COP9 signalosome complex subunit 8 OS=Homo sapiens OX=9606 GN=COPS8 PE=1 SV=1	109.23	13.88	23226	2	2	2	6416485	4.58839e+06	0.589822	1.50506
SSRP1_HUMAN	sp|Q08945|SSRP1_HUMAN FACT complex subunit SSRP1 OS=Homo sapiens OX=9606 GN=SSRP1 PE=1 SV=1	1617.9	40.62	81075	23	23	20	357312576	255347040	0.58889	1.50409
ZSWM8_HUMAN	sp|A7E2V4|ZSWM8_HUMAN Zinc finger SWIM domain-containing protein 8 OS=Homo sapiens OX=9606 GN=ZSWIM8 PE=1 SV=1	158.62	2.34	197297	3	3	2	1230222	878168	0.587268	1.5024
HSP76_HUMAN	sp|P17066|HSP76_HUMAN Heat shock 70 kDa protein 6 OS=Homo sapiens OX=9606 GN=HSPA6 PE=1 SV=2	684.19	16.17	71028	8	2	2	198816624	141873472	0.586784	1.5019
ICLN_HUMAN	sp|P54105|ICLN_HUMAN Methylosome subunit pICln OS=Homo sapiens OX=9606 GN=CLNS1A PE=1 SV=1	323.81	30.38	26215	4	4	1	8772425	6254424	0.585519	1.50058
ZZZ3_HUMAN	sp|Q8IYH5|ZZZ3_HUMAN ZZ-type zinc finger-containing protein 3 OS=Homo sapiens OX=9606 GN=ZZZ3 PE=1 SV=1	39.39	1.33	102023	1	1	1	1.44363e+06	1.02917e+06	0.585404	1.50046
EGLN_HUMAN	sp|P17813|EGLN_HUMAN Endoglin OS=Homo sapiens OX=9606 GN=ENG PE=1 SV=2	68.4	2.74	70578	1	1	1	2.09821e+06	1.49429e+06	0.583916	1.49891
DNJA1_HUMAN	sp|P31689|DNJA1_HUMAN DnaJ homolog subfamily A member 1 OS=Homo sapiens OX=9606 GN=DNAJA1 PE=1 SV=2	893.44	50.13	44868	14	14	13	131849864	93885368	0.583694	1.49868
T2FB_HUMAN	sp|P13984|T2FB_HUMAN General transcription factor IIF subunit 2 OS=Homo sapiens OX=9606 GN=GTF2F2 PE=1 SV=2	654.9	48.59	28380	10	10	10	101648128	72336800	0.582836	1.49779
RPRD2_HUMAN	sp|Q5VT52|RPRD2_HUMAN Regulation of nuclear pre-mRNA domain-containing protein 2 OS=Homo sapiens OX=9606 GN=RPRD2 PE=1 SV=1	2549.57	40.11	156020	53	53	21	112951832	80376336	0.582753	1.4977
MRES1_HUMAN	sp|Q9P0P8|MRES1_HUMAN Mitochondrial transcription rescue factor 1 OS=Homo sapiens OX=9606 GN=MTRES1 PE=1 SV=1	166.66	21.67	27941	10	10	1	1.54663e+06	1100286	0.582366	1.4973
DDX42_HUMAN	sp|Q86XP3|DDX42_HUMAN ATP-dependent RNA helicase DDX42 OS=Homo sapiens OX=9606 GN=DDX42 PE=1 SV=1	3061.92	55.97	102975	44	17	10	118052912	83976488	0.582242	1.49717
ALKB5_HUMAN	sp|Q6P6C2|ALKB5_HUMAN RNA demethylase ALKBH5 OS=Homo sapiens OX=9606 GN=ALKBH5 PE=1 SV=2	734.96	39.85	44256	11	11	7	38763116	27563020	0.581667	1.49658
PI4KB_HUMAN	sp|Q9UBF8|PI4KB_HUMAN Phosphatidylinositol 4-kinase beta OS=Homo sapiens OX=9606 GN=PI4KB PE=1 SV=1	1139.61	31	91379	22	22	13	67581480	48045656	0.581396	1.4963
CBL_HUMAN	sp|P22681|CBL_HUMAN E3 ubiquitin-protein ligase CBL OS=Homo sapiens OX=9606 GN=CBL PE=1 SV=2	370.41	8.06	99633	8	8	3	8586516	6.10153e+06	0.580715	1.49559
DDX17_HUMAN	sp|Q92841|DDX17_HUMAN Probable ATP-dependent RNA helicase DDX17 OS=Homo sapiens OX=9606 GN=DDX17 PE=1 SV=2	1914.47	50.48	80272	35	25	25	702642432	498975968	0.579797	1.49464
RHG10_HUMAN	sp|A1A4S6|RHG10_HUMAN Rho GTPase-activating protein 10 OS=Homo sapiens OX=9606 GN=ARHGAP10 PE=1 SV=1	432.76	14.12	89375	8	8	6	16284854	11564165	0.579748	1.49459
DEK_HUMAN	sp|P35659|DEK_HUMAN Protein DEK OS=Homo sapiens OX=9606 GN=DEK PE=1 SV=1	973.93	38.93	42674	16	16	12	248266256	175913200	0.576593	1.49132
EMAL4_HUMAN	sp|Q9HC35|EMAL4_HUMAN Echinoderm microtubule-associated protein-like 4 OS=Homo sapiens OX=9606 GN=EML4 PE=1 SV=3	1253.87	30.68	108916	23	23	18	126425408	89572224	0.576455	1.49118
DDX23_HUMAN	sp|Q9BUQ8|DDX23_HUMAN Probable ATP-dependent RNA helicase DDX23 OS=Homo sapiens OX=9606 GN=DDX23 PE=1 SV=3	425.53	12.93	95583	9	9	9	35215500	24925388	0.575023	1.4897
ELYS_HUMAN	sp|Q8WYP5|ELYS_HUMAN Protein ELYS OS=Homo sapiens OX=9606 GN=AHCTF1 PE=1 SV=3	500.37	8.38	252498	12	12	7	9373237	6.63238e+06	0.574598	1.48926
NCLN_HUMAN	sp|Q969V3|NCLN_HUMAN Nicalin OS=Homo sapiens OX=9606 GN=NCLN PE=1 SV=2	492.44	21.31	62974	8	8	8	14587264	10317395	0.573987	1.48863
A0A2R8Y602_HUMAN	tr|A0A2R8Y602|A0A2R8Y602_HUMAN Caseinolytic peptidase B protein homolog (Fragment) OS=Homo sapiens OX=9606 GN=CLPB PE=1 SV=1	261.76	23.04	43351	6	1	1	7249744	5.12442e+06	0.573076	1.48769
KI18A_HUMAN	sp|Q8NI77|KI18A_HUMAN Kinesin-like protein KIF18A OS=Homo sapiens OX=9606 GN=KIF18A PE=1 SV=2	155.66	4.01	102281	3	3	3	7.5714e+06	5349973	0.57259	1.48719
UBF1_HUMAN	sp|P17480|UBF1_HUMAN Nucleolar transcription factor 1 OS=Homo sapiens OX=9606 GN=UBTF PE=1 SV=1	438.2	13.22	89406	8	8	8	34850784	24615244	0.571979	1.48656
BAZ2A_HUMAN	sp|Q9UIF9|BAZ2A_HUMAN Bromodomain adjacent to zinc finger domain protein 2A OS=Homo sapiens OX=9606 GN=BAZ2A PE=1 SV=4	443.6	7.51	211198	8	8	4	6512535	4.5954e+06	0.570589	1.48513
TBL1R_HUMAN	sp|Q9BZK7|TBL1R_HUMAN F-box-like/WD repeat-containing protein TBL1XR1 OS=Homo sapiens OX=9606 GN=TBL1XR1 PE=1 SV=1	1045.66	48.44	55595	16	16	15	139108624	98071912	0.569318	1.48382
ZN185_HUMAN	sp|O15231|ZN185_HUMAN Zinc finger protein 185 OS=Homo sapiens OX=9606 GN=ZNF185 PE=1 SV=3	496.72	15.97	73525	12	12	2	2.43642e+06	1.71689e+06	0.568658	1.48314
RUXGL_HUMAN	sp|A8MWD9|RUXGL_HUMAN Putative small nuclear ribonucleoprotein G-like protein 15 OS=Homo sapiens OX=9606 GN=SNRPGP15 PE=5 SV=2	144.13	17.11	8544	2	2	2	23232188	16369705	0.568521	1.483
DCAF5_HUMAN	sp|Q96JK2|DCAF5_HUMAN DDB1- and CUL4-associated factor 5 OS=Homo sapiens OX=9606 GN=DCAF5 PE=1 SV=2	174.11	4.14	103963	5	5	2	4390422	3.09128e+06	0.567461	1.48191
FYN_HUMAN	sp|P06241|FYN_HUMAN Tyrosine-protein kinase Fyn OS=Homo sapiens OX=9606 GN=FYN PE=1 SV=3	98.98	2.98	60762	2	2	2	41772088	29406064	0.567192	1.48164
NPC2_HUMAN	sp|P61916|NPC2_HUMAN NPC intracellular cholesterol transporter 2 OS=Homo sapiens OX=9606 GN=NPC2 PE=1 SV=1	40.15	15.23	16570	1	1	1	879261	618863	0.566946	1.48138
SWAHC_HUMAN	sp|Q53LP3|SWAHC_HUMAN Ankyrin repeat domain-containing protein SOWAHC OS=Homo sapiens OX=9606 GN=SOWAHC PE=1 SV=1	87.8	3.62	55672	1	1	1	1.68186e+06	1.18307e+06	0.566099	1.48051
PRS10_HUMAN	sp|P62333|PRS10_HUMAN 26S proteasome regulatory subunit 10B OS=Homo sapiens OX=9606 GN=PSMC6 PE=1 SV=1	91.25	9	44173	2	2	2	1.66467e+06	1.1704e+06	0.565387	1.47978
RL28_HUMAN	sp|P46779|RL28_HUMAN 60S ribosomal protein L28 OS=Homo sapiens OX=9606 GN=RPL28 PE=1 SV=3	43.34	7.3	15748	1	1	1	6377985	4.48117e+06	0.564393	1.47876
SUZ12_HUMAN	sp|Q15022|SUZ12_HUMAN Polycomb protein SUZ12 OS=Homo sapiens OX=9606 GN=SUZ12 PE=1 SV=3	524.07	20.97	83055	8	8	5	27715390	19461240	0.563534	1.47789
KLC4_HUMAN	sp|Q9NSK0|KLC4_HUMAN Kinesin light chain 4 OS=Homo sapiens OX=9606 GN=KLC4 PE=1 SV=3	1166.2	46.53	68640	21	17	11	58734356	41241752	0.563519	1.47787
SMRC2_HUMAN	sp|Q8TAQ2|SMRC2_HUMAN SWI/SNF complex subunit SMARCC2 OS=Homo sapiens OX=9606 GN=SMARCC2 PE=1 SV=1	1051.43	25.21	132879	19	12	7	28251512	19830186	0.562988	1.47733
4ET_HUMAN	sp|Q9NRA8|4ET_HUMAN Eukaryotic translation initiation factor 4E transporter OS=Homo sapiens OX=9606 GN=EIF4ENIF1 PE=1 SV=2	463.44	10.46	108201	10	10	2	1.3136e+06	921744	0.562527	1.47685
IF4B_HUMAN	sp|P23588|IF4B_HUMAN Eukaryotic translation initiation factor 4B OS=Homo sapiens OX=9606 GN=EIF4B PE=1 SV=2	829.58	32.9	69151	15	15	11	329031840	230669664	0.561219	1.47552
OSTF1_HUMAN	sp|Q92882|OSTF1_HUMAN Osteoclast-stimulating factor 1 OS=Homo sapiens OX=9606 GN=OSTF1 PE=1 SV=2	326.39	36.92	23787	6	6	4	29168200	20446428	0.56107	1.47536
ABCF1_HUMAN	sp|Q8NE71|ABCF1_HUMAN ATP-binding cassette sub-family F member 1 OS=Homo sapiens OX=9606 GN=ABCF1 PE=1 SV=2	3346.82	51.24	95926	46	46	28	440721376	308892864	0.560857	1.47515
WDR33_HUMAN	sp|Q9C0J8|WDR33_HUMAN pre-mRNA 3' end processing protein WDR33 OS=Homo sapiens OX=9606 GN=WDR33 PE=1 SV=2	198.82	5.69	145891	4	4	4	9650418	6754898	0.55896	1.47321
T2H2L_HUMAN	sp|Q6P1K8|T2H2L_HUMAN General transcription factor IIH subunit 2-like protein OS=Homo sapiens OX=9606 GN=GTF2H2C PE=1 SV=1	159.01	12.15	44452	3	3	3	11208799	7832803	0.556587	1.47079
NADE_HUMAN	sp|Q6IA69|NADE_HUMAN Glutamine-dependent NAD(+) synthetase OS=Homo sapiens OX=9606 GN=NADSYN1 PE=1 SV=3	214.08	7.51	79285	4	4	4	12441137	8684541	0.555021	1.46919
KPCD1_HUMAN	sp|Q15139|KPCD1_HUMAN Serine/threonine-protein kinase D1 OS=Homo sapiens OX=9606 GN=PRKD1 PE=1 SV=2	682.57	17.54	101704	13	2	1	2.16691e+06	1509682	0.552224	1.46634
PI42C_HUMAN	sp|Q8TBX8|PI42C_HUMAN Phosphatidylinositol 5-phosphate 4-kinase type-2 gamma OS=Homo sapiens OX=9606 GN=PIP4K2C PE=1 SV=3	152.66	10.93	47300	3	3	3	11243775	7830093	0.551593	1.4657
KIF2A_HUMAN	sp|O00139|KIF2A_HUMAN Kinesin-like protein KIF2A OS=Homo sapiens OX=9606 GN=KIF2A PE=1 SV=3	184.56	4.67	79955	3	3	2	10396614	7.2375e+06	0.551067	1.46517
OSBL5_HUMAN	sp|Q9H0X9|OSBL5_HUMAN Oxysterol-binding protein-related protein 5 OS=Homo sapiens OX=9606 GN=OSBPL5 PE=1 SV=1	581.29	16.72	98616	11	9	8	17626180	12265921	0.550554	1.46465
FRIH_HUMAN	sp|P02794|FRIH_HUMAN Ferritin heavy chain OS=Homo sapiens OX=9606 GN=FTH1 PE=1 SV=2	37.75	3.83	21226	1	1	1	7651537	5320146	0.549334	1.46341
PLCB3_HUMAN	sp|Q01970|PLCB3_HUMAN 1-phosphatidylinositol 4,5-bisphosphate phosphodiesterase beta-3 OS=Homo sapiens OX=9606 GN=PLCB3 PE=1 SV=2	2009.94	39.95	138799	34	34	30	232282208	161406464	0.548437	1.4625
RGPA2_HUMAN	sp|Q2PPJ7|RGPA2_HUMAN Ral GTPase-activating protein subunit alpha-2 OS=Homo sapiens OX=9606 GN=RALGAPA2 PE=1 SV=2	706.57	9.66	210770	18	18	10	13015893	9038759	0.54754	1.46159
MY18A_HUMAN	sp|Q92614|MY18A_HUMAN Unconventional myosin-XVIIIa OS=Homo sapiens OX=9606 GN=MYO18A PE=1 SV=3	2362.78	28.92	233115	45	45	28	109804320	76235176	0.547212	1.46126
NF2IP_HUMAN	sp|Q8NCF5|NF2IP_HUMAN NFATC2-interacting protein OS=Homo sapiens OX=9606 GN=NFATC2IP PE=1 SV=1	360.67	22.43	45817	6	6	4	11240611	7.80384e+06	0.547154	1.4612
BOP1_HUMAN	sp|Q14137|BOP1_HUMAN Ribosome biogenesis protein BOP1 OS=Homo sapiens OX=9606 GN=BOP1 PE=1 SV=2	966.47	37.67	83630	14	14	13	53525720	37154512	0.546923	1.46097
ERBIN_HUMAN	sp|Q96RT1|ERBIN_HUMAN Erbin OS=Homo sapiens OX=9606 GN=ERBIN PE=1 SV=2	462.26	10.2	158298	8	8	6	9819598	6811943	0.54602	1.46005
PDIA6_HUMAN	sp|Q15084|PDIA6_HUMAN Protein disulfide-isomerase A6 OS=Homo sapiens OX=9606 GN=PDIA6 PE=1 SV=1	2182.12	58.41	48121	26	26	23	3583057664	2484665088	0.545478	1.4595
WDR1_HUMAN	sp|O75083|WDR1_HUMAN WD repeat-containing protein 1 OS=Homo sapiens OX=9606 GN=WDR1 PE=1 SV=4	542.38	28.88	66194	8	8	8	28589612	19823020	0.545304	1.45933
PI42B_HUMAN	sp|P78356|PI42B_HUMAN Phosphatidylinositol 5-phosphate 4-kinase type-2 beta OS=Homo sapiens OX=9606 GN=PIP4K2B PE=1 SV=1	309.34	17.07	47378	5	5	5	11091904	7.68741e+06	0.54468	1.4587
ARPC5_HUMAN	sp|O15511|ARPC5_HUMAN Actin-related protein 2/3 complex subunit 5 OS=Homo sapiens OX=9606 GN=ARPC5 PE=1 SV=3	95.72	23.18	16320	1	1	1	91966.1	63714	0.544126	1.45814
BABA2_HUMAN	sp|Q9NXR7|BABA2_HUMAN BRISC and BRCA1-A complex member 2 OS=Homo sapiens OX=9606 GN=BABAM2 PE=1 SV=2	150.36	12.53	43552	3	3	3	6566577	4544328	0.542543	1.45654
MIRO1_HUMAN	sp|Q8IXI2|MIRO1_HUMAN Mitochondrial Rho GTPase 1 OS=Homo sapiens OX=9606 GN=RHOT1 PE=1 SV=2	89.98	3.24	70784	1	1	1	39608.7	27378.4	0.54084	1.45482
NFIC_HUMAN	sp|P08651|NFIC_HUMAN Nuclear factor 1 C-type OS=Homo sapiens OX=9606 GN=NFIC PE=1 SV=2	1910.18	49.8	55675	34	30	5	92919440	64159256	0.539295	1.45326
DBR1_HUMAN	sp|Q9UK59|DBR1_HUMAN Lariat debranching enzyme OS=Homo sapiens OX=9606 GN=DBR1 PE=1 SV=2	595.19	20.04	61555	10	10	10	58037148	40014460	0.537163	1.45112
STPAP_HUMAN	sp|Q9H6E5|STPAP_HUMAN Speckle targeted PIP5K1A-regulated poly(A) polymerase OS=Homo sapiens OX=9606 GN=TUT1 PE=1 SV=2	195.44	10.87	93847	4	4	3	2233531	1.53856e+06	0.535875	1.44982
SP16H_HUMAN	sp|Q9Y5B9|SP16H_HUMAN FACT complex subunit SPT16 OS=Homo sapiens OX=9606 GN=SUPT16H PE=1 SV=1	2424.15	36.87	119914	38	38	37	498985664	343652736	0.535571	1.44952
RPB3_HUMAN	sp|P19387|RPB3_HUMAN DNA-directed RNA polymerase II subunit RPB3 OS=Homo sapiens OX=9606 GN=POLR2C PE=1 SV=2	258.17	18.55	31441	4	4	4	15202248	10462227	0.534523	1.44846
BCAS3_HUMAN	sp|Q9H6U6|BCAS3_HUMAN BCAS3 microtubule associated cell migration factor OS=Homo sapiens OX=9606 GN=BCAS3 PE=1 SV=3	264.83	6.57	101237	3	3	3	3.78531e+06	2.60393e+06	0.533896	1.44783
MED29_HUMAN	sp|Q9NX70|MED29_HUMAN Mediator of RNA polymerase II transcription subunit 29 OS=Homo sapiens OX=9606 GN=MED29 PE=1 SV=1	33.81	8.5	21073	1	1	1	196615	135130	0.532601	1.44653
GANP_HUMAN	sp|O60318|GANP_HUMAN Germinal-center associated nuclear protein OS=Homo sapiens OX=9606 GN=MCM3AP PE=1 SV=2	243.65	4.29	218405	5	5	2	2.07335e+06	1.42473e+06	0.532341	1.44627
CPSF1_HUMAN	sp|Q10570|CPSF1_HUMAN Cleavage and polyadenylation specificity factor subunit 1 OS=Homo sapiens OX=9606 GN=CPSF1 PE=1 SV=2	953.45	14.07	160884	15	15	15	39124892	26885122	0.532339	1.44627
PARN_HUMAN	sp|O95453|PARN_HUMAN Poly(A)-specific ribonuclease PARN OS=Homo sapiens OX=9606 GN=PARN PE=1 SV=1	875.92	30.2	73451	27	27	9	58468768	40160640	0.531734	1.44567
DGCR8_HUMAN	sp|Q8WYQ5|DGCR8_HUMAN Microprocessor complex subunit DGCR8 OS=Homo sapiens OX=9606 GN=DGCR8 PE=1 SV=1	245.92	6.21	86045	4	4	1	1.20346e+06	825498	0.529764	1.44369
PUR8_HUMAN	sp|P30566|PUR8_HUMAN Adenylosuccinate lyase OS=Homo sapiens OX=9606 GN=ADSL PE=1 SV=2	38.29	1.86	54889	1	1	1	1645073	1.12754e+06	0.528647	1.44258
WDR44_HUMAN	sp|Q5JSH3|WDR44_HUMAN WD repeat-containing protein 44 OS=Homo sapiens OX=9606 GN=WDR44 PE=1 SV=1	1697.77	37.02	101366	29	29	14	76045920	52120032	0.528585	1.44251
CLMP_HUMAN	sp|Q9H6B4|CLMP_HUMAN CXADR-like membrane protein OS=Homo sapiens OX=9606 GN=CLMP PE=1 SV=1	130.79	10.19	41281	4	4	1	3.94639e+06	2703973	0.528164	1.44209
H2B1B_HUMAN	sp|P33778|H2B1B_HUMAN Histone H2B type 1-B OS=Homo sapiens OX=9606 GN=H2BC3 PE=1 SV=2	203.4	19.05	13950	3	3	3	1.19756e+06	820030	0.527275	1.4412
ANKZ1_HUMAN	sp|Q9H8Y5|ANKZ1_HUMAN Ankyrin repeat and zinc finger domain-containing protein 1 OS=Homo sapiens OX=9606 GN=ANKZF1 PE=1 SV=1	763.82	26.03	80927	14	14	11	34881472	23871194	0.526428	1.44036
RBBP7_HUMAN	sp|Q16576|RBBP7_HUMAN Histone-binding protein RBBP7 OS=Homo sapiens OX=9606 GN=RBBP7 PE=1 SV=1	799.01	63.29	47820	12	10	9	72077712	49308872	0.525912	1.43984
TRIP4_HUMAN	sp|Q15650|TRIP4_HUMAN Activating signal cointegrator 1 OS=Homo sapiens OX=9606 GN=TRIP4 PE=1 SV=4	668.96	32.19	66146	12	12	12	51404556	35161680	0.525726	1.43966
RB15B_HUMAN	sp|Q8NDT2|RB15B_HUMAN Putative RNA-binding protein 15B OS=Homo sapiens OX=9606 GN=RBM15B PE=1 SV=3	600.76	21.12	97205	14	14	8	24882322	17019472	0.525683	1.43961
GFOD2_HUMAN	sp|Q3B7J2|GFOD2_HUMAN Glucose-fructose oxidoreductase domain-containing protein 2 OS=Homo sapiens OX=9606 GN=GFOD2 PE=2 SV=1	67.11	3.64	42255	2	2	2	4.94873e+06	3.38406e+06	0.525313	1.43925
RL5_HUMAN	sp|P46777|RL5_HUMAN 60S ribosomal protein L5 OS=Homo sapiens OX=9606 GN=RPL5 PE=1 SV=3	416.2	27.61	34363	7	7	7	65842124	44979188	0.523865	1.4378
PAF1_HUMAN	sp|Q8N7H5|PAF1_HUMAN RNA polymerase II-associated factor 1 homolog OS=Homo sapiens OX=9606 GN=PAF1 PE=1 SV=2	573.16	25.61	59976	10	10	8	21285096	14531018	0.52291	1.43685
PP2AA_HUMAN	sp|P67775|PP2AA_HUMAN Serine/threonine-protein phosphatase 2A catalytic subunit alpha isoform OS=Homo sapiens OX=9606 GN=PPP2CA PE=1 SV=1	451.77	38.51	35594	9	7	7	23542606	16056454	0.521497	1.43544
E2AK4_HUMAN	sp|Q9P2K8|E2AK4_HUMAN eIF-2-alpha kinase GCN2 OS=Homo sapiens OX=9606 GN=EIF2AK4 PE=1 SV=3	995.63	19.47	186911	22	22	21	113197336	77182264	0.521119	1.43507
AP2S1_HUMAN	sp|P53680|AP2S1_HUMAN AP-2 complex subunit sigma OS=Homo sapiens OX=9606 GN=AP2S1 PE=1 SV=2	34.92	4.93	17018	1	1	1	12018349	8194397	0.521089	1.43504
ATX2L_HUMAN	sp|Q8WWM7|ATX2L_HUMAN Ataxin-2-like protein OS=Homo sapiens OX=9606 GN=ATXN2L PE=1 SV=2	851.6	16.47	113374	17	17	5	41726992	28446920	0.520909	1.43486
#C#DESP_HUMAN	sp|P15924|DESP_HUMAN Desmoplakin OS=Homo sapiens OX=9606 GN=DSP PE=1 SV=3	5219.54	33.05	331774	82	82	67	623193280	424419904	0.51943	1.43339
MARF1_HUMAN	sp|Q9Y4F3|MARF1_HUMAN Meiosis regulator and mRNA stability factor 1 OS=Homo sapiens OX=9606 GN=MARF1 PE=1 SV=6	449.96	8.21	192859	10	10	8	15325209	10427341	0.518082	1.43205
A0A024R862_HUMAN	tr|A0A024R862|A0A024R862_HUMAN GTPase activating protein and VPS9 domains 1, isoform CRA_b OS=Homo sapiens OX=9606 GN=GAPVD1 PE=3 SV=1	1549.49	25.82	162898	42	42	20	134984096	91819272	0.517697	1.43167
H0YK04_HUMAN	tr|H0YK04|H0YK04_HUMAN Rho GTPase-activating protein 5 (Fragment) OS=Homo sapiens OX=9606 GN=ARHGAP5 PE=1 SV=1	259.65	35.81	16772	5	1	1	196615	133662	0.516839	1.43082
U2AF1_HUMAN	sp|Q01081|U2AF1_HUMAN Splicing factor U2AF 35 kDa subunit OS=Homo sapiens OX=9606 GN=U2AF1 PE=1 SV=3	257.06	16.67	27872	4	4	4	16912020	11496767	0.516797	1.43078
CDK9_HUMAN	sp|P50750|CDK9_HUMAN Cyclin-dependent kinase 9 OS=Homo sapiens OX=9606 GN=CDK9 PE=1 SV=3	386.72	29.84	42778	8	7	7	26735168	18136364	0.513764	1.42777
KPCD3_HUMAN	sp|O94806|KPCD3_HUMAN Serine/threonine-protein kinase D3 OS=Homo sapiens OX=9606 GN=PRKD3 PE=1 SV=1	535.78	10.45	100471	9	5	2	5598361	3.7962e+06	0.513171	1.42718
EHMT1_HUMAN	sp|Q9H9B1|EHMT1_HUMAN Histone-lysine N-methyltransferase EHMT1 OS=Homo sapiens OX=9606 GN=EHMT1 PE=1 SV=4	245.92	7.01	141466	5	5	4	9400502	6370099	0.512196	1.42622
SLU7_HUMAN	sp|O95391|SLU7_HUMAN Pre-mRNA-splicing factor SLU7 OS=Homo sapiens OX=9606 GN=SLU7 PE=1 SV=2	157.33	7	68387	2	2	1	1.63299e+06	1.10576e+06	0.51114	1.42518
LIN37_HUMAN	sp|Q96GY3|LIN37_HUMAN Protein lin-37 homolog OS=Homo sapiens OX=9606 GN=LIN37 PE=1 SV=1	242.57	28.05	28383	6	6	1	562126	380187	0.509435	1.42349
GCC2_HUMAN	sp|Q8IWJ2|GCC2_HUMAN GRIP and coiled-coil domain-containing protein 2 OS=Homo sapiens OX=9606 GN=GCC2 PE=1 SV=4	46.97	0.42	195910	1	1	1	4.8639e+06	3.28805e+06	0.508734	1.4228
KINH_HUMAN	sp|P33176|KINH_HUMAN Kinesin-1 heavy chain OS=Homo sapiens OX=9606 GN=KIF5B PE=1 SV=1	3959.11	59.4	109685	55	55	51	2009599872	1358408192	0.508627	1.4227
B2R7V4_HUMAN	tr|B2R7V4|B2R7V4_HUMAN cDNA, FLJ93619, highly similar to Homo sapiens PRP4 pre-mRNA processing factor 4 homolog (yeast) (PRPF4), mRNA OS=Homo sapiens OX=9606 PE=2 SV=1	759.13	32.76	58449	13	1	1	12269325	8285055	0.507145	1.42123
PRP4_HUMAN	sp|O43172|PRP4_HUMAN U4/U6 small nuclear ribonucleoprotein Prp4 OS=Homo sapiens OX=9606 GN=PRPF4 PE=1 SV=2	759.13	32.76	58449	13	1	1	12269325	8285055	0.507145	1.42123
H7C2E8_HUMAN	tr|H7C2E8|H7C2E8_HUMAN tRNA (adenine(58)-N(1))-methyltransferase (Fragment) OS=Homo sapiens OX=9606 GN=TRMT61B PE=1 SV=1	36.41	7.84	11569	1	1	1	93145640	62813820	0.505212	1.41933
WNK2_HUMAN	sp|Q9Y3S1|WNK2_HUMAN Serine/threonine-protein kinase WNK2 OS=Homo sapiens OX=9606 GN=WNK2 PE=1 SV=4	84.55	0.74	242676	2	1	1	5271326	3.55018e+06	0.503343	1.41749
GNL1_HUMAN	sp|P36915|GNL1_HUMAN Guanine nucleotide-binding protein-like 1 OS=Homo sapiens OX=9606 GN=GNL1 PE=1 SV=2	1529.2	48.27	68661	31	31	18	143574240	96431824	0.499402	1.41363
HMMR_HUMAN	sp|O75330|HMMR_HUMAN Hyaluronan mediated motility receptor OS=Homo sapiens OX=9606 GN=HMMR PE=1 SV=2	170.74	6.91	84100	4	4	4	19812164	13281302	0.496628	1.41091
ARL1_HUMAN	sp|P40616|ARL1_HUMAN ADP-ribosylation factor-like protein 1 OS=Homo sapiens OX=9606 GN=ARL1 PE=1 SV=1	50.84	6.08	20418	1	1	1	4.76469e+06	3.19374e+06	0.496485	1.41077
ANLN_HUMAN	sp|Q9NQW6|ANLN_HUMAN Anillin OS=Homo sapiens OX=9606 GN=ANLN PE=1 SV=2	1093.97	25	124199	21	2	1	2.76222e+06	1.84968e+06	0.495066	1.40939
TBD2B_HUMAN	sp|Q9UPU7|TBD2B_HUMAN TBC1 domain family member 2B OS=Homo sapiens OX=9606 GN=TBC1D2B PE=1 SV=2	772.24	17.86	109880	14	14	11	28147808	18832582	0.493826	1.40817
ARHGB_HUMAN	sp|O15085|ARHGB_HUMAN Rho guanine nucleotide exchange factor 11 OS=Homo sapiens OX=9606 GN=ARHGEF11 PE=1 SV=1	1839.15	28.78	167704	40	40	16	30630520	20484820	0.493203	1.40757
RS10_HUMAN	sp|P46783|RS10_HUMAN 40S ribosomal protein S10 OS=Homo sapiens OX=9606 GN=RPS10 PE=1 SV=1	49.42	5.45	18898	1	1	1	3.09611e+06	2.06739e+06	0.490972	1.40539
1433G_HUMAN	sp|P61981|1433G_HUMAN 14-3-3 protein gamma OS=Homo sapiens OX=9606 GN=YWHAG PE=1 SV=2	355.71	36.44	28303	6	4	4	10503573	7012835	0.490807	1.40523
DNMT1_HUMAN	sp|P26358|DNMT1_HUMAN DNA (cytosine-5)-methyltransferase 1 OS=Homo sapiens OX=9606 GN=DNMT1 PE=1 SV=2	2218.77	34.22	183165	39	39	33	303235264	202318720	0.48981	1.40426
REN3B_HUMAN	sp|Q9BZI7|REN3B_HUMAN Regulator of nonsense transcripts 3B OS=Homo sapiens OX=9606 GN=UPF3B PE=1 SV=1	422.62	21.74	57762	8	8	8	57650892	38441792	0.48895	1.40342
TMLH_HUMAN	sp|Q9NVH6|TMLH_HUMAN Trimethyllysine dioxygenase, mitochondrial OS=Homo sapiens OX=9606 GN=TMLHE PE=1 SV=1	107.64	8.55	49518	3	3	3	4933321	3287131	0.487888	1.40239
RL3_HUMAN	sp|P39023|RL3_HUMAN 60S ribosomal protein L3 OS=Homo sapiens OX=9606 GN=RPL3 PE=1 SV=2	219.15	11.91	46109	3	3	3	3.69609e+06	2.45908e+06	0.485734	1.4003
DDHD1_HUMAN	sp|Q8NEL9|DDHD1_HUMAN Phospholipase DDHD1 OS=Homo sapiens OX=9606 GN=DDHD1 PE=1 SV=2	176.94	5.89	100435	6	6	2	4939594	3.28031e+06	0.483058	1.3977
TDIF2_HUMAN	sp|Q5QJE6|TDIF2_HUMAN Deoxynucleotidyltransferase terminal-interacting protein 2 OS=Homo sapiens OX=9606 GN=DNTTIP2 PE=1 SV=2	352.2	18.52	84469	8	8	5	9085582	6031984	0.482671	1.39733
E7EVA0_HUMAN	tr|E7EVA0|E7EVA0_HUMAN Microtubule-associated protein OS=Homo sapiens OX=9606 GN=MAP4 PE=1 SV=1	509.24	6.14	245444	11	11	3	6434637	4270489	0.48216	1.39683
TBA4B_HUMAN	sp|Q9H853|TBA4B_HUMAN Putative tubulin-like protein alpha-4B OS=Homo sapiens OX=9606 GN=TUBA4B PE=5 SV=2	164.94	10.79	27551	2	1	1	267669984	177542352	0.481326	1.39603
STRAP_HUMAN	sp|Q9Y3F4|STRAP_HUMAN Serine-threonine kinase receptor-associated protein OS=Homo sapiens OX=9606 GN=STRAP PE=1 SV=1	727.4	50.29	38438	11	11	10	99021064	65631144	0.480263	1.395
NUP88_HUMAN	sp|Q99567|NUP88_HUMAN Nuclear pore complex protein Nup88 OS=Homo sapiens OX=9606 GN=NUP88 PE=1 SV=2	730.5	27.13	83542	16	16	9	17284074	11455582	0.480225	1.39496
I3V9T1_HUMAN	tr|I3V9T1|I3V9T1_HUMAN Dipeptidyl peptidase 1 isoform a preproprotein (Fragment) OS=Homo sapiens OX=9606 GN=CTSC PE=4 SV=1	69.23	27.08	5701	2	1	1	27594574	18285360	0.479922	1.39467
TRM7_HUMAN	sp|Q9UET6|TRM7_HUMAN Putative tRNA (cytidine(32)/guanosine(34)-2'-O)-methyltransferase OS=Homo sapiens OX=9606 GN=FTSJ1 PE=1 SV=2	261.19	25.84	36079	5	5	4	11942150	7911399	0.47956	1.39432
MRT4_HUMAN	sp|Q9UKD2|MRT4_HUMAN mRNA turnover protein 4 homolog OS=Homo sapiens OX=9606 GN=MRTO4 PE=1 SV=2	234.93	21.76	27560	5	5	5	29446604	19497364	0.478796	1.39358
GT251_HUMAN	sp|Q8NBJ5|GT251_HUMAN Procollagen galactosyltransferase 1 OS=Homo sapiens OX=9606 GN=COLGALT1 PE=1 SV=1	516.16	19.45	71636	12	12	12	63350836	41837160	0.475039	1.38996
AP2A1_HUMAN	sp|O95782|AP2A1_HUMAN AP-2 complex subunit alpha-1 OS=Homo sapiens OX=9606 GN=AP2A1 PE=1 SV=3	490.64	13.31	107546	9	5	5	15509966	10238158	0.474378	1.38932
OSBP2_HUMAN	sp|Q969R2|OSBP2_HUMAN Oxysterol-binding protein 2 OS=Homo sapiens OX=9606 GN=OSBP2 PE=1 SV=2	282.64	3.17	101266	4	1	1	25281836	16684435	0.474019	1.38897
PLK1_HUMAN	sp|P53350|PLK1_HUMAN Serine/threonine-protein kinase PLK1 OS=Homo sapiens OX=9606 GN=PLK1 PE=1 SV=1	213.9	8.46	68255	3	3	3	8090883	5338807	0.473838	1.3888
CAVN3_HUMAN	sp|Q969G5|CAVN3_HUMAN Caveolae-associated protein 3 OS=Homo sapiens OX=9606 GN=CAVIN3 PE=1 SV=3	142.83	22.61	27701	3	3	2	7782617	5134291	0.473527	1.3885
HDAC1_HUMAN	sp|Q13547|HDAC1_HUMAN Histone deacetylase 1 OS=Homo sapiens OX=9606 GN=HDAC1 PE=1 SV=1	1707.18	52.7	55103	25	21	15	89026904	58697204	0.472668	1.38767
SEC62_HUMAN	sp|Q99442|SEC62_HUMAN Translocation protein SEC62 OS=Homo sapiens OX=9606 GN=SEC62 PE=1 SV=1	195.05	12.53	45862	3	3	1	2.33576e+06	1.53863e+06	0.471376	1.38643
TRM2A_HUMAN	sp|Q8IZ69|TRM2A_HUMAN tRNA (uracil-5-)-methyltransferase homolog A OS=Homo sapiens OX=9606 GN=TRMT2A PE=1 SV=2	303.32	13.12	68726	6	6	5	9738414	6.41357e+06	0.471058	1.38613
NADK_HUMAN	sp|O95544|NADK_HUMAN NAD kinase OS=Homo sapiens OX=9606 GN=NADK PE=1 SV=1	90.67	3.81	49228	1	1	1	1.93839e+06	1276506	0.470959	1.38603
CE170_HUMAN	sp|Q5SW79|CE170_HUMAN Centrosomal protein of 170 kDa OS=Homo sapiens OX=9606 GN=CEP170 PE=1 SV=1	3194.2	31	175293	93	44	2	4260720	2805119	0.470583	1.38567
RUFY1_HUMAN	sp|Q96T51|RUFY1_HUMAN RUN and FYVE domain-containing protein 1 OS=Homo sapiens OX=9606 GN=RUFY1 PE=1 SV=2	376.89	13.7	79818	9	9	7	35239104	23174156	0.468957	1.38411
HDAC3_HUMAN	sp|O15379|HDAC3_HUMAN Histone deacetylase 3 OS=Homo sapiens OX=9606 GN=HDAC3 PE=1 SV=2	299.84	25.47	48848	5	5	4	7998198	5255323	0.467722	1.38292
UBP47_HUMAN	sp|Q96K76|UBP47_HUMAN Ubiquitin carboxyl-terminal hydrolase 47 OS=Homo sapiens OX=9606 GN=USP47 PE=1 SV=3	1094.02	15.35	157311	19	19	13	42135636	27619028	0.464239	1.37959
GOGA1_HUMAN	sp|Q92805|GOGA1_HUMAN Golgin subfamily A member 1 OS=Homo sapiens OX=9606 GN=GOLGA1 PE=1 SV=3	31.86	2.09	88184	1	1	1	3672877	2.40743e+06	0.464202	1.37955
PACN2_HUMAN	sp|Q9UNF0|PACN2_HUMAN Protein kinase C and casein kinase substrate in neurons protein 2 OS=Homo sapiens OX=9606 GN=PACSIN2 PE=1 SV=2	966.85	42.39	55739	33	33	12	130570376	85544920	0.463544	1.37893
DPOD3_HUMAN	sp|Q15054|DPOD3_HUMAN DNA polymerase delta subunit 3 OS=Homo sapiens OX=9606 GN=POLD3 PE=1 SV=2	522.77	19.74	51400	8	8	6	24713196	16166206	0.461317	1.3768
ITSN1_HUMAN	sp|Q15811|ITSN1_HUMAN Intersectin-1 OS=Homo sapiens OX=9606 GN=ITSN1 PE=1 SV=3	508.95	10.69	195422	11	11	8	23486702	15360992	0.461045	1.37654
HBS1L_HUMAN	sp|Q9Y450|HBS1L_HUMAN HBS1-like protein OS=Homo sapiens OX=9606 GN=HBS1L PE=1 SV=1	54.84	2.92	75473	1	1	1	1.08162e+06	706992	0.460194	1.37573
P4HA1_HUMAN	sp|P13674|P4HA1_HUMAN Prolyl 4-hydroxylase subunit alpha-1 OS=Homo sapiens OX=9606 GN=P4HA1 PE=1 SV=2	254.01	10.67	61049	4	4	3	8726398	5703451	0.460067	1.37561
#C#K1C14_HUMAN	sp|P02533|K1C14_HUMAN Keratin, type I cytoskeletal 14 OS=Homo sapiens OX=9606 GN=KRT14 PE=1 SV=4	295.08	12.5	51561	6	5	5	27064438	17675660	0.458983	1.37457
WASF1_HUMAN	sp|Q92558|WASF1_HUMAN Wiskott-Aldrich syndrome protein family member 1 OS=Homo sapiens OX=9606 GN=WASF1 PE=1 SV=1	186.81	13.77	61652	5	5	4	12347587	8.05954e+06	0.458158	1.37379
AN32B_HUMAN	sp|Q92688|AN32B_HUMAN Acidic leucine-rich nuclear phosphoprotein 32 family member B OS=Homo sapiens OX=9606 GN=ANP32B PE=1 SV=1	449.54	33.47	28788	8	6	5	84337088	55019408	0.457391	1.37306
MTA1_HUMAN	sp|Q13330|MTA1_HUMAN Metastasis-associated protein MTA1 OS=Homo sapiens OX=9606 GN=MTA1 PE=1 SV=2	335.79	11.47	80786	7	4	4	26015212	16970994	0.457333	1.373
SRBD1_HUMAN	sp|Q8N5C6|SRBD1_HUMAN S1 RNA-binding domain-containing protein 1 OS=Homo sapiens OX=9606 GN=SRBD1 PE=1 SV=2	303.5	7.24	111776	5	5	5	12044430	7853739	0.456703	1.3724
A0A669KAV7_HUMAN	tr|A0A669KAV7|A0A669KAV7_HUMAN Protein Wiz OS=Homo sapiens OX=9606 GN=WIZ PE=1 SV=1	317.88	5.35	203534	7	7	3	6325198	4.1242e+06	0.45662	1.37232
SAHH_HUMAN	sp|P23526|SAHH_HUMAN Adenosylhomocysteinase OS=Homo sapiens OX=9606 GN=AHCY PE=1 SV=4	177.41	8.8	47716	4	4	4	24639782	16044976	0.45475	1.37055
NACAM_HUMAN	sp|E9PAV3|NACAM_HUMAN Nascent polypeptide-associated complex subunit alpha, muscle-specific form OS=Homo sapiens OX=9606 GN=NACA PE=1 SV=1	719.58	5.05	205422	10	10	7	300748800	195465200	0.451971	1.36791
PRPF3_HUMAN	sp|O43395|PRPF3_HUMAN U4/U6 small nuclear ribonucleoprotein Prp3 OS=Homo sapiens OX=9606 GN=PRPF3 PE=1 SV=2	595.41	27.96	77529	12	12	11	53120408	34501664	0.451017	1.367
ACOT8_HUMAN	sp|O14734|ACOT8_HUMAN Acyl-coenzyme A thioesterase 8 OS=Homo sapiens OX=9606 GN=ACOT8 PE=1 SV=1	34.08	2.82	35914	1	1	1	2.60276e+06	1.68841e+06	0.449242	1.36532
PSPC1_HUMAN	sp|Q8WXF1|PSPC1_HUMAN Paraspeckle component 1 OS=Homo sapiens OX=9606 GN=PSPC1 PE=1 SV=1	1241.16	39.77	58744	16	16	15	320070496	207419248	0.447778	1.36394
SEN2_HUMAN	sp|Q8NCE0|SEN2_HUMAN tRNA-splicing endonuclease subunit Sen2 OS=Homo sapiens OX=9606 GN=TSEN2 PE=1 SV=2	82.03	4.3	53247	2	2	2	11773733	7.62345e+06	0.446561	1.36279
A0A0A0MRU9_HUMAN	tr|A0A0A0MRU9|A0A0A0MRU9_HUMAN Non-specific serine/threonine protein kinase OS=Homo sapiens OX=9606 GN=MARK2 PE=1 SV=1	1255.13	33.06	82031	23	19	12	101476784	65657356	0.445497	1.36178
PHKG2_HUMAN	sp|P15735|PHKG2_HUMAN Phosphorylase b kinase gamma catalytic chain, liver/testis isoform OS=Homo sapiens OX=9606 GN=PHKG2 PE=1 SV=1	74.54	6.65	46442	2	2	2	4466960	2887959	0.444375	1.36072
ULK1_HUMAN	sp|O75385|ULK1_HUMAN Serine/threonine-protein kinase ULK1 OS=Homo sapiens OX=9606 GN=ULK1 PE=1 SV=2	101.18	3.05	112631	3	3	1	806702	521530	0.444332	1.36068
VPS16_HUMAN	sp|Q9H269|VPS16_HUMAN Vacuolar protein sorting-associated protein 16 homolog OS=Homo sapiens OX=9606 GN=VPS16 PE=1 SV=2	483.58	22.29	94694	12	12	11	42135668	27231920	0.443874	1.36025
RSMB_HUMAN	sp|P14678|RSMB_HUMAN Small nuclear ribonucleoprotein-associated proteins B and B' OS=Homo sapiens OX=9606 GN=SNRPB PE=1 SV=2	677.54	38.75	24610	10	10	10	195539536	126332400	0.443382	1.35979
NRF1_HUMAN	sp|Q16656|NRF1_HUMAN Nuclear respiratory factor 1 OS=Homo sapiens OX=9606 GN=NRF1 PE=1 SV=1	44.95	2.39	53541	1	1	1	2902425	1.87431e+06	0.442718	1.35916
FZD6_HUMAN	sp|O60353|FZD6_HUMAN Frizzled-6 OS=Homo sapiens OX=9606 GN=FZD6 PE=1 SV=2	37.16	1.13	79292	1	1	1	1.78866e+06	1.15329e+06	0.440492	1.35707
FA83A_HUMAN	sp|Q86UY5|FA83A_HUMAN Protein FAM83A OS=Homo sapiens OX=9606 GN=FAM83A PE=1 SV=1	337.95	18.89	47458	5	5	4	6.88815e+06	4437977	0.439404	1.35604
MAN1_HUMAN	sp|Q9Y2U8|MAN1_HUMAN Inner nuclear membrane protein Man1 OS=Homo sapiens OX=9606 GN=LEMD3 PE=1 SV=2	136.24	4.83	99997	3	3	3	3.79432e+06	2443193	0.438543	1.35524
C9JAJ9_HUMAN	tr|C9JAJ9|C9JAJ9_HUMAN Histone-binding protein RBBP7 (Fragment) OS=Homo sapiens OX=9606 GN=RBBP7 PE=1 SV=1	50.06	27.03	4534	1	1	1	10872218	6.99294e+06	0.436943	1.35373
EHD2_HUMAN	sp|Q9NZN4|EHD2_HUMAN EH domain-containing protein 2 OS=Homo sapiens OX=9606 GN=EHD2 PE=1 SV=2	2151.86	66.3	61161	36	33	25	284728448	182877184	0.434906	1.35182
KIF1B_HUMAN	sp|O60333|KIF1B_HUMAN Kinesin-like protein KIF1B OS=Homo sapiens OX=9606 GN=KIF1B PE=1 SV=5	861.92	12.28	204476	14	11	6	9349513	5.99864e+06	0.433361	1.35038
FOXO3_HUMAN	sp|O43524|FOXO3_HUMAN Forkhead box protein O3 OS=Homo sapiens OX=9606 GN=FOXO3 PE=1 SV=1	202.32	4.61	71277	3	3	1	3.0437e+06	1.95266e+06	0.433229	1.35025
GLSK_HUMAN	sp|O94925|GLSK_HUMAN Glutaminase kidney isoform, mitochondrial OS=Homo sapiens OX=9606 GN=GLS PE=1 SV=1	67.58	3.59	73461	2	2	1	1560458	1.00004e+06	0.431704	1.34883
PBX2_HUMAN	sp|P40425|PBX2_HUMAN Pre-B-cell leukemia transcription factor 2 OS=Homo sapiens OX=9606 GN=PBX2 PE=1 SV=2	312.44	10.47	45881	4	4	1	2587316	1.65683e+06	0.430589	1.34778
NUCKS_HUMAN	sp|Q9H1E3|NUCKS_HUMAN Nuclear ubiquitous casein and cyclin-dependent kinase substrate 1 OS=Homo sapiens OX=9606 GN=NUCKS1 PE=1 SV=1	1192.35	30.04	27296	15	15	2	3103614	1.98395e+06	0.428047	1.34541
CEBPB_HUMAN	sp|P17676|CEBPB_HUMAN CCAAT/enhancer-binding protein beta OS=Homo sapiens OX=9606 GN=CEBPB PE=1 SV=2	177.22	15.07	36106	2	2	1	3.81299e+06	2.43716e+06	0.427899	1.34527
ENOA_HUMAN	sp|P06733|ENOA_HUMAN Alpha-enolase OS=Homo sapiens OX=9606 GN=ENO1 PE=1 SV=2	884.5	38.71	47169	13	11	10	78902880	50394896	0.426817	1.34426
SH3G1_HUMAN	sp|Q99961|SH3G1_HUMAN Endophilin-A2 OS=Homo sapiens OX=9606 GN=SH3GL1 PE=1 SV=1	323.81	19.02	41490	5	5	4	8528254	5441500	0.425372	1.34292
I2BPL_HUMAN	sp|Q9H1B7|I2BPL_HUMAN Probable E3 ubiquitin-protein ligase IRF2BPL OS=Homo sapiens OX=9606 GN=IRF2BPL PE=1 SV=1	920.55	20.35	82659	14	13	6	28315136	18056234	0.424541	1.34215
TF3C2_HUMAN	sp|Q8WUA4|TF3C2_HUMAN General transcription factor 3C polypeptide 2 OS=Homo sapiens OX=9606 GN=GTF3C2 PE=1 SV=2	923.58	25.58	100680	18	17	10	34213720	21812536	0.4242	1.34183
TYY1_HUMAN	sp|P25490|TYY1_HUMAN Transcriptional repressor protein YY1 OS=Homo sapiens OX=9606 GN=YY1 PE=1 SV=2	202.78	13.53	44713	3	3	2	5372220	3.42471e+06	0.424082	1.34172
SMUF2_HUMAN	sp|Q9HAU4|SMUF2_HUMAN E3 ubiquitin-protein ligase SMURF2 OS=Homo sapiens OX=9606 GN=SMURF2 PE=1 SV=1	32.68	1.74	86196	1	1	1	1.86623e+06	1.18767e+06	0.421628	1.33944
ZNT5_HUMAN	sp|Q8TAD4|ZNT5_HUMAN Zinc transporter 5 OS=Homo sapiens OX=9606 GN=SLC30A5 PE=1 SV=1	73.22	5.23	84047	2	2	2	4724427	3000590	0.418725	1.33675
CY1_HUMAN	sp|P08574|CY1_HUMAN Cytochrome c1, heme protein, mitochondrial OS=Homo sapiens OX=9606 GN=CYC1 PE=1 SV=3	101.68	11.08	35422	2	2	2	8243103	5.23473e+06	0.418546	1.33658
MATR3_HUMAN	sp|P43243|MATR3_HUMAN Matrin-3 OS=Homo sapiens OX=9606 GN=MATR3 PE=1 SV=2	2629.92	51	94623	41	1	1	4316902	2.74008e+06	0.417839	1.33593
RHG35_HUMAN	sp|Q9NRY4|RHG35_HUMAN Rho GTPase-activating protein 35 OS=Homo sapiens OX=9606 GN=ARHGAP35 PE=1 SV=3	2515.27	35.42	170514	43	43	30	162004704	102669048	0.415583	1.33384
SYNJ1_HUMAN	sp|O43426|SYNJ1_HUMAN Synaptojanin-1 OS=Homo sapiens OX=9606 GN=SYNJ1 PE=1 SV=2	879.06	13.35	173103	17	17	8	16676354	10563827	0.414946	1.33325
RS13_HUMAN	sp|P62277|RS13_HUMAN 40S ribosomal protein S13 OS=Homo sapiens OX=9606 GN=RPS13 PE=1 SV=2	160.21	21.19	17222	3	3	3	55974208	35444716	0.414426	1.33277
XPC_HUMAN	sp|Q01831|XPC_HUMAN DNA repair protein complementing XP-C cells OS=Homo sapiens OX=9606 GN=XPC PE=1 SV=4	639.61	19.89	105953	11	11	9	26293200	16647849	0.414264	1.33262
RB6I2_HUMAN	sp|Q8IUD2|RB6I2_HUMAN ELKS/Rab6-interacting/CAST family member 1 OS=Homo sapiens OX=9606 GN=ERC1 PE=1 SV=1	2177.86	32.53	128086	37	30	30	243001792	153696992	0.41274	1.33121
NAB2_HUMAN	sp|Q15742|NAB2_HUMAN NGFI-A-binding protein 2 OS=Homo sapiens OX=9606 GN=NAB2 PE=1 SV=1	466.83	31.62	56594	14	14	4	18009724	11381817	0.411573	1.33013
RS15A_HUMAN	sp|P62244|RS15A_HUMAN 40S ribosomal protein S15a OS=Homo sapiens OX=9606 GN=RPS15A PE=1 SV=2	283.06	49.23	14840	7	7	7	65494812	41381872	0.411236	1.32982
MAEA_HUMAN	sp|Q7L5Y9|MAEA_HUMAN E3 ubiquitin-protein transferase MAEA OS=Homo sapiens OX=9606 GN=MAEA PE=1 SV=1	257.48	16.41	45287	5	5	5	15721594	9926451	0.41022	1.32889
FARP1_HUMAN	sp|Q9Y4F1|FARP1_HUMAN FERM, ARHGEF and pleckstrin domain-containing protein 1 OS=Homo sapiens OX=9606 GN=FARP1 PE=1 SV=1	182.89	4.5	118633	3	3	2	12247234	7716327	0.407148	1.32606
PPIP2_HUMAN	sp|Q9H939|PPIP2_HUMAN Proline-serine-threonine phosphatase-interacting protein 2 OS=Homo sapiens OX=9606 GN=PSTPIP2 PE=1 SV=4	50.85	5.39	38858	1	1	1	2.3704e+06	1.49259e+06	0.406305	1.32529
AL1B1_HUMAN	sp|P30837|AL1B1_HUMAN Aldehyde dehydrogenase X, mitochondrial OS=Homo sapiens OX=9606 GN=ALDH1B1 PE=1 SV=3	270.24	16.44	57206	5	5	5	9322005	5.86961e+06	0.406242	1.32523
UT14A_HUMAN	sp|Q9BVJ6|UT14A_HUMAN U3 small nucleolar RNA-associated protein 14 homolog A OS=Homo sapiens OX=9606 GN=UTP14A PE=1 SV=1	260.13	12.06	87978	6	6	5	10925981	6.87689e+06	0.405683	1.32472
STK10_HUMAN	sp|O94804|STK10_HUMAN Serine/threonine-protein kinase 10 OS=Homo sapiens OX=9606 GN=STK10 PE=1 SV=1	2319.95	36.36	112135	38	37	22	235461200	148154320	0.405229	1.3243
ASCC3_HUMAN	sp|Q8N3C0|ASCC3_HUMAN Activating signal cointegrator 1 complex subunit 3 OS=Homo sapiens OX=9606 GN=ASCC3 PE=1 SV=3	3339.86	40.92	251460	66	38	36	281468096	176945728	0.403953	1.32313
CENPI_HUMAN	sp|Q92674|CENPI_HUMAN Centromere protein I OS=Homo sapiens OX=9606 GN=CENPI PE=1 SV=2	35.4	1.46	86720	1	1	1	954859	600034	0.403374	1.3226
KI67_HUMAN	sp|P46013|KI67_HUMAN Proliferation marker protein Ki-67 OS=Homo sapiens OX=9606 GN=MKI67 PE=1 SV=2	2047	18.77	358694	38	38	27	113763256	71459296	0.402777	1.32205
GLYR1_HUMAN	sp|Q49A26|GLYR1_HUMAN Putative oxidoreductase GLYR1 OS=Homo sapiens OX=9606 GN=GLYR1 PE=1 SV=4	753.93	36.53	60547	13	13	13	52600020	33030524	0.402354	1.32166
SPT5H_HUMAN	sp|O00267|SPT5H_HUMAN Transcription elongation factor SPT5 OS=Homo sapiens OX=9606 GN=SUPT5H PE=1 SV=1	1683.03	31.65	121000	25	25	22	156441136	98129296	0.400754	1.3202
ANXA5_HUMAN	sp|P08758|ANXA5_HUMAN Annexin A5 OS=Homo sapiens OX=9606 GN=ANXA5 PE=1 SV=2	286.63	22.19	35937	6	6	6	21681106	13596802	0.400447	1.31992
CARF_HUMAN	sp|Q9NXV6|CARF_HUMAN CDKN2A-interacting protein OS=Homo sapiens OX=9606 GN=CDKN2AIP PE=1 SV=3	409.08	12.07	61125	5	5	5	20708046	12980596	0.399783	1.31931
HNRL2_HUMAN	sp|Q1KMD3|HNRL2_HUMAN Heterogeneous nuclear ribonucleoprotein U-like protein 2 OS=Homo sapiens OX=9606 GN=HNRNPUL2 PE=1 SV=1	1907.55	47.12	85105	32	32	26	341027264	213751856	0.399668	1.3192
TM10A_HUMAN	sp|Q8TBZ6|TM10A_HUMAN tRNA methyltransferase 10 homolog A OS=Homo sapiens OX=9606 GN=TRMT10A PE=1 SV=1	26.71	5.01	39719	1	1	1	1.21648e+06	762394	0.399508	1.31906
C2AIL_HUMAN	sp|Q96HQ2|C2AIL_HUMAN CDKN2AIP N-terminal-like protein OS=Homo sapiens OX=9606 GN=CDKN2AIPNL PE=1 SV=1	337.42	37.07	13196	4	4	3	5661315	3546049	0.398693	1.31831
RABL6_HUMAN	sp|Q3YEC7|RABL6_HUMAN Rab-like protein 6 OS=Homo sapiens OX=9606 GN=RABL6 PE=1 SV=2	1186.89	32.65	79549	21	21	12	47667604	29852084	0.39844	1.31808
RRP7A_HUMAN	sp|Q9Y3A4|RRP7A_HUMAN Ribosomal RNA-processing protein 7 homolog A OS=Homo sapiens OX=9606 GN=RRP7A PE=1 SV=2	414.06	35	32334	8	8	8	70603128	44196048	0.397803	1.3175
SIR1_HUMAN	sp|Q96EB6|SIR1_HUMAN NAD-dependent protein deacetylase sirtuin-1 OS=Homo sapiens OX=9606 GN=SIRT1 PE=1 SV=2	768.95	25.03	81681	12	12	4	8246627	5.16082e+06	0.397413	1.31714
RLA0_HUMAN	sp|P05388|RLA0_HUMAN 60S acidic ribosomal protein P0 OS=Homo sapiens OX=9606 GN=RPLP0 PE=1 SV=1	507.78	39.12	34274	8	8	6	32936602	20611238	0.397357	1.31709
SYSM_HUMAN	sp|Q9NP81|SYSM_HUMAN Serine--tRNA ligase, mitochondrial OS=Homo sapiens OX=9606 GN=SARS2 PE=1 SV=1	91.99	6.37	58283	2	2	2	5.35075e+06	3.34708e+06	0.396782	1.31657
JIP4_HUMAN	sp|O60271|JIP4_HUMAN C-Jun-amino-terminal kinase-interacting protein 4 OS=Homo sapiens OX=9606 GN=SPAG9 PE=1 SV=4	1874.58	27.78	146205	32	32	18	136488256	85072800	0.391611	1.31186
RRP15_HUMAN	sp|Q9Y3B9|RRP15_HUMAN RRP15-like protein OS=Homo sapiens OX=9606 GN=RRP15 PE=1 SV=2	35.36	3.9	31484	1	1	1	5.0745e+06	3.15878e+06	0.389719	1.31014
TSPY1_HUMAN	sp|Q01534|TSPY1_HUMAN Testis-specific Y-encoded protein 1 OS=Homo sapiens OX=9606 GN=TSPY1 PE=1 SV=4	27.84	2.27	35012	1	1	1	9613008	5.97934e+06	0.388617	1.30914
GLCNE_HUMAN	sp|Q9Y223|GLCNE_HUMAN Bifunctional UDP-N-acetylglucosamine 2-epimerase/N-acetylmannosamine kinase OS=Homo sapiens OX=9606 GN=GNE PE=1 SV=1	602.54	22.16	79275	11	11	11	76360184	47445052	0.387055	1.30772
KBP_HUMAN	sp|Q96EK5|KBP_HUMAN KIF-binding protein OS=Homo sapiens OX=9606 GN=KIFBP PE=1 SV=1	127.98	12.4	71814	3	3	2	8903335	5.52882e+06	0.386244	1.30699
DDX20_HUMAN	sp|Q9UHI6|DDX20_HUMAN Probable ATP-dependent RNA helicase DDX20 OS=Homo sapiens OX=9606 GN=DDX20 PE=1 SV=2	515.76	16.02	92241	7	7	6	9560424	5.91909e+06	0.381919	1.30307
CPSF6_HUMAN	sp|Q16630|CPSF6_HUMAN Cleavage and polyadenylation specificity factor subunit 6 OS=Homo sapiens OX=9606 GN=CPSF6 PE=1 SV=2	616.46	21.78	59210	10	10	9	173836368	107611664	0.381722	1.3029
AJUBA_HUMAN	sp|Q96IF1|AJUBA_HUMAN LIM domain-containing protein ajuba OS=Homo sapiens OX=9606 GN=AJUBA PE=1 SV=1	307.71	12.08	56934	6	6	1	3.3762e+06	2.08973e+06	0.381533	1.30273
A0A1C7CYX1_HUMAN	tr|A0A1C7CYX1|A0A1C7CYX1_HUMAN Mitotic deacetylase-associated SANT domain protein OS=Homo sapiens OX=9606 GN=MIDEAS PE=1 SV=1	710.26	15.1	120733	12	12	8	30300922	18695126	0.376918	1.29857
IF4E2_HUMAN	sp|O60573|IF4E2_HUMAN Eukaryotic translation initiation factor 4E type 2 OS=Homo sapiens OX=9606 GN=EIF4E2 PE=1 SV=1	566.7	40	28362	8	8	8	182747616	112731536	0.376656	1.29833
NRDE2_HUMAN	sp|Q9H7Z3|NRDE2_HUMAN Nuclear exosome regulator NRDE2 OS=Homo sapiens OX=9606 GN=NRDE2 PE=1 SV=3	115.92	3.01	132673	2	2	2	739786	456199	0.376175	1.2979
NIP7_HUMAN	sp|Q9Y221|NIP7_HUMAN 60S ribosome subunit biogenesis protein NIP7 homolog OS=Homo sapiens OX=9606 GN=NIP7 PE=1 SV=1	179.55	35	20463	4	4	4	31223086	19252216	0.376029	1.29776
RL17_HUMAN	sp|P18621|RL17_HUMAN 60S ribosomal protein L17 OS=Homo sapiens OX=9606 GN=RPL17 PE=1 SV=3	213.64	27.17	21397	4	4	4	124304736	76613496	0.375407	1.29721
U520_HUMAN	sp|O75643|U520_HUMAN U5 small nuclear ribonucleoprotein 200 kDa helicase OS=Homo sapiens OX=9606 GN=SNRNP200 PE=1 SV=2	6319.98	52.48	244508	95	95	91	1013263488	623697408	0.373527	1.29552
CBX3_HUMAN	sp|Q13185|CBX3_HUMAN Chromobox protein homolog 3 OS=Homo sapiens OX=9606 GN=CBX3 PE=1 SV=4	389.12	38.8	20811	6	3	3	51418504	31625450	0.372416	1.29452
RDH11_HUMAN	sp|Q8TC12|RDH11_HUMAN Retinol dehydrogenase 11 OS=Homo sapiens OX=9606 GN=RDH11 PE=1 SV=2	63.58	4.4	35386	1	1	1	2.47931e+06	1.5249e+06	0.372397	1.2945
TCPG_HUMAN	sp|P49368|TCPG_HUMAN T-complex protein 1 subunit gamma OS=Homo sapiens OX=9606 GN=CCT3 PE=1 SV=4	4495.97	74.86	60534	62	10	10	640104320	393584256	0.371983	1.29413
TERF2_HUMAN	sp|Q15554|TERF2_HUMAN Telomeric repeat-binding factor 2 OS=Homo sapiens OX=9606 GN=TERF2 PE=1 SV=3	285.43	13.47	59594	5	5	4	10035793	6.17045e+06	0.371911	1.29407
ZC3H1_HUMAN	sp|O60293|ZC3H1_HUMAN Zinc finger C3H1 domain-containing protein OS=Homo sapiens OX=9606 GN=ZFC3H1 PE=1 SV=3	511.5	7.79	226356	9	9	7	10526896	6461334	0.369442	1.29185
DEPD5_HUMAN	sp|O75140|DEPD5_HUMAN GATOR complex protein DEPDC5 OS=Homo sapiens OX=9606 GN=DEPDC5 PE=1 SV=2	244.81	5.61	181264	6	6	6	9295975	5.69979e+06	0.36792	1.29049
ATPA_HUMAN	sp|P25705|ATPA_HUMAN ATP synthase subunit alpha, mitochondrial OS=Homo sapiens OX=9606 GN=ATP5F1A PE=1 SV=1	620.51	25.68	59751	10	10	10	81212288	49794740	0.367913	1.29048
RUXE_HUMAN	sp|P62304|RUXE_HUMAN Small nuclear ribonucleoprotein E OS=Homo sapiens OX=9606 GN=SNRPE PE=1 SV=1	329.49	52.17	10804	6	6	6	79916416	48964768	0.36687	1.28955
RAD9A_HUMAN	sp|Q99638|RAD9A_HUMAN Cell cycle checkpoint control protein RAD9A OS=Homo sapiens OX=9606 GN=RAD9A PE=1 SV=1	116.3	14.83	42547	5	5	2	2.20011e+06	1.34781e+06	0.366662	1.28937
LAP2B_HUMAN	sp|P42167|LAP2B_HUMAN Lamina-associated polypeptide 2, isoforms beta/gamma OS=Homo sapiens OX=9606 GN=TMPO PE=1 SV=2	1379.9	53.08	50670	22	8	4	14890933	9120296	0.366336	1.28907
BACD1_HUMAN	sp|Q8WZ19|BACD1_HUMAN BTB/POZ domain-containing adapter for CUL3-mediated RhoA degradation protein 1 OS=Homo sapiens OX=9606 GN=KCTD13 PE=1 SV=1	162.01	11.85	36357	3	1	1	746906	456874	0.364486	1.28742
IBTK_HUMAN	sp|Q9P2D0|IBTK_HUMAN Inhibitor of Bruton tyrosine kinase OS=Homo sapiens OX=9606 GN=IBTK PE=1 SV=3	872.27	16.93	150528	15	15	12	32970182	20163492	0.364201	1.28717
DBNL_HUMAN	sp|Q9UJU6|DBNL_HUMAN Drebrin-like protein OS=Homo sapiens OX=9606 GN=DBNL PE=1 SV=1	59.34	6.28	48207	2	2	2	9142114	5590576	0.364087	1.28707
UBXN7_HUMAN	sp|O94888|UBXN7_HUMAN UBX domain-containing protein 7 OS=Homo sapiens OX=9606 GN=UBXN7 PE=1 SV=2	750.19	26.58	54862	11	11	8	53114144	32457114	0.363056	1.28615
SMU1_HUMAN	sp|Q2TAY7|SMU1_HUMAN WD40 repeat-containing protein SMU1 OS=Homo sapiens OX=9606 GN=SMU1 PE=1 SV=2	956.16	42.69	57544	17	17	16	228575008	139620896	0.362465	1.28562
HTSF1_HUMAN	sp|O43719|HTSF1_HUMAN HIV Tat-specific factor 1 OS=Homo sapiens OX=9606 GN=HTATSF1 PE=1 SV=1	2001.79	47.15	85853	29	29	13	52414820	31987328	0.361143	1.28444
GIT2_HUMAN	sp|Q14161|GIT2_HUMAN ARF GTPase-activating protein GIT2 OS=Homo sapiens OX=9606 GN=GIT2 PE=1 SV=2	963.73	35.7	84543	16	13	8	12846252	7838580	0.360935	1.28426
TF3C4_HUMAN	sp|Q9UKN8|TF3C4_HUMAN General transcription factor 3C polypeptide 4 OS=Homo sapiens OX=9606 GN=GTF3C4 PE=1 SV=2	1474.38	36.86	91982	21	21	18	90183624	55025816	0.360861	1.28419
RL35_HUMAN	sp|P42766|RL35_HUMAN 60S ribosomal protein L35 OS=Homo sapiens OX=9606 GN=RPL35 PE=1 SV=2	37.06	10.57	14551	1	1	1	2.12236e+06	1.29451e+06	0.360357	1.28374
ABHDD_HUMAN	sp|Q7L211|ABHDD_HUMAN Protein ABHD13 OS=Homo sapiens OX=9606 GN=ABHD13 PE=2 SV=1	43.28	2.08	38548	1	1	1	1.77439e+06	1.08148e+06	0.359311	1.28281
TCP4_HUMAN	sp|P53999|TCP4_HUMAN Activated RNA polymerase II transcriptional coactivator p15 OS=Homo sapiens OX=9606 GN=SUB1 PE=1 SV=3	166.65	29.92	14395	3	3	3	41471608	25272678	0.359072	1.2826
IF5_HUMAN	sp|P55010|IF5_HUMAN Eukaryotic translation initiation factor 5 OS=Homo sapiens OX=9606 GN=EIF5 PE=1 SV=2	474.49	23.43	49223	8	8	7	39522500	24078548	0.358692	1.28226
A0A4Y5USH5_HUMAN	tr|A0A4Y5USH5|A0A4Y5USH5_HUMAN NLRP3 (Fragment) OS=Homo sapiens OX=9606 GN=NLRP3 PE=4 SV=1	38.89	17.95	4453	1	1	1	21894128	13338106	0.358628	1.28221
PARD3_HUMAN	sp|Q8TEW0|PARD3_HUMAN Partitioning defective 3 homolog OS=Homo sapiens OX=9606 GN=PARD3 PE=1 SV=2	1817.99	20.35	151423	31	31	10	27670194	16847140	0.357789	1.28146
TRUA_HUMAN	sp|Q9Y606|TRUA_HUMAN tRNA pseudouridine synthase A OS=Homo sapiens OX=9606 GN=PUS1 PE=1 SV=3	227.58	10.3	47470	4	4	3	15962698	9718554	0.357727	1.28141
WDR70_HUMAN	sp|Q9NW82|WDR70_HUMAN WD repeat-containing protein 70 OS=Homo sapiens OX=9606 GN=WDR70 PE=1 SV=1	242.77	9.79	73201	5	5	3	18319504	11150196	0.357306	1.28103
PEX5_HUMAN	sp|P50542|PEX5_HUMAN Peroxisomal targeting signal 1 receptor OS=Homo sapiens OX=9606 GN=PEX5 PE=1 SV=3	78.29	4.85	70865	2	2	2	4243797	2582623	0.357099	1.28085
DIP2B_HUMAN	sp|Q9P265|DIP2B_HUMAN Disco-interacting protein 2 homolog B OS=Homo sapiens OX=9606 GN=DIP2B PE=1 SV=3	787.28	13.9	171492	14	14	10	30785860	18726166	0.356405	1.28023
GNL3L_HUMAN	sp|Q9NVN8|GNL3L_HUMAN Guanine nucleotide-binding protein-like 3-like protein OS=Homo sapiens OX=9606 GN=GNL3L PE=1 SV=1	72.38	5.5	65573	2	2	2	8872143	5395768	0.356163	1.28002
RB_HUMAN	sp|P06400|RB_HUMAN Retinoblastoma-associated protein OS=Homo sapiens OX=9606 GN=RB1 PE=1 SV=2	2353.98	37.72	106159	48	47	18	184470192	112183064	0.356085	1.27995
FBX38_HUMAN	sp|Q6PIJ6|FBX38_HUMAN F-box only protein 38 OS=Homo sapiens OX=9606 GN=FBXO38 PE=1 SV=3	579.88	13.8	133944	11	11	10	28909636	17571878	0.355336	1.27928
AAKB1_HUMAN	sp|Q9Y478|AAKB1_HUMAN 5'-AMP-activated protein kinase subunit beta-1 OS=Homo sapiens OX=9606 GN=PRKAB1 PE=1 SV=4	309.43	38.89	30382	5	5	2	7484268	4547608	0.354864	1.27887
NOP2_HUMAN	sp|P46087|NOP2_HUMAN Probable 28S rRNA (cytosine(4447)-C(5))-methyltransferase OS=Homo sapiens OX=9606 GN=NOP2 PE=1 SV=2	729.03	24.75	89302	15	15	10	96207600	58422920	0.354001	1.2781
NOL6_HUMAN	sp|Q9H6R4|NOL6_HUMAN Nucleolar protein 6 OS=Homo sapiens OX=9606 GN=NOL6 PE=1 SV=2	1460.29	28.27	127593	24	24	23	186884368	113368144	0.352487	1.27676
#C#K2C7_HUMAN	sp|P08729|K2C7_HUMAN Keratin, type II cytoskeletal 7 OS=Homo sapiens OX=9606 GN=KRT7 PE=1 SV=5	304.63	11.51	51386	5	3	3	6761328	4.10054e+06	0.352124	1.27644
UTS2_HUMAN	sp|O95399|UTS2_HUMAN Urotensin-2 OS=Homo sapiens OX=9606 GN=UTS2 PE=1 SV=1	45.62	6.45	14296	1	1	1	26987362	16360058	0.351512	1.2759
PDS5B_HUMAN	sp|Q9NTI5|PDS5B_HUMAN Sister chromatid cohesion protein PDS5 homolog B OS=Homo sapiens OX=9606 GN=PDS5B PE=1 SV=1	2169.94	26.61	164667	46	46	20	124363728	75368952	0.351094	1.27553
KBTB4_HUMAN	sp|Q9NVX7|KBTB4_HUMAN Kelch repeat and BTB domain-containing protein 4 OS=Homo sapiens OX=9606 GN=KBTBD4 PE=1 SV=3	164.63	5.6	58144	2	2	2	3542425	2144252	0.349355	1.27399
IQGA1_HUMAN	sp|P46940|IQGA1_HUMAN Ras GTPase-activating-like protein IQGAP1 OS=Homo sapiens OX=9606 GN=IQGAP1 PE=1 SV=1	4543.71	55.82	189252	70	68	67	633506176	383395808	0.349094	1.27376
GTPB6_HUMAN	sp|O43824|GTPB6_HUMAN Putative GTP-binding protein 6 OS=Homo sapiens OX=9606 GN=GTPBP6 PE=2 SV=4	100.74	3.68	56897	1	1	1	1.47013e+06	889675	0.349025	1.2737
SMCA4_HUMAN	sp|P51532|SMCA4_HUMAN Transcription activator BRG1 OS=Homo sapiens OX=9606 GN=SMARCA4 PE=1 SV=2	1476.63	18.21	184646	23	14	9	50496288	30544374	0.348347	1.2731
BRD1_HUMAN	sp|O95696|BRD1_HUMAN Bromodomain-containing protein 1 OS=Homo sapiens OX=9606 GN=BRD1 PE=1 SV=1	159.2	3.78	119520	4	4	2	3488228	2.10929e+06	0.34788	1.27269
DHE3_HUMAN	sp|P00367|DHE3_HUMAN Glutamate dehydrogenase 1, mitochondrial OS=Homo sapiens OX=9606 GN=GLUD1 PE=1 SV=2	2232.22	51.61	61398	30	30	28	962640256	581913152	0.347425	1.27229
AP2M1_HUMAN	sp|Q96CW1|AP2M1_HUMAN AP-2 complex subunit mu OS=Homo sapiens OX=9606 GN=AP2M1 PE=1 SV=2	534.55	31.26	49655	11	11	11	50544336	30532932	0.346434	1.27141
INP4A_HUMAN	sp|Q96PE3|INP4A_HUMAN Inositol polyphosphate-4-phosphatase type I A OS=Homo sapiens OX=9606 GN=INPP4A PE=1 SV=1	360.39	9.21	109956	6	6	5	7421364	4481883	0.346038	1.27107
NDUS2_HUMAN	sp|O75306|NDUS2_HUMAN NADH dehydrogenase [ubiquinone] iron-sulfur protein 2, mitochondrial OS=Homo sapiens OX=9606 GN=NDUFS2 PE=1 SV=2	241.13	10.58	52546	4	4	4	8.32941e+06	5029878	0.345927	1.27097
TSR3_HUMAN	sp|Q9UJK0|TSR3_HUMAN 18S rRNA aminocarboxypropyltransferase OS=Homo sapiens OX=9606 GN=TSR3 PE=1 SV=1	212.04	17.31	33596	3	3	3	5799412	3.49408e+06	0.342622	1.26806
PI3R4_HUMAN	sp|Q99570|PI3R4_HUMAN Phosphoinositide 3-kinase regulatory subunit 4 OS=Homo sapiens OX=9606 GN=PIK3R4 PE=1 SV=3	943.36	19.37	153103	19	19	19	52705884	31709944	0.340589	1.26627
BUB3_HUMAN	sp|O43684|BUB3_HUMAN Mitotic checkpoint protein BUB3 OS=Homo sapiens OX=9606 GN=BUB3 PE=1 SV=1	337.27	25.3	37155	6	6	6	22396820	13474092	0.340512	1.26621
SMD1_HUMAN	sp|P62314|SMD1_HUMAN Small nuclear ribonucleoprotein Sm D1 OS=Homo sapiens OX=9606 GN=SNRPD1 PE=1 SV=1	400.52	54.62	13282	6	6	6	163462544	98339832	0.340505	1.2662
MBOA7_HUMAN	sp|Q96N66|MBOA7_HUMAN Lysophospholipid acyltransferase 7 OS=Homo sapiens OX=9606 GN=MBOAT7 PE=1 SV=2	46.95	3.39	52765	1	1	1	2.31981e+06	1.39512e+06	0.340001	1.26576
K7EK43_HUMAN	tr|K7EK43|K7EK43_HUMAN Tubulin beta-6 chain (Fragment) OS=Homo sapiens OX=9606 GN=TUBB6 PE=1 SV=1	106.01	45.16	3422	2	2	2	103921976	62460800	0.33914	1.265
SMAD4_HUMAN	sp|Q13485|SMAD4_HUMAN Mothers against decapentaplegic homolog 4 OS=Homo sapiens OX=9606 GN=SMAD4 PE=1 SV=1	649.08	28.08	60439	8	8	6	27059884	16261821	0.338951	1.26484
ASCC2_HUMAN	sp|Q9H1I8|ASCC2_HUMAN Activating signal cointegrator 1 complex subunit 2 OS=Homo sapiens OX=9606 GN=ASCC2 PE=1 SV=3	743.33	21	86360	11	11	11	54110436	32515642	0.338845	1.26474
AP3S1_HUMAN	sp|Q92572|AP3S1_HUMAN AP-3 complex subunit sigma-1 OS=Homo sapiens OX=9606 GN=AP3S1 PE=1 SV=1	328.74	27.98	21732	5	5	4	26735858	16064224	0.338693	1.26461
IF2P_HUMAN	sp|O60841|IF2P_HUMAN Eukaryotic translation initiation factor 5B OS=Homo sapiens OX=9606 GN=EIF5B PE=1 SV=4	4019.01	41.56	138827	57	57	34	708540800	425717440	0.338663	1.26458
ATPB_HUMAN	sp|P06576|ATPB_HUMAN ATP synthase subunit beta, mitochondrial OS=Homo sapiens OX=9606 GN=ATP5F1B PE=1 SV=3	1604.14	60.11	56560	23	23	22	151008688	90728744	0.338618	1.26454
ARMC8_HUMAN	sp|Q8IUR7|ARMC8_HUMAN Armadillo repeat-containing protein 8 OS=Homo sapiens OX=9606 GN=ARMC8 PE=1 SV=2	204.94	11.29	75509	4	4	4	5147090	3.08806e+06	0.33656	1.26274
GCP2_HUMAN	sp|Q9BSJ2|GCP2_HUMAN Gamma-tubulin complex component 2 OS=Homo sapiens OX=9606 GN=TUBGCP2 PE=1 SV=2	346.17	11.64	102534	8	8	8	23334362	13994169	0.335988	1.26224
SCYL1_HUMAN	sp|Q96KG9|SCYL1_HUMAN N-terminal kinase-like protein OS=Homo sapiens OX=9606 GN=SCYL1 PE=1 SV=1	28.26	3.09	89631	1	1	1	1.5389e+06	922908	0.335979	1.26223
LS14A_HUMAN	sp|Q8ND56|LS14A_HUMAN Protein LSM14 homolog A OS=Homo sapiens OX=9606 GN=LSM14A PE=1 SV=3	838.57	31.75	50530	19	19	6	26930982	16150757	0.335953	1.26221
RLA2_HUMAN	sp|P05387|RLA2_HUMAN 60S acidic ribosomal protein P2 OS=Homo sapiens OX=9606 GN=RPLP2 PE=1 SV=1	234.96	53.91	11665	4	2	2	6.35962e+06	3.8116e+06	0.335073	1.26144
RPA1_HUMAN	sp|O95602|RPA1_HUMAN DNA-directed RNA polymerase I subunit RPA1 OS=Homo sapiens OX=9606 GN=POLR1A PE=1 SV=2	1596.41	24.94	194811	26	1	1	8505462	5096076	0.334615	1.26104
SETD2_HUMAN	sp|Q9BYW2|SETD2_HUMAN Histone-lysine N-methyltransferase SETD2 OS=Homo sapiens OX=9606 GN=SETD2 PE=1 SV=3	314.31	3.9	287597	5	5	1	772972	463039	0.334335	1.2608
LANC2_HUMAN	sp|Q9NS86|LANC2_HUMAN LanC-like protein 2 OS=Homo sapiens OX=9606 GN=LANCL2 PE=1 SV=1	254.06	12.67	50854	4	4	4	21588076	12931453	0.334267	1.26074
TEBP_HUMAN	sp|Q15185|TEBP_HUMAN Prostaglandin E synthase 3 OS=Homo sapiens OX=9606 GN=PTGES3 PE=1 SV=1	947.57	59.38	18697	45	45	3	260142464	155797888	0.333992	1.2605
TISD_HUMAN	sp|P47974|TISD_HUMAN mRNA decay activator protein ZFP36L2 OS=Homo sapiens OX=9606 GN=ZFP36L2 PE=1 SV=3	551.12	28.14	51063	15	15	5	24847376	14854155	0.331391	1.25823
MTMR9_HUMAN	sp|Q96QG7|MTMR9_HUMAN Myotubularin-related protein 9 OS=Homo sapiens OX=9606 GN=MTMR9 PE=1 SV=1	44.19	1.46	63462	1	1	1	4835469	2.88907e+06	0.330566	1.25751
ATF1_HUMAN	sp|P18846|ATF1_HUMAN Cyclic AMP-dependent transcription factor ATF-1 OS=Homo sapiens OX=9606 GN=ATF1 PE=1 SV=2	62.61	9.59	29233	1	1	1	2072807	1.23841e+06	0.330517	1.25746
ENOB_HUMAN	sp|P13929|ENOB_HUMAN Beta-enolase OS=Homo sapiens OX=9606 GN=ENO3 PE=1 SV=5	266.98	12.67	46987	3	1	1	9896569	5.91238e+06	0.330429	1.25739
RL13_HUMAN	sp|P26373|RL13_HUMAN 60S ribosomal protein L13 OS=Homo sapiens OX=9606 GN=RPL13 PE=1 SV=4	105.81	9.95	24261	2	2	2	14082379	8409558	0.329829	1.25686
KIF3B_HUMAN	sp|O15066|KIF3B_HUMAN Kinesin-like protein KIF3B OS=Homo sapiens OX=9606 GN=KIF3B PE=1 SV=1	135.35	5.62	85125	3	3	3	10508798	6.27501e+06	0.32971	1.25676
EXOS3_HUMAN	sp|Q9NQT5|EXOS3_HUMAN Exosome complex component RRP40 OS=Homo sapiens OX=9606 GN=EXOSC3 PE=1 SV=3	305.73	28.73	29572	4	4	4	13647900	8.14299e+06	0.328569	1.25577
PHAX_HUMAN	sp|Q9H814|PHAX_HUMAN Phosphorylated adapter RNA export protein OS=Homo sapiens OX=9606 GN=PHAX PE=1 SV=1	215.68	14.97	44403	6	6	3	19925744	11888535	0.328555	1.25576
TB182_HUMAN	sp|Q9C0C2|TB182_HUMAN 182 kDa tankyrase-1-binding protein OS=Homo sapiens OX=9606 GN=TNKS1BP1 PE=1 SV=4	5332.63	51.47	181796	82	82	30	160311712	95617504	0.328085	1.25535
AAR2_HUMAN	sp|Q9Y312|AAR2_HUMAN Protein AAR2 homolog OS=Homo sapiens OX=9606 GN=AAR2 PE=1 SV=2	645.99	39.06	43472	12	12	12	39565436	23589810	0.327541	1.25487
MLH1_HUMAN	sp|P40692|MLH1_HUMAN DNA mismatch repair protein Mlh1 OS=Homo sapiens OX=9606 GN=MLH1 PE=1 SV=1	343.81	13.62	84601	6	6	6	8.2153e+06	4.89805e+06	0.327514	1.25485
B4DDB3_HUMAN	tr|B4DDB3|B4DDB3_HUMAN Phosphorylase b kinase regulatory subunit OS=Homo sapiens OX=9606 PE=2 SV=1	407.27	22.15	54927	13	1	1	1.88895e+06	1126187	0.327479	1.25482
CEP55_HUMAN	sp|Q53EZ4|CEP55_HUMAN Centrosomal protein of 55 kDa OS=Homo sapiens OX=9606 GN=CEP55 PE=1 SV=3	605.63	21.12	54178	14	14	5	23442820	13970824	0.326889	1.25431
RAI14_HUMAN	sp|Q9P0K7|RAI14_HUMAN Ankycorbin OS=Homo sapiens OX=9606 GN=RAI14 PE=1 SV=2	582.69	19.08	110041	11	11	9	25741776	15336540	0.326479	1.25395
WDR82_HUMAN	sp|Q6UXN9|WDR82_HUMAN WD repeat-containing protein 82 OS=Homo sapiens OX=9606 GN=WDR82 PE=1 SV=1	294.84	15.02	35079	5	5	5	16588936	9879542	0.325912	1.25346
COR1B_HUMAN	sp|Q9BR76|COR1B_HUMAN Coronin-1B OS=Homo sapiens OX=9606 GN=CORO1B PE=1 SV=1	805.6	32.72	54235	12	12	12	170178736	101277792	0.324885	1.25256
ARAF_HUMAN	sp|P10398|ARAF_HUMAN Serine/threonine-protein kinase A-Raf OS=Homo sapiens OX=9606 GN=ARAF PE=1 SV=2	524.98	16.67	67585	9	6	6	34541192	20518996	0.32226	1.25029
CCAR1_HUMAN	sp|Q8IX12|CCAR1_HUMAN Cell division cycle and apoptosis regulator protein 1 OS=Homo sapiens OX=9606 GN=CCAR1 PE=1 SV=2	1457.69	27.57	132821	28	28	28	297270080	176510320	0.321596	1.24971
HMCES_HUMAN	sp|Q96FZ2|HMCES_HUMAN Abasic site processing protein HMCES OS=Homo sapiens OX=9606 GN=HMCES PE=1 SV=1	459.02	35.88	40575	10	10	9	43019992	25540134	0.321377	1.24952
CUL1_HUMAN	sp|Q13616|CUL1_HUMAN Cullin-1 OS=Homo sapiens OX=9606 GN=CUL1 PE=1 SV=2	632.28	21.39	89679	11	11	10	39619332	23511216	0.320762	1.24899
TECR_HUMAN	sp|Q9NZ01|TECR_HUMAN Very-long-chain enoyl-CoA reductase OS=Homo sapiens OX=9606 GN=TECR PE=1 SV=1	95.45	6.49	36034	2	2	2	6674524	3.95805e+06	0.319742	1.24811
AP3D1_HUMAN	sp|O14617|AP3D1_HUMAN AP-3 complex subunit delta-1 OS=Homo sapiens OX=9606 GN=AP3D1 PE=1 SV=1	1525.08	30.01	130158	27	27	23	134758016	79880824	0.319168	1.24761
MTMRA_HUMAN	sp|Q9NXD2|MTMRA_HUMAN Myotubularin-related protein 10 OS=Homo sapiens OX=9606 GN=MTMR10 PE=1 SV=3	286.25	12.74	88273	7	7	5	7.96908e+06	4722693	0.318815	1.24731
XPF_HUMAN	sp|Q92889|XPF_HUMAN DNA repair endonuclease XPF OS=Homo sapiens OX=9606 GN=ERCC4 PE=1 SV=3	52.47	1.09	104486	1	1	1	1.02492e+06	607250	0.318472	1.24701
U2AF2_HUMAN	sp|P26368|U2AF2_HUMAN Splicing factor U2AF 65 kDa subunit OS=Homo sapiens OX=9606 GN=U2AF2 PE=1 SV=4	323.62	25.89	53501	7	7	5	17953396	10635168	0.318204	1.24678
Q8NI62_HUMAN	tr|Q8NI62|Q8NI62_HUMAN Ribosomal protein S2 OS=Homo sapiens OX=9606 GN=OK/KNS-cl.6 PE=2 SV=1	141.84	29.11	8758	2	1	1	4860138	2877550	0.317462	1.24614
LARP7_HUMAN	sp|Q4G0J3|LARP7_HUMAN La-related protein 7 OS=Homo sapiens OX=9606 GN=LARP7 PE=1 SV=1	627.43	19.93	66899	9	9	5	23038476	13638364	0.317243	1.24595
MCES_HUMAN	sp|O43148|MCES_HUMAN mRNA cap guanine-N7 methyltransferase OS=Homo sapiens OX=9606 GN=RNMT PE=1 SV=1	841.99	39.5	54844	13	13	12	98303728	58110636	0.315174	1.24416
MEF2D_HUMAN	sp|Q14814|MEF2D_HUMAN Myocyte-specific enhancer factor 2D OS=Homo sapiens OX=9606 GN=MEF2D PE=1 SV=1	672.8	23.42	55938	12	12	3	16441863	9714311	0.314428	1.24352
NHRF1_HUMAN	sp|O14745|NHRF1_HUMAN Na(+)/H(+) exchange regulatory cofactor NHE-RF1 OS=Homo sapiens OX=9606 GN=SLC9A3R1 PE=1 SV=4	289.01	19.83	38868	5	5	3	15859192	9369229	0.314301	1.24341
MSH2_HUMAN	sp|P43246|MSH2_HUMAN DNA mismatch repair protein Msh2 OS=Homo sapiens OX=9606 GN=MSH2 PE=1 SV=1	546.77	15.31	104743	10	10	10	28920244	17082218	0.314033	1.24318
RL22_HUMAN	sp|P35268|RL22_HUMAN 60S ribosomal protein L22 OS=Homo sapiens OX=9606 GN=RPL22 PE=1 SV=2	93	28.91	14787	2	2	2	11586697	6.82712e+06	0.310498	1.24014
NPM_HUMAN	sp|P06748|NPM_HUMAN Nucleophosmin OS=Homo sapiens OX=9606 GN=NPM1 PE=1 SV=2	4427.75	65.31	32575	56	45	2	555866368	327426432	0.31005	1.23975
RS26_HUMAN	sp|P62854|RS26_HUMAN 40S ribosomal protein S26 OS=Homo sapiens OX=9606 GN=RPS26 PE=1 SV=3	72.45	20.87	13015	2	2	2	118371344	69706528	0.309664	1.23942
H0Y4J2_HUMAN	tr|H0Y4J2|H0Y4J2_HUMAN 39S ribosomal protein L37, mitochondrial (Fragment) OS=Homo sapiens OX=9606 GN=MRPL37 PE=1 SV=1	37.19	3.03	29596	1	1	1	3456322	2.03401e+06	0.308709	1.2386
HPS5_HUMAN	sp|Q9UPZ3|HPS5_HUMAN Hermansky-Pudlak syndrome 5 protein OS=Homo sapiens OX=9606 GN=HPS5 PE=1 SV=2	357.11	9.03	127449	7	7	6	5.40828e+06	3181358	0.30809	1.23807
HTRA1_HUMAN	sp|Q92743|HTRA1_HUMAN Serine protease HTRA1 OS=Homo sapiens OX=9606 GN=HTRA1 PE=1 SV=1	57.16	1.67	51287	1	1	1	2.00197e+06	1.17741e+06	0.307816	1.23783
PYRG1_HUMAN	sp|P17812|PYRG1_HUMAN CTP synthase 1 OS=Homo sapiens OX=9606 GN=CTPS1 PE=1 SV=2	2189.35	52.28	66690	87	85	18	410772096	241515408	0.307395	1.23747
BRE1B_HUMAN	sp|O75150|BRE1B_HUMAN E3 ubiquitin-protein ligase BRE1B OS=Homo sapiens OX=9606 GN=RNF40 PE=1 SV=5	2101.21	38.06	113678	30	27	27	296980384	174601056	0.307312	1.2374
KBTB6_HUMAN	sp|Q86V97|KBTB6_HUMAN Kelch repeat and BTB domain-containing protein 6 OS=Homo sapiens OX=9606 GN=KBTBD6 PE=1 SV=1	36.59	2.52	76138	1	1	1	108412	63714	0.30677	1.23693
QCR9_HUMAN	sp|Q9UDW1|QCR9_HUMAN Cytochrome b-c1 complex subunit 9 OS=Homo sapiens OX=9606 GN=UQCR10 PE=1 SV=3	70.12	38.1	7308	2	2	2	7202115	4223520	0.303643	1.23426
FND3B_HUMAN	sp|Q53EP0|FND3B_HUMAN Fibronectin type III domain-containing protein 3B OS=Homo sapiens OX=9606 GN=FNDC3B PE=1 SV=2	160.6	3.07	132888	3	3	2	4115025	2.41286e+06	0.30346	1.2341
ERGI1_HUMAN	sp|Q969X5|ERGI1_HUMAN Endoplasmic reticulum-Golgi intermediate compartment protein 1 OS=Homo sapiens OX=9606 GN=ERGIC1 PE=1 SV=1	40.08	2.76	32592	1	1	1	4.03335e+06	2.36386e+06	0.302785	1.23352
CAVN2_HUMAN	sp|O95810|CAVN2_HUMAN Caveolae-associated protein 2 OS=Homo sapiens OX=9606 GN=CAVIN2 PE=1 SV=3	1072.05	35.06	47173	29	29	7	125194736	73343720	0.302189	1.23301
LAR4B_HUMAN	sp|Q92615|LAR4B_HUMAN La-related protein 4B OS=Homo sapiens OX=9606 GN=LARP4B PE=1 SV=3	804.02	21.27	80552	15	15	8	46472524	27209348	0.301342	1.23229
AP2A2_HUMAN	sp|O94973|AP2A2_HUMAN AP-2 complex subunit alpha-2 OS=Homo sapiens OX=9606 GN=AP2A2 PE=1 SV=2	625.72	22.9	103960	13	9	7	16423864	9614665	0.301133	1.23211
SMCA5_HUMAN	sp|O60264|SMCA5_HUMAN SWI/SNF-related matrix-associated actin-dependent regulator of chromatin subfamily A member 5 OS=Homo sapiens OX=9606 GN=SMARCA5 PE=1 SV=1	2756.18	40.97	121905	46	34	30	421460864	246605568	0.300424	1.23151
SNX9_HUMAN	sp|Q9Y5X1|SNX9_HUMAN Sorting nexin-9 OS=Homo sapiens OX=9606 GN=SNX9 PE=1 SV=1	239.51	16.97	66592	4	4	2	3111602	1.81874e+06	0.298896	1.2302
NOP58_HUMAN	sp|Q9Y2X3|NOP58_HUMAN Nucleolar protein 58 OS=Homo sapiens OX=9606 GN=NOP58 PE=1 SV=1	1400.1	38.19	59578	18	18	14	87600768	51196336	0.298715	1.23005
KIF15_HUMAN	sp|Q9NS87|KIF15_HUMAN Kinesin-like protein KIF15 OS=Homo sapiens OX=9606 GN=KIF15 PE=1 SV=1	162.55	3.17	160160	3	3	3	10658303	6227879	0.298453	1.22982
UTP18_HUMAN	sp|Q9Y5J1|UTP18_HUMAN U3 small nucleolar RNA-associated protein 18 homolog OS=Homo sapiens OX=9606 GN=UTP18 PE=1 SV=3	172.5	12.41	62004	7	7	3	6.05579e+06	3.53809e+06	0.298271	1.22967
LRCH3_HUMAN	sp|Q96II8|LRCH3_HUMAN DISP complex protein LRCH3 OS=Homo sapiens OX=9606 GN=LRCH3 PE=1 SV=2	585.89	20.21	86083	8	8	6	18152722	10591551	0.296346	1.22803
COPB2_HUMAN	sp|P35606|COPB2_HUMAN Coatomer subunit beta' OS=Homo sapiens OX=9606 GN=COPB2 PE=1 SV=2	194.78	6.4	102487	3	3	2	1.45745e+06	850208	0.296061	1.22779
OTUD4_HUMAN	sp|Q01804|OTUD4_HUMAN OTU domain-containing protein 4 OS=Homo sapiens OX=9606 GN=OTUD4 PE=1 SV=4	1095.74	17.41	124045	16	16	7	18942352	11048576	0.295863	1.22762
SPTN1_HUMAN	sp|Q13813|SPTN1_HUMAN Spectrin alpha chain, non-erythrocytic 1 OS=Homo sapiens OX=9606 GN=SPTAN1 PE=1 SV=3	2655.76	27.14	284539	47	47	45	225540960	131504552	0.295341	1.22718
NELFE_HUMAN	sp|P18615|NELFE_HUMAN Negative elongation factor E OS=Homo sapiens OX=9606 GN=NELFE PE=1 SV=3	1168	37.11	43240	14	14	10	48963808	28544416	0.295111	1.22698
PALLD_HUMAN	sp|Q8WX93|PALLD_HUMAN Palladin OS=Homo sapiens OX=9606 GN=PALLD PE=1 SV=3	2166.13	29.21	150564	32	32	22	268631456	156513424	0.294276	1.22627
HACL2_HUMAN	sp|A1L0T0|HACL2_HUMAN 2-hydroxyacyl-CoA lyase 2 OS=Homo sapiens OX=9606 GN=ILVBL PE=1 SV=2	146.97	8.23	67868	3	3	2	2276934	1.32543e+06	0.292985	1.22517
PRP4B_HUMAN	sp|Q13523|PRP4B_HUMAN Serine/threonine-protein kinase PRP4 homolog OS=Homo sapiens OX=9606 GN=PRPF4B PE=1 SV=3	277.38	5.76	116987	5	5	3	3.37297e+06	1.96323e+06	0.29283	1.22504
MAGI3_HUMAN	sp|Q5TCQ9|MAGI3_HUMAN Membrane-associated guanylate kinase, WW and PDZ domain-containing protein 3 OS=Homo sapiens OX=9606 GN=MAGI3 PE=1 SV=3	252.79	5.87	162949	7	7	5	11114255	6466005	0.292153	1.22447
PRC2C_HUMAN	sp|Q9Y520|PRC2C_HUMAN Protein PRRC2C OS=Homo sapiens OX=9606 GN=PRRC2C PE=1 SV=4	1727.45	12.6	316911	34	34	16	134305008	78101448	0.291526	1.22393
J3KS54_HUMAN	tr|J3KS54|J3KS54_HUMAN Protein flightless-1 homolog OS=Homo sapiens OX=9606 GN=FLII PE=1 SV=1	729.6	31.86	78087	14	1	1	2.29891e+06	1.33686e+06	0.291518	1.22393
A0A6Q8PHK0_HUMAN	tr|A0A6Q8PHK0|A0A6Q8PHK0_HUMAN E3 ubiquitin-protein ligase TRIP12 OS=Homo sapiens OX=9606 GN=TRIP12 PE=1 SV=1	3824.46	33.77	228484	58	58	40	274224768	159232720	0.289396	1.22213
TMA16_HUMAN	sp|Q96EY4|TMA16_HUMAN Translation machinery-associated protein 16 OS=Homo sapiens OX=9606 GN=TMA16 PE=1 SV=2	172.09	23.15	23864	3	3	3	9367369	5438686	0.289232	1.22199
MARK3_HUMAN	sp|P27448|MARK3_HUMAN MAP/microtubule affinity-regulating kinase 3 OS=Homo sapiens OX=9606 GN=MARK3 PE=1 SV=5	1109.82	30.41	84429	17	12	8	40571776	23546946	0.288681	1.22152
RRP5_HUMAN	sp|Q14690|RRP5_HUMAN Protein RRP5 homolog OS=Homo sapiens OX=9606 GN=PDCD11 PE=1 SV=3	2465.25	32.12	208701	44	44	41	325683392	188984272	0.288414	1.2213
SPTB2_HUMAN	sp|Q01082|SPTB2_HUMAN Spectrin beta chain, non-erythrocytic 1 OS=Homo sapiens OX=9606 GN=SPTBN1 PE=1 SV=2	2578.29	25.55	274609	42	39	36	182405280	105834752	0.288284	1.22119
DHX16_HUMAN	sp|O60231|DHX16_HUMAN Pre-mRNA-splicing factor ATP-dependent RNA helicase DHX16 OS=Homo sapiens OX=9606 GN=DHX16 PE=1 SV=2	1610.12	28.24	119264	26	24	20	129889824	75304776	0.287143	1.22022
MGST3_HUMAN	sp|O14880|MGST3_HUMAN Microsomal glutathione S-transferase 3 OS=Homo sapiens OX=9606 GN=MGST3 PE=1 SV=1	269.38	34.21	16516	3	3	3	21590228	12515999	0.287013	1.22011
WAC_HUMAN	sp|Q9BTA9|WAC_HUMAN WW domain-containing adapter protein with coiled-coil OS=Homo sapiens OX=9606 GN=WAC PE=1 SV=3	886.2	32.15	70724	14	14	7	38249552	22156878	0.28593	1.2192
TIF1B_HUMAN	sp|Q13263|TIF1B_HUMAN Transcription intermediary factor 1-beta OS=Homo sapiens OX=9606 GN=TRIM28 PE=1 SV=5	3671.54	61.44	88550	63	63	28	368035168	213161712	0.285722	1.21902
MCM3_HUMAN	sp|P25205|MCM3_HUMAN DNA replication licensing factor MCM3 OS=Homo sapiens OX=9606 GN=MCM3 PE=1 SV=3	3830.36	60.15	90981	58	58	41	1126482816	651788032	0.284267	1.21779
RETST_HUMAN	sp|Q6NUM9|RETST_HUMAN All-trans-retinol 13,14-reductase OS=Homo sapiens OX=9606 GN=RETSAT PE=1 SV=2	86.67	4.92	66820	2	2	2	1.15201e+06	665626	0.282247	1.21609
PLPL6_HUMAN	sp|Q8IY17|PLPL6_HUMAN Patatin-like phospholipase domain-containing protein 6 OS=Homo sapiens OX=9606 GN=PNPLA6 PE=1 SV=3	1038.32	21.89	150954	17	17	17	61395008	35470484	0.282115	1.21598
ZY11B_HUMAN	sp|Q9C0D3|ZY11B_HUMAN Protein zyg-11 homolog B OS=Homo sapiens OX=9606 GN=ZYG11B PE=1 SV=2	69.34	1.48	83921	1	1	1	1.3865e+06	800518	0.281175	1.21518
NAT10_HUMAN	sp|Q9H0A0|NAT10_HUMAN RNA cytidine acetyltransferase OS=Homo sapiens OX=9606 GN=NAT10 PE=1 SV=2	631.58	19.71	115730	12	12	12	25749672	14850360	0.279562	1.21383
SNX8_HUMAN	sp|Q9Y5X2|SNX8_HUMAN Sorting nexin-8 OS=Homo sapiens OX=9606 GN=SNX8 PE=1 SV=1	119.26	11.61	52569	3	3	3	8713537	5018983	0.277754	1.21231
ECT2_HUMAN	sp|Q9H8V3|ECT2_HUMAN Protein ECT2 OS=Homo sapiens OX=9606 GN=ECT2 PE=1 SV=4	85.53	2.74	103505	2	2	1	981364	565153	0.277472	1.21207
RBP2_HUMAN	sp|P49792|RBP2_HUMAN E3 SUMO-protein ligase RanBP2 OS=Homo sapiens OX=9606 GN=RANBP2 PE=1 SV=2	2383.57	20.16	358199	50	27	21	107735712	62014860	0.276807	1.21151
COPE_HUMAN	sp|O14579|COPE_HUMAN Coatomer subunit epsilon OS=Homo sapiens OX=9606 GN=COPE PE=1 SV=3	1148.38	63.31	34482	17	17	14	80936872	46564248	0.276043	1.21087
PPIL1_HUMAN	sp|Q9Y3C6|PPIL1_HUMAN Peptidyl-prolyl cis-trans isomerase-like 1 OS=Homo sapiens OX=9606 GN=PPIL1 PE=1 SV=1	137.66	20.48	18237	2	2	1	3.04005e+06	1.74829e+06	0.27547	1.21039
MITD1_HUMAN	sp|Q8WV92|MITD1_HUMAN MIT domain-containing protein 1 OS=Homo sapiens OX=9606 GN=MITD1 PE=1 SV=1	162.45	22.89	29314	3	3	3	13962921	8028984	0.275306	1.21025
MIGA2_HUMAN	sp|Q7L4E1|MIGA2_HUMAN Mitoguardin 2 OS=Homo sapiens OX=9606 GN=MIGA2 PE=1 SV=1	121.57	4.72	65531	2	2	1	196615	113037	0.275043	1.21003
DHX57_HUMAN	sp|Q6P158|DHX57_HUMAN Putative ATP-dependent RNA helicase DHX57 OS=Homo sapiens OX=9606 GN=DHX57 PE=1 SV=2	878.05	15.3	155604	15	15	13	35504740	20404510	0.274494	1.20957
KCC2G_HUMAN	sp|Q13555|KCC2G_HUMAN Calcium/calmodulin-dependent protein kinase type II subunit gamma OS=Homo sapiens OX=9606 GN=CAMK2G PE=1 SV=4	322.81	18.46	62607	7	3	3	8692644	4.99283e+06	0.27368	1.20889
FLNA_HUMAN	sp|P21333|FLNA_HUMAN Filamin-A OS=Homo sapiens OX=9606 GN=FLNA PE=1 SV=4	3571.01	33.36	280739	58	56	51	392979424	225674720	0.273409	1.20866
CDC16_HUMAN	sp|Q13042|CDC16_HUMAN Cell division cycle protein 16 homolog OS=Homo sapiens OX=9606 GN=CDC16 PE=1 SV=2	352.58	18.06	71656	7	7	6	15150667	8699355	0.273217	1.2085
NOP10_HUMAN	sp|Q9NPE3|NOP10_HUMAN H/ACA ribonucleoprotein complex subunit 3 OS=Homo sapiens OX=9606 GN=NOP10 PE=1 SV=1	100.29	25	7706	2	2	2	4.60387e+06	2.64161e+06	0.272188	1.20764
TOP2B_HUMAN	sp|Q02880|TOP2B_HUMAN DNA topoisomerase 2-beta OS=Homo sapiens OX=9606 GN=TOP2B PE=1 SV=3	3737.81	36.35	183267	82	22	22	162196944	93024016	0.271546	1.2071
JMY_HUMAN	sp|Q8N9B5|JMY_HUMAN Junction-mediating and -regulatory protein OS=Homo sapiens OX=9606 GN=JMY PE=1 SV=2	159.11	5.97	111445	3	3	2	4537844	2600650	0.270483	1.20621
TLK1_HUMAN	sp|Q9UKI8|TLK1_HUMAN Serine/threonine-protein kinase tousled-like 1 OS=Homo sapiens OX=9606 GN=TLK1 PE=1 SV=2	571.29	24.67	86700	13	10	5	7966823	4562196	0.269342	1.20526
ZN207_HUMAN	sp|O43670|ZN207_HUMAN BUB3-interacting and GLEBS motif-containing protein ZNF207 OS=Homo sapiens OX=9606 GN=ZNF207 PE=1 SV=1	215.13	14.02	50751	4	4	4	55153044	31578510	0.26912	1.20507
RSSA_HUMAN	sp|P08865|RSSA_HUMAN 40S ribosomal protein SA OS=Homo sapiens OX=9606 GN=RPSA PE=1 SV=4	150.72	20.34	32854	3	3	2	3.08752e+06	1.76763e+06	0.268984	1.20496
RBMX_HUMAN	sp|P38159|RBMX_HUMAN RNA-binding motif protein, X chromosome OS=Homo sapiens OX=9606 GN=RBMX PE=1 SV=3	315.16	17.39	42332	6	1	1	9786812	5.60249e+06	0.268846	1.20484
SMC6_HUMAN	sp|Q96SB8|SMC6_HUMAN Structural maintenance of chromosomes protein 6 OS=Homo sapiens OX=9606 GN=SMC6 PE=1 SV=2	399.68	10.27	126326	8	8	7	19935400	11411126	0.268726	1.20474
DDX21_HUMAN	sp|Q9NR30|DDX21_HUMAN Nucleolar RNA helicase 2 OS=Homo sapiens OX=9606 GN=DDX21 PE=1 SV=5	3963.1	57.85	87344	59	56	36	2014132224	1152656256	0.268422	1.20449
PRKRA_HUMAN	sp|O75569|PRKRA_HUMAN Interferon-inducible double-stranded RNA-dependent protein kinase activator A OS=Homo sapiens OX=9606 GN=PRKRA PE=1 SV=1	302.26	30.67	34404	6	6	5	26671974	15233123	0.265505	1.20206
MOT4_HUMAN	sp|O15427|MOT4_HUMAN Monocarboxylate transporter 4 OS=Homo sapiens OX=9606 GN=SLC16A3 PE=1 SV=1	43.33	1.72	49469	1	1	1	1.29257e+06	738012	0.265089	1.20171
RL38_HUMAN	sp|P63173|RL38_HUMAN 60S ribosomal protein L38 OS=Homo sapiens OX=9606 GN=RPL38 PE=1 SV=2	198.6	35.71	8218	3	3	3	31211754	17818178	0.264878	1.20153
DDX1_HUMAN	sp|Q92499|DDX1_HUMAN ATP-dependent RNA helicase DDX1 OS=Homo sapiens OX=9606 GN=DDX1 PE=1 SV=2	2233.42	52.84	82432	37	37	35	519717056	296646080	0.264634	1.20133
COPA_HUMAN	sp|P53621|COPA_HUMAN Coatomer subunit alpha OS=Homo sapiens OX=9606 GN=COPA PE=1 SV=2	2383.26	44.36	138346	39	39	38	420707008	239880048	0.263115	1.20007
WDFY1_HUMAN	sp|Q8IWB7|WDFY1_HUMAN WD repeat and FYVE domain-containing protein 1 OS=Homo sapiens OX=9606 GN=WDFY1 PE=1 SV=1	213.55	13.17	46324	4	4	4	17165076	9781753	0.262306	1.19939
TATD2_HUMAN	sp|Q93075|TATD2_HUMAN Putative deoxyribonuclease TATDN2 OS=Homo sapiens OX=9606 GN=TATDN2 PE=1 SV=2	125.18	3.55	85023	1	1	1	494916	281909	0.261663	1.19886
KAP2_HUMAN	sp|P13861|KAP2_HUMAN cAMP-dependent protein kinase type II-alpha regulatory subunit OS=Homo sapiens OX=9606 GN=PRKAR2A PE=1 SV=2	354.18	21.29	45518	4	4	2	2.69564e+06	1.53527e+06	0.261485	1.19871
1433Z_HUMAN	sp|P63104|1433Z_HUMAN 14-3-3 protein zeta/delta OS=Homo sapiens OX=9606 GN=YWHAZ PE=1 SV=1	426.68	42.45	27745	7	5	5	42341924	24082854	0.259537	1.19709
UH1BL_HUMAN	sp|A0JNW5|UH1BL_HUMAN UHRF1-binding protein 1-like OS=Homo sapiens OX=9606 GN=UHRF1BP1L PE=1 SV=2	816.42	15.78	164199	14	14	11	33728440	19180074	0.25926	1.19687
NOP56_HUMAN	sp|O00567|NOP56_HUMAN Nucleolar protein 56 OS=Homo sapiens OX=9606 GN=NOP56 PE=1 SV=4	823.64	27.78	66050	15	15	11	49655796	28229792	0.258874	1.19654
B7ZKY2_HUMAN	tr|B7ZKY2|B7ZKY2_HUMAN Calcium/calmodulin-dependent serine protein kinase (MAGUK family) OS=Homo sapiens OX=9606 GN=CASK PE=2 SV=1	1050.4	27.98	102084	18	18	17	125215264	71165496	0.258457	1.1962
ANX13_HUMAN	sp|P27216|ANX13_HUMAN Annexin A13 OS=Homo sapiens OX=9606 GN=ANXA13 PE=1 SV=3	25.58	2.85	35415	1	1	1	10093442	5.73561e+06	0.25822	1.196
U5S1_HUMAN	sp|Q15029|U5S1_HUMAN 116 kDa U5 small nuclear ribonucleoprotein component OS=Homo sapiens OX=9606 GN=EFTUD2 PE=1 SV=1	3131.35	64.3	109436	49	48	44	438553536	249145984	0.257856	1.1957
DDB1_HUMAN	sp|Q16531|DDB1_HUMAN DNA damage-binding protein 1 OS=Homo sapiens OX=9606 GN=DDB1 PE=1 SV=1	2091.37	36.14	126968	37	37	37	427159136	242401056	0.25624	1.19436
DOCK7_HUMAN	sp|Q96N67|DOCK7_HUMAN Dedicator of cytokinesis protein 7 OS=Homo sapiens OX=9606 GN=DOCK7 PE=1 SV=4	3705.65	34.35	242561	72	69	37	260464832	147652880	0.254739	1.19312
D3DTH7_HUMAN	tr|D3DTH7|D3DTH7_HUMAN Myosin IC, isoform CRA_a OS=Homo sapiens OX=9606 GN=MYO1C PE=3 SV=1	1817.39	43.39	98934	29	1	1	5624822	3.18712e+06	0.254064	1.19256
AZI2_HUMAN	sp|Q9H6S1|AZI2_HUMAN 5-azacytidine-induced protein 2 OS=Homo sapiens OX=9606 GN=AZI2 PE=1 SV=1	286.56	22.96	44935	6	6	5	14929828	8455891	0.253449	1.19205
A4VCI9_HUMAN	tr|A4VCI9|A4VCI9_HUMAN PML protein (Fragment) OS=Homo sapiens OX=9606 GN=PML PE=2 SV=1	354.62	21.11	59571	8	1	1	2.46384e+06	1.39488e+06	0.252849	1.19156
DJC10_HUMAN	sp|Q8IXB1|DJC10_HUMAN DnaJ homolog subfamily C member 10 OS=Homo sapiens OX=9606 GN=DNAJC10 PE=1 SV=2	856.98	28.37	91080	15	10	10	104957264	59406164	0.2525	1.19127
TSR1_HUMAN	sp|Q2NL82|TSR1_HUMAN Pre-rRNA-processing protein TSR1 homolog OS=Homo sapiens OX=9606 GN=TSR1 PE=1 SV=1	540.04	17.79	91810	10	10	9	35191324	19918156	0.252482	1.19125
LRRF2_HUMAN	sp|Q9Y608|LRRF2_HUMAN Leucine-rich repeat flightless-interacting protein 2 OS=Homo sapiens OX=9606 GN=LRRFIP2 PE=1 SV=1	645.03	10.4	82171	25	24	3	21009404	11887819	0.252067	1.19091
IWS1_HUMAN	sp|Q96ST2|IWS1_HUMAN Protein IWS1 homolog OS=Homo sapiens OX=9606 GN=IWS1 PE=1 SV=2	1152.77	26.37	91955	17	17	9	43641108	24686256	0.251638	1.19056
KS6B1_HUMAN	sp|P23443|KS6B1_HUMAN Ribosomal protein S6 kinase beta-1 OS=Homo sapiens OX=9606 GN=RPS6KB1 PE=1 SV=2	245.41	17.9	59140	7	6	5	20020298	11310530	0.249821	1.18906
GTPB1_HUMAN	sp|O00178|GTPB1_HUMAN GTP-binding protein 1 OS=Homo sapiens OX=9606 GN=GTPBP1 PE=1 SV=3	989.66	41.41	72454	19	19	11	67105464	37868744	0.248195	1.18772
WASH2_HUMAN	sp|Q6VEQ5|WASH2_HUMAN WAS protein family homolog 2 OS=Homo sapiens OX=9606 GN=WASH2P PE=2 SV=2	399.62	20.22	50312	8	4	4	15924530	8985790	0.248084	1.18763
ANKH1_HUMAN	sp|Q8IWZ3|ANKH1_HUMAN Ankyrin repeat and KH domain-containing protein 1 OS=Homo sapiens OX=9606 GN=ANKHD1 PE=1 SV=1	542.45	4.6	269458	9	2	2	4495028	2.53631e+06	0.24802	1.18758
PABP1_HUMAN	sp|P11940|PABP1_HUMAN Polyadenylate-binding protein 1 OS=Homo sapiens OX=9606 GN=PABPC1 PE=1 SV=2	252.26	8.02	70671	5	2	2	5.86656e+06	3.3096e+06	0.247761	1.18736
HMDH_HUMAN	sp|P04035|HMDH_HUMAN 3-hydroxy-3-methylglutaryl-coenzyme A reductase OS=Homo sapiens OX=9606 GN=HMGCR PE=1 SV=1	25.4	1.46	97476	1	1	1	1.47805e+06	832867	0.246079	1.18598
EXOS9_HUMAN	sp|Q06265|EXOS9_HUMAN Exosome complex component RRP45 OS=Homo sapiens OX=9606 GN=EXOSC9 PE=1 SV=3	338.31	21.18	48949	6	6	5	28052256	15800120	0.245436	1.18545
WDR26_HUMAN	sp|Q9H7D7|WDR26_HUMAN WD repeat-containing protein 26 OS=Homo sapiens OX=9606 GN=WDR26 PE=1 SV=3	530.17	18.61	72124	9	9	8	42131812	23727858	0.24529	1.18533
RFX5_HUMAN	sp|P48382|RFX5_HUMAN DNA-binding protein RFX5 OS=Homo sapiens OX=9606 GN=RFX5 PE=1 SV=1	37.51	1.79	65323	1	1	1	3.31156e+06	1.86466e+06	0.245018	1.18511
IMA7_HUMAN	sp|O60684|IMA7_HUMAN Importin subunit alpha-7 OS=Homo sapiens OX=9606 GN=KPNA6 PE=1 SV=1	458.54	19.96	60030	7	5	5	16324005	9189764	0.244722	1.18486
ANCHR_HUMAN	sp|Q96K21|ANCHR_HUMAN Abscission/NoCut checkpoint regulator OS=Homo sapiens OX=9606 GN=ZFYVE19 PE=1 SV=3	256.74	9.34	51546	3	3	2	11567070	6510069	0.244339	1.18455
EXOS2_HUMAN	sp|Q13868|EXOS2_HUMAN Exosome complex component RRP4 OS=Homo sapiens OX=9606 GN=EXOSC2 PE=1 SV=2	310.66	30.72	32789	6	6	6	13201436	7429526	0.244265	1.18449
NF1_HUMAN	sp|P21359|NF1_HUMAN Neurofibromin OS=Homo sapiens OX=9606 GN=NF1 PE=1 SV=2	824.24	8.1	319372	20	20	14	31006752	17450016	0.244264	1.18449
RFC3_HUMAN	sp|P40938|RFC3_HUMAN Replication factor C subunit 3 OS=Homo sapiens OX=9606 GN=RFC3 PE=1 SV=2	539.95	36.52	40556	10	10	10	90120616	50717436	0.244242	1.18447
PDC10_HUMAN	sp|Q9BUL8|PDC10_HUMAN Programmed cell death protein 10 OS=Homo sapiens OX=9606 GN=PDCD10 PE=1 SV=1	388.79	37.74	24702	7	7	7	83484296	46971004	0.243883	1.18418
GAK_HUMAN	sp|O14976|GAK_HUMAN Cyclin-G-associated kinase OS=Homo sapiens OX=9606 GN=GAK PE=1 SV=2	286.02	4.96	143191	4	4	4	6.78466e+06	3.81659e+06	0.243627	1.18397
PPR37_HUMAN	sp|O75864|PPR37_HUMAN Protein phosphatase 1 regulatory subunit 37 OS=Homo sapiens OX=9606 GN=PPP1R37 PE=1 SV=4	279.62	15.63	74767	6	6	5	15310222	8609611	0.243143	1.18357
EHBP1_HUMAN	sp|Q8NDI1|EHBP1_HUMAN EH domain-binding protein 1 OS=Homo sapiens OX=9606 GN=EHBP1 PE=1 SV=3	1376.33	22.99	140017	37	36	11	46371660	26076372	0.243118	1.18355
P4HA2_HUMAN	sp|O15460|P4HA2_HUMAN Prolyl 4-hydroxylase subunit alpha-2 OS=Homo sapiens OX=9606 GN=P4HA2 PE=1 SV=1	31.68	2.62	60902	1	1	1	1.80553e+06	1.01343e+06	0.240448	1.18136
RBBP4_HUMAN	sp|Q09028|RBBP4_HUMAN Histone-binding protein RBBP4 OS=Homo sapiens OX=9606 GN=RBBP4 PE=1 SV=3	502.15	34.59	47656	10	8	7	78536024	44039340	0.239056	1.18022
TF3C5_HUMAN	sp|Q9Y5Q8|TF3C5_HUMAN General transcription factor 3C polypeptide 5 OS=Homo sapiens OX=9606 GN=GTF3C5 PE=1 SV=2	587.73	26.01	59571	9	9	8	35175632	19710176	0.237982	1.17934
BGAL_HUMAN	sp|P16278|BGAL_HUMAN Beta-galactosidase OS=Homo sapiens OX=9606 GN=GLB1 PE=1 SV=2	252.03	9.9	76075	5	5	5	40314784	22583232	0.237561	1.179
ZN687_HUMAN	sp|Q8N1G0|ZN687_HUMAN Zinc finger protein 687 OS=Homo sapiens OX=9606 GN=ZNF687 PE=1 SV=1	176.31	4.85	129529	3	3	1	364006	203844	0.237123	1.17864
RTCB_HUMAN	sp|Q9Y3I0|RTCB_HUMAN RNA-splicing ligase RtcB homolog OS=Homo sapiens OX=9606 GN=RTCB PE=1 SV=1	1296.21	46.93	55210	22	22	21	488744608	273695648	0.237109	1.17863
TF3C1_HUMAN	sp|Q12789|TF3C1_HUMAN General transcription factor 3C polypeptide 1 OS=Homo sapiens OX=9606 GN=GTF3C1 PE=1 SV=4	1784.91	20.96	238875	30	30	27	116016648	64966744	0.237059	1.17859
CSTF2_HUMAN	sp|P33240|CSTF2_HUMAN Cleavage stimulation factor subunit 2 OS=Homo sapiens OX=9606 GN=CSTF2 PE=1 SV=1	79.77	4.33	60959	2	2	2	8358432	4.67898e+06	0.236579	1.1782
SBNO1_HUMAN	sp|A3KN83|SBNO1_HUMAN Protein strawberry notch homolog 1 OS=Homo sapiens OX=9606 GN=SBNO1 PE=1 SV=1	1063.34	23.04	154312	19	19	16	56198352	31451008	0.236196	1.17788
RAD18_HUMAN	sp|Q9NS91|RAD18_HUMAN E3 ubiquitin-protein ligase RAD18 OS=Homo sapiens OX=9606 GN=RAD18 PE=1 SV=2	216.86	10.91	56223	5	5	3	9196892	5.14459e+06	0.235528	1.17734
SNX1_HUMAN	sp|Q13596|SNX1_HUMAN Sorting nexin-1 OS=Homo sapiens OX=9606 GN=SNX1 PE=1 SV=3	357.64	19.16	59070	8	7	5	17967532	10042752	0.23438	1.1764
PHF3_HUMAN	sp|Q92576|PHF3_HUMAN PHD finger protein 3 OS=Homo sapiens OX=9606 GN=PHF3 PE=1 SV=3	660.45	12.26	229481	14	14	10	31137194	17391874	0.233392	1.1756
EXOS6_HUMAN	sp|Q5RKV6|EXOS6_HUMAN Exosome complex component MTR3 OS=Homo sapiens OX=9606 GN=EXOSC6 PE=1 SV=1	123.42	12.87	28235	2	2	2	5.79528e+06	3.23625e+06	0.233064	1.17533
SOGA1_HUMAN	sp|O94964|SOGA1_HUMAN Protein SOGA1 OS=Homo sapiens OX=9606 GN=SOGA1 PE=1 SV=2	120.87	2.39	159760	3	3	1	979510	546868	0.23275	1.17507
R13P3_HUMAN	sp|Q6NVV1|R13P3_HUMAN Putative 60S ribosomal protein L13a protein RPL13AP3 OS=Homo sapiens OX=9606 GN=RPL13AP3 PE=5 SV=1	50.18	10.78	12135	1	1	1	16759894	9347920	0.231322	1.17391
DYL1_HUMAN	sp|P63167|DYL1_HUMAN Dynein light chain 1, cytoplasmic OS=Homo sapiens OX=9606 GN=DYNLL1 PE=1 SV=1	592.45	49.44	10366	6	6	6	120081968	66898916	0.229653	1.17255
PWP2A_HUMAN	sp|Q96N64|PWP2A_HUMAN PWWP domain-containing protein 2A OS=Homo sapiens OX=9606 GN=PWWP2A PE=1 SV=2	147.87	8.87	81960	4	4	1	977237	544399	0.229573	1.17249
PP4R1_HUMAN	sp|Q8TF05|PP4R1_HUMAN Serine/threonine-protein phosphatase 4 regulatory subunit 1 OS=Homo sapiens OX=9606 GN=PPP4R1 PE=1 SV=1	952.4	20.95	107004	17	17	15	46747056	26014598	0.228064	1.17126
REN3A_HUMAN	sp|Q9H1J1|REN3A_HUMAN Regulator of nonsense transcripts 3A OS=Homo sapiens OX=9606 GN=UPF3A PE=1 SV=1	59.8	5.25	54696	1	1	1	875333	487119	0.228059	1.17126
TF65_HUMAN	sp|Q04206|TF65_HUMAN Transcription factor p65 OS=Homo sapiens OX=9606 GN=RELA PE=1 SV=2	160.55	5.26	60219	2	2	2	10330660	5738531	0.225439	1.16913
ANR17_HUMAN	sp|O75179|ANR17_HUMAN Ankyrin repeat domain-containing protein 17 OS=Homo sapiens OX=9606 GN=ANKRD17 PE=1 SV=3	1399.97	12.95	274258	20	13	10	47680764	26466042	0.224353	1.16825
MIER1_HUMAN	sp|Q8N108|MIER1_HUMAN Mesoderm induction early response protein 1 OS=Homo sapiens OX=9606 GN=MIER1 PE=1 SV=2	442.61	21.29	57983	15	15	4	7076578	3.92701e+06	0.223997	1.16796
PB1_HUMAN	sp|Q86U86|PB1_HUMAN Protein polybromo-1 OS=Homo sapiens OX=9606 GN=PBRM1 PE=1 SV=1	743.64	15.63	192948	18	18	13	31652872	17543452	0.222214	1.16652
ZC3H4_HUMAN	sp|Q9UPT8|ZC3H4_HUMAN Zinc finger CCCH domain-containing protein 4 OS=Homo sapiens OX=9606 GN=ZC3H4 PE=1 SV=3	226.35	9.67	140257	15	15	2	8680757	4.81005e+06	0.22185	1.16623
TBAL3_HUMAN	sp|A6NHL2|TBAL3_HUMAN Tubulin alpha chain-like 3 OS=Homo sapiens OX=9606 GN=TUBAL3 PE=1 SV=2	428.98	7.4	49909	6	2	2	11028628	6.10369e+06	0.220118	1.16483
HELZ2_HUMAN	sp|Q9BYK8|HELZ2_HUMAN Helicase with zinc finger domain 2 OS=Homo sapiens OX=9606 GN=HELZ2 PE=1 SV=6	62.7	0.98	294651	2	2	1	1327103	734410	0.219994	1.16473
FLII_HUMAN	sp|Q13045|FLII_HUMAN Protein flightless-1 homolog OS=Homo sapiens OX=9606 GN=FLII PE=1 SV=2	1680.98	35.7	144751	30	17	13	110271648	61007952	0.219625	1.16443
A0A0A0MRB5_HUMAN	tr|A0A0A0MRB5|A0A0A0MRB5_HUMAN MAP kinase-activating death domain protein OS=Homo sapiens OX=9606 GN=MADD PE=1 SV=1	884.84	13.79	176555	14	14	10	20752144	11473688	0.218687	1.16367
BAZ1A_HUMAN	sp|Q9NRL2|BAZ1A_HUMAN Bromodomain adjacent to zinc finger domain protein 1A OS=Homo sapiens OX=9606 GN=BAZ1A PE=1 SV=2	1741.32	24.49	178702	31	20	19	123561376	68275360	0.217827	1.16298
GAR1_HUMAN	sp|Q9NY12|GAR1_HUMAN H/ACA ribonucleoprotein complex subunit 1 OS=Homo sapiens OX=9606 GN=GAR1 PE=1 SV=1	164.28	19.82	22348	4	4	4	21210666	11717689	0.217516	1.16273
FAK2_HUMAN	sp|Q14289|FAK2_HUMAN Protein-tyrosine kinase 2-beta OS=Homo sapiens OX=9606 GN=PTK2B PE=1 SV=2	507.64	14.07	115875	11	11	9	23000720	12698632	0.216612	1.162
KRIT1_HUMAN	sp|O00522|KRIT1_HUMAN Krev interaction trapped protein 1 OS=Homo sapiens OX=9606 GN=KRIT1 PE=1 SV=2	237.19	12.23	84348	5	5	5	8027312	4.42971e+06	0.215912	1.16144
NUP62_HUMAN	sp|P37198|NUP62_HUMAN Nuclear pore glycoprotein p62 OS=Homo sapiens OX=9606 GN=NUP62 PE=1 SV=3	111.35	6.7	53255	2	2	1	2.76035e+06	1.52143e+06	0.214197	1.16006
MTMR3_HUMAN	sp|Q13615|MTMR3_HUMAN Myotubularin-related protein 3 OS=Homo sapiens OX=9606 GN=MTMR3 PE=1 SV=3	238.21	6.09	133619	5	5	2	5493480	3.02489e+06	0.212781	1.15892
DPOD2_HUMAN	sp|P49005|DPOD2_HUMAN DNA polymerase delta subunit 2 OS=Homo sapiens OX=9606 GN=POLD2 PE=1 SV=1	132.68	8.96	51289	3	3	3	4283901	2.35835e+06	0.212471	1.15867
MZT2A_HUMAN	sp|Q6P582|MZT2A_HUMAN Mitotic-spindle organizing protein 2A OS=Homo sapiens OX=9606 GN=MZT2A PE=1 SV=2	34.84	4.43	16221	1	1	1	1.70406e+06	936689	0.210284	1.15692
BICD2_HUMAN	sp|Q8TD16|BICD2_HUMAN Protein bicaudal D homolog 2 OS=Homo sapiens OX=9606 GN=BICD2 PE=1 SV=1	1693.66	49.39	93533	32	30	27	240970624	132216784	0.207666	1.15482
UCK2_HUMAN	sp|Q9BZX2|UCK2_HUMAN Uridine-cytidine kinase 2 OS=Homo sapiens OX=9606 GN=UCK2 PE=1 SV=1	467.92	41	29299	8	8	8	69973144	38392724	0.207649	1.15481
B7Z7F3_HUMAN	tr|B7Z7F3|B7Z7F3_HUMAN Ran-binding protein 3 OS=Homo sapiens OX=9606 GN=RANBP3 PE=1 SV=1	1255.7	65.38	52895	19	1	1	6799879	3729875	0.207236	1.15447
SMAD2_HUMAN	sp|Q15796|SMAD2_HUMAN Mothers against decapentaplegic homolog 2 OS=Homo sapiens OX=9606 GN=SMAD2 PE=1 SV=1	75.45	5.35	52306	2	2	2	5861741	3.20944e+06	0.204608	1.15237
A0A2R8Y4A4_HUMAN	tr|A0A2R8Y4A4|A0A2R8Y4A4_HUMAN RNA helicase OS=Homo sapiens OX=9606 GN=DDX3X PE=1 SV=1	2448.99	62.84	73243	36	32	30	1687278592	923637632	0.204318	1.15214
TMCO1_HUMAN	sp|Q9UM00|TMCO1_HUMAN Calcium load-activated calcium channel OS=Homo sapiens OX=9606 GN=TMCO1 PE=1 SV=2	55.7	6.28	27079	1	1	1	3018755	1.65079e+06	0.20282	1.15095
E9PF32_HUMAN	tr|E9PF32|E9PF32_HUMAN DENN domain-containing protein 3 OS=Homo sapiens OX=9606 GN=DENND3 PE=1 SV=1	58.18	2.5	144319	2	2	2	1.47798e+06	807623	0.201742	1.15009
AAKG2_HUMAN	sp|Q9UGJ0|AAKG2_HUMAN 5'-AMP-activated protein kinase subunit gamma-2 OS=Homo sapiens OX=9606 GN=PRKAG2 PE=1 SV=1	282.29	10.9	63066	5	4	4	17188928	9391480	0.201563	1.14994
UBP2L_HUMAN	sp|Q14157|UBP2L_HUMAN Ubiquitin-associated protein 2-like OS=Homo sapiens OX=9606 GN=UBAP2L PE=1 SV=2	481.53	12.14	114535	8	8	5	7587829	4145168	0.201361	1.14978
ELOC_HUMAN	sp|Q15369|ELOC_HUMAN Elongin-C OS=Homo sapiens OX=9606 GN=ELOC PE=1 SV=1	406.09	41.07	12473	4	4	3	16935634	9250517	0.201162	1.14962
DPM1_HUMAN	sp|O60762|DPM1_HUMAN Dolichol-phosphate mannosyltransferase subunit 1 OS=Homo sapiens OX=9606 GN=DPM1 PE=1 SV=1	472.62	42.31	29634	10	10	7	56883828	31059446	0.200631	1.1492
CHERP_HUMAN	sp|Q8IWX8|CHERP_HUMAN Calcium homeostasis endoplasmic reticulum protein OS=Homo sapiens OX=9606 GN=CHERP PE=1 SV=3	36.75	1.97	103702	1	1	1	1.95084e+06	1.06462e+06	0.199858	1.14859
TANC2_HUMAN	sp|Q9HCD6|TANC2_HUMAN Protein TANC2 OS=Homo sapiens OX=9606 GN=TANC2 PE=1 SV=3	863.11	12.51	219650	20	20	10	23602308	12877276	0.199517	1.14831
CDK17_HUMAN	sp|Q00537|CDK17_HUMAN Cyclin-dependent kinase 17 OS=Homo sapiens OX=9606 GN=CDK17 PE=1 SV=2	913.54	38.62	59582	19	12	5	18850674	10284384	0.199457	1.14827
ANM3_HUMAN	sp|O60678|ANM3_HUMAN Protein arginine N-methyltransferase 3 OS=Homo sapiens OX=9606 GN=PRMT3 PE=1 SV=4	1009.67	44.63	59903	18	18	15	114213344	62286536	0.198879	1.14781
BRCC3_HUMAN	sp|P46736|BRCC3_HUMAN Lys-63-specific deubiquitinase BRCC36 OS=Homo sapiens OX=9606 GN=BRCC3 PE=1 SV=2	144.69	10.13	36072	2	2	2	8009552	4367779	0.198796	1.14774
TBC17_HUMAN	sp|Q9HA65|TBC17_HUMAN TBC1 domain family member 17 OS=Homo sapiens OX=9606 GN=TBC1D17 PE=1 SV=2	168.5	6.79	72728	4	4	4	15857577	8633868	0.196524	1.14593
A0A649YH59_HUMAN	tr|A0A649YH59|A0A649YH59_HUMAN Cytochrome c oxidase subunit 2 OS=Homo sapiens OX=9606 GN=COX2 PE=3 SV=1	181.09	20.26	25657	3	1	1	7.01323e+06	3.81707e+06	0.196002	1.14552
D3YPT7_HUMAN	tr|D3YPT7|D3YPT7_HUMAN Cytochrome c oxidase subunit 2 OS=Homo sapiens OX=9606 GN=COX2 PE=3 SV=1	181.09	20.26	25562	3	1	1	7.01323e+06	3.81707e+06	0.196002	1.14552
H9E7B8_HUMAN	tr|H9E7B8|H9E7B8_HUMAN Cytochrome c oxidase subunit 2 (Fragment) OS=Homo sapiens OX=9606 GN=COX2 PE=3 SV=1	181.09	20.91	24853	3	1	1	7.01323e+06	3.81707e+06	0.196002	1.14552
IDH3B_HUMAN	sp|O43837|IDH3B_HUMAN Isocitrate dehydrogenase [NAD] subunit beta, mitochondrial OS=Homo sapiens OX=9606 GN=IDH3B PE=1 SV=2	218.94	16.88	42184	4	4	4	16399430	8924884	0.195877	1.14542
PLEC_HUMAN	sp|Q15149|PLEC_HUMAN Plectin OS=Homo sapiens OX=9606 GN=PLEC PE=1 SV=3	3013.34	16.4	531791	54	53	48	161873120	88079120	0.195626	1.14522
RFA1_HUMAN	sp|P27694|RFA1_HUMAN Replication protein A 70 kDa DNA-binding subunit OS=Homo sapiens OX=9606 GN=RPA1 PE=1 SV=2	195.9	13.47	68138	5	5	4	9337109	5074446	0.193892	1.14385
TAOK3_HUMAN	sp|Q9H2K8|TAOK3_HUMAN Serine/threonine-protein kinase TAO3 OS=Homo sapiens OX=9606 GN=TAOK3 PE=1 SV=2	600.91	18.04	105406	11	9	9	82700616	44942052	0.193786	1.14376
SPB8_HUMAN	sp|P50452|SPB8_HUMAN Serpin B8 OS=Homo sapiens OX=9606 GN=SERPINB8 PE=1 SV=2	206.05	17.91	42767	5	5	5	21598130	11735842	0.193633	1.14364
A0A2R8Y5A6_HUMAN	tr|A0A2R8Y5A6|A0A2R8Y5A6_HUMAN Ataxin-2 OS=Homo sapiens OX=9606 GN=ATXN2 PE=1 SV=1	1323.3	22.13	126009	26	6	1	2.4446e+06	1.32827e+06	0.193572	1.14359
PTN14_HUMAN	sp|Q15678|PTN14_HUMAN Tyrosine-protein phosphatase non-receptor type 14 OS=Homo sapiens OX=9606 GN=PTPN14 PE=1 SV=2	1338.05	26.37	135261	27	27	12	67713960	36783596	0.193227	1.14332
AGRIN_HUMAN	sp|O00468|AGRIN_HUMAN Agrin OS=Homo sapiens OX=9606 GN=AGRN PE=1 SV=6	69.12	0.53	217320	1	1	1	802520	435751	0.192585	1.14281
PXDN_HUMAN	sp|Q92626|PXDN_HUMAN Peroxidasin homolog OS=Homo sapiens OX=9606 GN=PXDN PE=1 SV=2	115.73	2.43	165275	3	3	3	4089037	2.21767e+06	0.1909	1.14148
TOM22_HUMAN	sp|Q9NS69|TOM22_HUMAN Mitochondrial import receptor subunit TOM22 homolog OS=Homo sapiens OX=9606 GN=TOMM22 PE=1 SV=3	194.88	40.14	15522	3	3	1	611555	331500	0.190143	1.14088
Q5JP53_HUMAN	tr|Q5JP53|Q5JP53_HUMAN Tubulin beta chain OS=Homo sapiens OX=9606 GN=TUBB PE=1 SV=1	2893.1	71.13	47767	38	4	4	510835680	276725248	0.189213	1.14014
DHB4_HUMAN	sp|P51659|DHB4_HUMAN Peroxisomal multifunctional enzyme type 2 OS=Homo sapiens OX=9606 GN=HSD17B4 PE=1 SV=3	650.2	25.68	79686	11	5	5	80479984	43577448	0.188569	1.13963
NCK2_HUMAN	sp|O43639|NCK2_HUMAN Cytoplasmic protein NCK2 OS=Homo sapiens OX=9606 GN=NCK2 PE=1 SV=2	37.15	2.89	42915	1	1	1	2.33115e+06	1.26193e+06	0.188207	1.13935
DOCK9_HUMAN	sp|Q9BZ29|DOCK9_HUMAN Dedicator of cytokinesis protein 9 OS=Homo sapiens OX=9606 GN=DOCK9 PE=1 SV=2	963.3	11.65	236446	18	16	14	52926280	28638894	0.187609	1.13887
B3KND8_HUMAN	tr|B3KND8|B3KND8_HUMAN cDNA FLJ14383 fis, clone HEMBA1002035, highly similar to Bromodomain adjacent to zinc finger domain protein 1A OS=Homo sapiens OX=9606 PE=2 SV=1	536.34	25.47	53904	12	1	1	5225768	2.82753e+06	0.187517	1.1388
MOES_HUMAN	sp|P26038|MOES_HUMAN Moesin OS=Homo sapiens OX=9606 GN=MSN PE=1 SV=3	1457.17	40.03	67820	23	16	15	190854544	103145296	0.185822	1.13747
DOC11_HUMAN	sp|Q5JSL3|DOC11_HUMAN Dedicator of cytokinesis protein 11 OS=Homo sapiens OX=9606 GN=DOCK11 PE=1 SV=2	375.62	7.04	237671	10	8	6	10961112	5923544	0.185756	1.13741
Q05BW2_HUMAN	tr|Q05BW2|Q05BW2_HUMAN MXD3 protein (Fragment) OS=Homo sapiens OX=9606 GN=MXD3 PE=2 SV=1	48.89	1.93	40259	1	1	1	3.65327e+06	1.97369e+06	0.185324	1.13707
RIC8A_HUMAN	sp|Q9NPQ8|RIC8A_HUMAN Synembryn-A OS=Homo sapiens OX=9606 GN=RIC8A PE=1 SV=3	528.4	27.5	59710	11	11	10	29842012	16102206	0.183531	1.13566
CSDE1_HUMAN	sp|O75534|CSDE1_HUMAN Cold shock domain-containing protein E1 OS=Homo sapiens OX=9606 GN=CSDE1 PE=1 SV=2	945.06	22.93	88885	15	15	15	121020904	65294544	0.183396	1.13555
DDX50_HUMAN	sp|Q9BQ39|DDX50_HUMAN ATP-dependent RNA helicase DDX50 OS=Homo sapiens OX=9606 GN=DDX50 PE=1 SV=1	872.23	26.46	82565	14	11	11	64516276	34788284	0.182556	1.13489
SEC63_HUMAN	sp|Q9UGP8|SEC63_HUMAN Translocation protein SEC63 homolog OS=Homo sapiens OX=9606 GN=SEC63 PE=1 SV=2	918.22	25.92	87997	17	17	15	68747184	37004896	0.180033	1.13291
AT1A1_HUMAN	sp|P05023|AT1A1_HUMAN Sodium/potassium-transporting ATPase subunit alpha-1 OS=Homo sapiens OX=9606 GN=ATP1A1 PE=1 SV=1	474.79	10.95	112896	7	7	7	25136264	13527720	0.179766	1.1327
AN32E_HUMAN	sp|Q9BTT0|AN32E_HUMAN Acidic leucine-rich nuclear phosphoprotein 32 family member E OS=Homo sapiens OX=9606 GN=ANP32E PE=1 SV=1	201.45	22.01	30692	3	3	2	4.60372e+06	2476300	0.179005	1.1321
AQR_HUMAN	sp|O60306|AQR_HUMAN RNA helicase aquarius OS=Homo sapiens OX=9606 GN=AQR PE=1 SV=4	237.21	5.32	171295	6	6	6	6564097	3528374	0.178025	1.13133
DHX30_HUMAN	sp|Q7L2E3|DHX30_HUMAN ATP-dependent RNA helicase DHX30 OS=Homo sapiens OX=9606 GN=DHX30 PE=1 SV=1	3170.08	55.95	133938	53	53	52	488861216	262737536	0.177815	1.13117
KIFA3_HUMAN	sp|Q92845|KIFA3_HUMAN Kinesin-associated protein 3 OS=Homo sapiens OX=9606 GN=KIFAP3 PE=1 SV=2	280.62	9.85	91205	6	6	5	11143188	5986714	0.177292	1.13076
TRM1L_HUMAN	sp|Q7Z2T5|TRM1L_HUMAN TRMT1-like protein OS=Homo sapiens OX=9606 GN=TRMT1L PE=1 SV=2	1011.62	48.16	81747	19	19	17	99529752	53444824	0.17654	1.13017
MED14_HUMAN	sp|O60244|MED14_HUMAN Mediator of RNA polymerase II transcription subunit 14 OS=Homo sapiens OX=9606 GN=MED14 PE=1 SV=2	120.81	3.85	160607	3	3	3	871688	467565	0.174974	1.12894
RPAB1_HUMAN	sp|P19388|RPAB1_HUMAN DNA-directed RNA polymerases I, II, and III subunit RPABC1 OS=Homo sapiens OX=9606 GN=POLR2E PE=1 SV=4	225.38	31.9	24551	6	6	6	49150308	26356994	0.174603	1.12865
ERF3A_HUMAN	sp|P15170|ERF3A_HUMAN Eukaryotic peptide chain release factor GTP-binding subunit ERF3A OS=Homo sapiens OX=9606 GN=GSPT1 PE=1 SV=1	458.44	30.46	55756	11	7	7	26474596	14192010	0.174088	1.12825
RAB15_HUMAN	sp|P59190|RAB15_HUMAN Ras-related protein Rab-15 OS=Homo sapiens OX=9606 GN=RAB15 PE=1 SV=1	29.19	5.19	24391	1	1	1	3.76856e+06	2.01931e+06	0.173468	1.12777
RAB6A_HUMAN	sp|P20340|RAB6A_HUMAN Ras-related protein Rab-6A OS=Homo sapiens OX=9606 GN=RAB6A PE=1 SV=3	29.19	5.29	23593	1	1	1	3.76856e+06	2.01931e+06	0.173468	1.12777
RB33B_HUMAN	sp|Q9H082|RB33B_HUMAN Ras-related protein Rab-33B OS=Homo sapiens OX=9606 GN=RAB33B PE=1 SV=1	29.19	4.8	25718	1	1	1	3.76856e+06	2.01931e+06	0.173468	1.12777
KDM5B_HUMAN	sp|Q9UGL1|KDM5B_HUMAN Lysine-specific demethylase 5B OS=Homo sapiens OX=9606 GN=KDM5B PE=1 SV=3	145.04	2.46	175658	3	3	3	3.05834e+06	1.63756e+06	0.172412	1.12694
A0A024RBE8_HUMAN	tr|A0A024RBE8|A0A024RBE8_HUMAN Phosphate carrier protein, mitochondrial OS=Homo sapiens OX=9606 GN=SLC25A3 PE=2 SV=1	679.5	31.02	39959	11	11	11	213481760	114298088	0.172306	1.12686
S11IP_HUMAN	sp|Q8N1F8|S11IP_HUMAN Serine/threonine-protein kinase 11-interacting protein OS=Homo sapiens OX=9606 GN=STK11IP PE=1 SV=4	498.3	16.82	120259	11	11	6	10812130	5.78033e+06	0.170191	1.12521
PDK1_HUMAN	sp|Q15118|PDK1_HUMAN [Pyruvate dehydrogenase (acetyl-transferring)] kinase isozyme 1, mitochondrial OS=Homo sapiens OX=9606 GN=PDK1 PE=1 SV=1	62.87	3.44	49244	1	1	1	1.30316e+06	696588	0.169985	1.12505
RFC4_HUMAN	sp|P35249|RFC4_HUMAN Replication factor C subunit 4 OS=Homo sapiens OX=9606 GN=RFC4 PE=1 SV=2	677.56	35.54	39682	10	10	9	109237240	58380152	0.169703	1.12483
F5GXV8_HUMAN	tr|F5GXV8|F5GXV8_HUMAN RNA-binding protein 7 OS=Homo sapiens OX=9606 GN=RBM7 PE=1 SV=1	162.11	42.95	16497	3	3	3	10641056	5684022	0.16896	1.12425
SQSTM_HUMAN	sp|Q13501|SQSTM_HUMAN Sequestosome-1 OS=Homo sapiens OX=9606 GN=SQSTM1 PE=1 SV=1	2162.08	57.73	47687	30	30	10	81538336	43550404	0.168825	1.12414
C10_HUMAN	sp|Q99622|C10_HUMAN Protein C10 OS=Homo sapiens OX=9606 GN=C12orf57 PE=1 SV=1	30.66	11.9	13178	1	1	1	3.78515e+06	2.02157e+06	0.168742	1.12408
INP5K_HUMAN	sp|Q9BT40|INP5K_HUMAN Inositol polyphosphate 5-phosphatase K OS=Homo sapiens OX=9606 GN=INPP5K PE=1 SV=3	94.29	5.58	51090	2	2	2	5245922	2801192	0.168462	1.12386
WDR11_HUMAN	sp|Q9BZH6|WDR11_HUMAN WD repeat-containing protein 11 OS=Homo sapiens OX=9606 GN=WDR11 PE=1 SV=1	1767.58	36.93	136685	32	32	29	218615696	116702192	0.168052	1.12354
NAV2_HUMAN	sp|Q8IVL1|NAV2_HUMAN Neuron navigator 2 OS=Homo sapiens OX=9606 GN=NAV2 PE=1 SV=3	703.27	6.75	268167	11	11	3	3.14757e+06	1.6791e+06	0.167066	1.12277
RL27_HUMAN	sp|P61353|RL27_HUMAN 60S ribosomal protein L27 OS=Homo sapiens OX=9606 GN=RPL27 PE=1 SV=2	79.72	22.06	15798	2	2	2	11144194	5939384	0.165711	1.12172
RBM27_HUMAN	sp|Q9P2N5|RBM27_HUMAN RNA-binding protein 27 OS=Homo sapiens OX=9606 GN=RBM27 PE=1 SV=2	558.5	13.87	118718	10	10	10	46909756	24998424	0.165567	1.12161
EXOC4_HUMAN	sp|Q96A65|EXOC4_HUMAN Exocyst complex component 4 OS=Homo sapiens OX=9606 GN=EXOC4 PE=1 SV=1	510.79	15.3	110498	10	1	1	3.01445e+06	1.60249e+06	0.162038	1.11887
Q6NX51_HUMAN	tr|Q6NX51|Q6NX51_HUMAN Exocyst complex component Sec8 OS=Homo sapiens OX=9606 GN=EXOC4 PE=2 SV=1	510.79	15.3	110498	10	1	1	3.01445e+06	1.60249e+06	0.162038	1.11887
ESYT1_HUMAN	sp|Q9BSJ8|ESYT1_HUMAN Extended synaptotagmin-1 OS=Homo sapiens OX=9606 GN=ESYT1 PE=1 SV=1	729.69	17.75	122856	13	13	12	53293896	28295030	0.160196	1.11744
YTDC2_HUMAN	sp|Q9H6S0|YTDC2_HUMAN 3'-5' RNA helicase YTHDC2 OS=Homo sapiens OX=9606 GN=YTHDC2 PE=1 SV=2	1925.98	32.94	160248	33	4	4	13785010	7.31772e+06	0.159983	1.11727
ATLA3_HUMAN	sp|Q6DD88|ATLA3_HUMAN Atlastin-3 OS=Homo sapiens OX=9606 GN=ATL3 PE=1 SV=1	37.07	2.22	60542	1	1	1	2.6848e+06	1.42418e+06	0.158933	1.11646
RNZ2_HUMAN	sp|Q9BQ52|RNZ2_HUMAN Zinc phosphodiesterase ELAC protein 2 OS=Homo sapiens OX=9606 GN=ELAC2 PE=1 SV=2	2416.88	57.99	92219	56	56	32	258269616	136715872	0.155921	1.11413
NT5D2_HUMAN	sp|Q9H857|NT5D2_HUMAN 5'-nucleotidase domain-containing protein 2 OS=Homo sapiens OX=9606 GN=NT5DC2 PE=1 SV=1	239.9	12.31	60719	5	5	4	6617979	3.49799e+06	0.153754	1.11246
SMCE1_HUMAN	sp|Q969G3|SMCE1_HUMAN SWI/SNF-related matrix-associated actin-dependent regulator of chromatin subfamily E member 1 OS=Homo sapiens OX=9606 GN=SMARCE1 PE=1 SV=2	598.2	43.07	46649	10	10	8	20657376	10918236	0.153701	1.11242
HEXI1_HUMAN	sp|O94992|HEXI1_HUMAN Protein HEXIM1 OS=Homo sapiens OX=9606 GN=HEXIM1 PE=1 SV=1	309.4	29.25	40623	4	4	3	39910628	21090004	0.153404	1.11219
SRPRA_HUMAN	sp|P08240|SRPRA_HUMAN Signal recognition particle receptor subunit alpha OS=Homo sapiens OX=9606 GN=SRPRA PE=1 SV=2	116.9	6.11	69811	3	3	3	3435242	1.81188e+06	0.150692	1.1101
MCM5_HUMAN	sp|P33992|MCM5_HUMAN DNA replication licensing factor MCM5 OS=Homo sapiens OX=9606 GN=MCM5 PE=1 SV=5	2229.61	50.27	82286	35	14	13	280731968	148013744	0.150156	1.10969
ARI1B_HUMAN	sp|Q8NFD5|ARI1B_HUMAN AT-rich interactive domain-containing protein 1B OS=Homo sapiens OX=9606 GN=ARID1B PE=1 SV=2	138.59	1.43	236123	2	1	1	1.36329e+06	718648	0.149879	1.10948
ATAD5_HUMAN	sp|Q96QE3|ATAD5_HUMAN ATPase family AAA domain-containing protein 5 OS=Homo sapiens OX=9606 GN=ATAD5 PE=1 SV=4	49.72	0.65	207570	1	1	1	1.0282e+06	541761	0.149222	1.10897
NCKP1_HUMAN	sp|Q9Y2A7|NCKP1_HUMAN Nck-associated protein 1 OS=Homo sapiens OX=9606 GN=NCKAP1 PE=1 SV=1	2434.88	38.21	128790	38	26	26	303572512	159643696	0.146432	1.10683
PAPS1_HUMAN	sp|O43252|PAPS1_HUMAN Bifunctional 3'-phosphoadenosine 5'-phosphosulfate synthase 1 OS=Homo sapiens OX=9606 GN=PAPSS1 PE=1 SV=2	1707.36	53.85	70833	27	26	26	250895328	131784264	0.14471	1.10551
SRPK1_HUMAN	sp|Q96SB4|SRPK1_HUMAN SRSF protein kinase 1 OS=Homo sapiens OX=9606 GN=SRPK1 PE=1 SV=2	1237.22	35.27	74325	17	16	15	139968576	73416768	0.142696	1.10397
SCRIB_HUMAN	sp|Q14160|SCRIB_HUMAN Protein scribble homolog OS=Homo sapiens OX=9606 GN=SCRIB PE=1 SV=4	3956.66	44.54	174885	62	38	16	112509064	58989380	0.142104	1.10351
T2EA_HUMAN	sp|P29083|T2EA_HUMAN General transcription factor IIE subunit 1 OS=Homo sapiens OX=9606 GN=GTF2E1 PE=1 SV=2	97.71	8.88	49452	2	2	2	4957622	2592672	0.138409	1.10069
TMM94_HUMAN	sp|Q12767|TMM94_HUMAN Transmembrane protein 94 OS=Homo sapiens OX=9606 GN=TMEM94 PE=1 SV=1	184.59	2.21	151151	3	3	1	2.36644e+06	1.23605e+06	0.136641	1.09934
PHF14_HUMAN	sp|O94880|PHF14_HUMAN PHD finger protein 14 OS=Homo sapiens OX=9606 GN=PHF14 PE=1 SV=2	75.92	1.35	100053	1	1	1	2.83608e+06	1.48066e+06	0.135953	1.09882
STK26_HUMAN	sp|Q9P289|STK26_HUMAN Serine/threonine-protein kinase 26 OS=Homo sapiens OX=9606 GN=STK26 PE=1 SV=2	404.59	36.54	46529	10	5	4	10110407	5277638	0.135741	1.09866
B2L13_HUMAN	sp|Q9BXK5|B2L13_HUMAN Bcl-2-like protein 13 OS=Homo sapiens OX=9606 GN=BCL2L13 PE=1 SV=1	58.8	1.86	52723	1	1	1	672236	350850	0.135502	1.09847
SR140_HUMAN	sp|O15042|SR140_HUMAN U2 snRNP-associated SURP motif-containing protein OS=Homo sapiens OX=9606 GN=U2SURP PE=1 SV=2	223.84	8.94	118292	5	5	4	6170174	3217983	0.134463	1.09768
PIAS1_HUMAN	sp|O75925|PIAS1_HUMAN E3 SUMO-protein ligase PIAS1 OS=Homo sapiens OX=9606 GN=PIAS1 PE=1 SV=2	226.53	9.98	71836	4	3	2	1.21491e+06	633598	0.134406	1.09764
AP3M1_HUMAN	sp|Q9Y2T2|AP3M1_HUMAN AP-3 complex subunit mu-1 OS=Homo sapiens OX=9606 GN=AP3M1 PE=1 SV=1	832.39	59.33	46939	15	15	15	83470256	43514904	0.133865	1.09723
OSBL6_HUMAN	sp|Q9BZF3|OSBL6_HUMAN Oxysterol-binding protein-related protein 6 OS=Homo sapiens OX=9606 GN=OSBPL6 PE=1 SV=1	307.87	9.53	106306	7	7	7	15693443	8174466	0.132652	1.09631
LARP4_HUMAN	sp|Q71RC2|LARP4_HUMAN La-related protein 4 OS=Homo sapiens OX=9606 GN=LARP4 PE=1 SV=3	421.75	12.98	80596	8	8	4	15145116	7.88417e+06	0.131795	1.09566
BZW1_HUMAN	sp|Q7L1Q6|BZW1_HUMAN Basic leucine zipper and W2 domain-containing protein 1 OS=Homo sapiens OX=9606 GN=BZW1 PE=1 SV=1	251.21	10.98	48043	5	4	4	17857760	9294192	0.131468	1.09541
RD23B_HUMAN	sp|P54727|RD23B_HUMAN UV excision repair protein RAD23 homolog B OS=Homo sapiens OX=9606 GN=RAD23B PE=1 SV=1	25.96	4.65	43171	1	1	1	196615	102247	0.130301	1.09452
KAPCB_HUMAN	sp|P22694|KAPCB_HUMAN cAMP-dependent protein kinase catalytic subunit beta OS=Homo sapiens OX=9606 GN=PRKACB PE=1 SV=2	127.24	15.1	40623	3	3	2	1.91777e+06	996450	0.129059	1.09358
PGAM5_HUMAN	sp|Q96HS1|PGAM5_HUMAN Serine/threonine-protein phosphatase PGAM5, mitochondrial OS=Homo sapiens OX=9606 GN=PGAM5 PE=1 SV=2	695.09	64.36	32004	14	14	14	327480224	170147424	0.128995	1.09353
CN37_HUMAN	sp|P09543|CN37_HUMAN 2',3'-cyclic-nucleotide 3'-phosphodiesterase OS=Homo sapiens OX=9606 GN=CNP PE=1 SV=2	70.09	7.13	47579	2	2	2	1.28176e+06	665593	0.128202	1.09293
LMNB2_HUMAN	sp|Q03252|LMNB2_HUMAN Lamin-B2 OS=Homo sapiens OX=9606 GN=LMNB2 PE=1 SV=4	181.32	5.65	69948	4	2	1	2804766	1.45555e+06	0.127301	1.09225
MA2A1_HUMAN	sp|Q16706|MA2A1_HUMAN Alpha-mannosidase 2 OS=Homo sapiens OX=9606 GN=MAN2A1 PE=1 SV=2	650.6	13.64	131141	12	12	11	39255912	20338944	0.124953	1.09047
EPN2_HUMAN	sp|O95208|EPN2_HUMAN Epsin-2 OS=Homo sapiens OX=9606 GN=EPN2 PE=1 SV=3	63.21	5.77	68482	2	2	2	2.39285e+06	1.2375e+06	0.122318	1.08848
KTHY_HUMAN	sp|P23919|KTHY_HUMAN Thymidylate kinase OS=Homo sapiens OX=9606 GN=DTYMK PE=1 SV=4	33.18	3.77	23819	1	1	1	5387980	2.78512e+06	0.121611	1.08795
HMGB1_HUMAN	sp|P09429|HMGB1_HUMAN High mobility group protein B1 OS=Homo sapiens OX=9606 GN=HMGB1 PE=1 SV=3	975.81	35.35	24894	12	10	10	717288320	370634176	0.121061	1.08753
LRC59_HUMAN	sp|Q96AG4|LRC59_HUMAN Leucine-rich repeat-containing protein 59 OS=Homo sapiens OX=9606 GN=LRRC59 PE=1 SV=1	39.46	5.21	34930	1	1	1	3.46562e+06	1.79063e+06	0.120972	1.08747
CTR9_HUMAN	sp|Q6PD62|CTR9_HUMAN RNA polymerase-associated protein CTR9 homolog OS=Homo sapiens OX=9606 GN=CTR9 PE=1 SV=1	577.11	9.04	133502	7	7	5	10802675	5.5803e+06	0.120645	1.08722
B2RTS4_HUMAN	tr|B2RTS4|B2RTS4_HUMAN Centrosomal protein 170kDa OS=Homo sapiens OX=9606 GN=CEP170 PE=2 SV=1	2279	29.81	164569	50	1	1	196615	101551	0.120453	1.08708
UBIP1_HUMAN	sp|Q9NZI7|UBIP1_HUMAN Upstream-binding protein 1 OS=Homo sapiens OX=9606 GN=UBP1 PE=1 SV=1	565.48	26.3	60491	10	9	8	26163648	13508099	0.119879	1.08664
PITM3_HUMAN	sp|Q9BZ71|PITM3_HUMAN Membrane-associated phosphatidylinositol transfer protein 3 OS=Homo sapiens OX=9606 GN=PITPNM3 PE=1 SV=2	196.48	6.06	106781	5	5	1	2.40581e+06	1.24207e+06	0.119843	1.08662
BECN1_HUMAN	sp|Q14457|BECN1_HUMAN Beclin-1 OS=Homo sapiens OX=9606 GN=BECN1 PE=1 SV=2	224.2	16.44	51896	5	5	4	10070881	5195671	0.11881	1.08584
RING2_HUMAN	sp|Q99496|RING2_HUMAN E3 ubiquitin-protein ligase RING2 OS=Homo sapiens OX=9606 GN=RNF2 PE=1 SV=1	432.92	38.69	37655	9	7	5	32572076	16784046	0.117073	1.08453
TF3C3_HUMAN	sp|Q9Y5Q9|TF3C3_HUMAN General transcription factor 3C polypeptide 3 OS=Homo sapiens OX=9606 GN=GTF3C3 PE=1 SV=1	965.1	22.12	101272	14	14	13	28586752	14721078	0.116154	1.08384
NADAP_HUMAN	sp|Q9BWU0|NADAP_HUMAN Kanadaptin OS=Homo sapiens OX=9606 GN=SLC4A1AP PE=1 SV=1	226.2	3.64	88814	3	3	1	3.00101e+06	1.54479e+06	0.115586	1.08341
TF2AA_HUMAN	sp|P52655|TF2AA_HUMAN Transcription initiation factor IIA subunit 1 OS=Homo sapiens OX=9606 GN=GTF2A1 PE=1 SV=1	39.06	2.93	41514	1	1	1	1.50617e+06	775063	0.115116	1.08306
EVPL_HUMAN	sp|Q92817|EVPL_HUMAN Envoplakin OS=Homo sapiens OX=9606 GN=EVPL PE=1 SV=3	469.52	7.87	231604	9	9	7	13918369	7160635	0.114787	1.08282
KCTD1_HUMAN	sp|Q719H9|KCTD1_HUMAN BTB/POZ domain-containing protein KCTD1 OS=Homo sapiens OX=9606 GN=KCTD1 PE=1 SV=1	133.59	19.84	29405	4	4	3	5.06848e+06	2.60703e+06	0.114471	1.08258
NDC80_HUMAN	sp|O14777|NDC80_HUMAN Kinetochore protein NDC80 homolog OS=Homo sapiens OX=9606 GN=NDC80 PE=1 SV=1	77.38	2.96	73913	2	2	2	3479263	1.78937e+06	0.114289	1.08244
NDUAD_HUMAN	sp|Q9P0J0|NDUAD_HUMAN NADH dehydrogenase [ubiquinone] 1 alpha subcomplex subunit 13 OS=Homo sapiens OX=9606 GN=NDUFA13 PE=1 SV=3	212.43	32.64	16698	5	5	5	16986104	8731576	0.113577	1.08191
IP3KB_HUMAN	sp|P27987|IP3KB_HUMAN Inositol-trisphosphate 3-kinase B OS=Homo sapiens OX=9606 GN=ITPKB PE=1 SV=5	237.14	3.91	102376	4	3	1	2471073	1.27007e+06	0.11339	1.08177
PRP8_HUMAN	sp|Q6P2Q9|PRP8_HUMAN Pre-mRNA-processing-splicing factor 8 OS=Homo sapiens OX=9606 GN=PRPF8 PE=1 SV=2	4604.66	38.8	273600	79	79	78	580119040	298164896	0.113379	1.08176
FBP1L_HUMAN	sp|Q5T0N5|FBP1L_HUMAN Formin-binding protein 1-like OS=Homo sapiens OX=9606 GN=FNBP1L PE=1 SV=3	1641.08	40.17	70065	24	24	13	93430848	48003580	0.112861	1.08137
PCBP1_HUMAN	sp|Q15365|PCBP1_HUMAN Poly(rC)-binding protein 1 OS=Homo sapiens OX=9606 GN=PCBP1 PE=1 SV=2	250.12	22.75	37498	6	6	4	24750532	12716164	0.112822	1.08134
HNRPL_HUMAN	sp|P14866|HNRPL_HUMAN Heterogeneous nuclear ribonucleoprotein L OS=Homo sapiens OX=9606 GN=HNRNPL PE=1 SV=2	352.38	10.7	64133	4	4	4	8631425	4434094	0.112658	1.08122
TAP2_HUMAN	sp|Q03519|TAP2_HUMAN Antigen peptide transporter 2 OS=Homo sapiens OX=9606 GN=TAP2 PE=1 SV=1	29.79	1.46	75664	1	1	1	1225695	629578	0.112475	1.08108
E7EVJ5_HUMAN	tr|E7EVJ5|E7EVJ5_HUMAN Cytoplasmic FMR1-interacting protein OS=Homo sapiens OX=9606 GN=CYFIP2 PE=1 SV=1	1726.59	22.82	142577	31	7	7	28977144	14881985	0.112269	1.08093
TR150_HUMAN	sp|Q9Y2W1|TR150_HUMAN Thyroid hormone receptor-associated protein 3 OS=Homo sapiens OX=9606 GN=THRAP3 PE=1 SV=2	483.44	14.35	108666	10	10	4	19586332	10059002	0.112258	1.08092
FL2D_HUMAN	sp|Q15007|FL2D_HUMAN Pre-mRNA-splicing regulator WTAP OS=Homo sapiens OX=9606 GN=WTAP PE=1 SV=2	251.82	25	44244	5	5	3	12467386	6.40235e+06	0.112132	1.08082
TPPC9_HUMAN	sp|Q96Q05|TPPC9_HUMAN Trafficking protein particle complex subunit 9 OS=Homo sapiens OX=9606 GN=TRAPPC9 PE=1 SV=2	80.86	2.35	128530	2	2	1	2.17819e+06	1.11787e+06	0.111239	1.08016
ZBT7B_HUMAN	sp|O15156|ZBT7B_HUMAN Zinc finger and BTB domain-containing protein 7B OS=Homo sapiens OX=9606 GN=ZBTB7B PE=1 SV=2	156.63	9.83	58027	2	2	2	3.30348e+06	1.69505e+06	0.110955	1.07994
1433B_HUMAN	sp|P31946|1433B_HUMAN 14-3-3 protein beta/alpha OS=Homo sapiens OX=9606 GN=YWHAB PE=1 SV=3	340.79	31.71	28082	5	3	3	5058060	2.59532e+06	0.110946	1.07994
DSG2_HUMAN	sp|Q14126|DSG2_HUMAN Desmoglein-2 OS=Homo sapiens OX=9606 GN=DSG2 PE=1 SV=2	586.39	19.41	122294	13	13	9	32799248	16821552	0.110266	1.07943
TOIP1_HUMAN	sp|Q5JTV8|TOIP1_HUMAN Torsin-1A-interacting protein 1 OS=Homo sapiens OX=9606 GN=TOR1AIP1 PE=1 SV=2	654.11	24.36	66248	11	11	6	34045812	17450384	0.109399	1.07878
FIP1_HUMAN	sp|Q6UN15|FIP1_HUMAN Pre-mRNA 3'-end-processing factor FIP1 OS=Homo sapiens OX=9606 GN=FIP1L1 PE=1 SV=1	726	27.27	66526	13	13	6	20818052	10669150	0.109228	1.07865
F91A1_HUMAN	sp|Q658Y4|F91A1_HUMAN Protein FAM91A1 OS=Homo sapiens OX=9606 GN=FAM91A1 PE=1 SV=3	1925.2	35.56	93909	38	38	19	148593504	76022432	0.106744	1.0768
RT07_HUMAN	sp|Q9Y2R9|RT07_HUMAN 28S ribosomal protein S7, mitochondrial OS=Homo sapiens OX=9606 GN=MRPS7 PE=1 SV=2	43.47	5.79	28134	1	1	1	6.16376e+06	3153000	0.106533	1.07664
UVSSA_HUMAN	sp|Q2YD98|UVSSA_HUMAN UV-stimulated scaffold protein A OS=Homo sapiens OX=9606 GN=UVSSA PE=1 SV=2	40.79	1.83	80591	1	1	1	124656	63714	0.105349	1.07575
VRK3_HUMAN	sp|Q8IV63|VRK3_HUMAN Inactive serine/threonine-protein kinase VRK3 OS=Homo sapiens OX=9606 GN=VRK3 PE=1 SV=2	335.5	17.09	52881	8	8	4	6947695	3.54974e+06	0.104798	1.07534
TSC2_HUMAN	sp|P49815|TSC2_HUMAN Tuberin OS=Homo sapiens OX=9606 GN=TSC2 PE=1 SV=2	737.71	10.85	200608	15	15	7	11015542	5627668	0.104686	1.07526
KS6A3_HUMAN	sp|P51812|KS6A3_HUMAN Ribosomal protein S6 kinase alpha-3 OS=Homo sapiens OX=9606 GN=RPS6KA3 PE=1 SV=1	1001.26	27.16	83736	22	14	10	33885052	17307994	0.104407	1.07505
BIP_HUMAN	sp|P11021|BIP_HUMAN Endoplasmic reticulum chaperone BiP OS=Homo sapiens OX=9606 GN=HSPA5 PE=1 SV=2	1546.8	43.58	72333	23	21	20	270086240	137810304	0.102881	1.07392
ARP2_HUMAN	sp|P61160|ARP2_HUMAN Actin-related protein 2 OS=Homo sapiens OX=9606 GN=ACTR2 PE=1 SV=1	175.1	17.01	44761	5	5	5	15954406	8.13488e+06	0.101857	1.07315
CHID1_HUMAN	sp|Q9BWS9|CHID1_HUMAN Chitinase domain-containing protein 1 OS=Homo sapiens OX=9606 GN=CHID1 PE=1 SV=1	37.71	3.05	44941	1	1	1	1.24173e+06	632202	0.0997292	1.07157
HAX1_HUMAN	sp|O00165|HAX1_HUMAN HCLS1-associated protein X-1 OS=Homo sapiens OX=9606 GN=HAX1 PE=1 SV=2	75.82	6.45	31621	2	2	2	6320694	3214014	0.097911	1.07022
PPIH_HUMAN	sp|O43447|PPIH_HUMAN Peptidyl-prolyl cis-trans isomerase H OS=Homo sapiens OX=9606 GN=PPIH PE=1 SV=1	61.16	5.08	19208	1	1	1	4.61437e+06	2.34531e+06	0.097264	1.06974
STRN_HUMAN	sp|O43815|STRN_HUMAN Striatin OS=Homo sapiens OX=9606 GN=STRN PE=1 SV=4	29.88	2.69	86132	1	1	1	1.05821e+06	537751	0.0970068	1.06955
SFXN1_HUMAN	sp|Q9H9B4|SFXN1_HUMAN Sideroflexin-1 OS=Homo sapiens OX=9606 GN=SFXN1 PE=1 SV=4	378.29	32.3	35619	6	6	6	38681632	19646498	0.0962413	1.06898
#C#K1C9_HUMAN	sp|P35527|K1C9_HUMAN Keratin, type I cytoskeletal 9 OS=Homo sapiens OX=9606 GN=KRT9 PE=1 SV=3	1576.26	48.15	62064	23	23	23	225034320	114155240	0.0944698	1.06767
CDK5_HUMAN	sp|Q00535|CDK5_HUMAN Cyclin-dependent-like kinase 5 OS=Homo sapiens OX=9606 GN=CDK5 PE=1 SV=3	123.12	8.22	33304	3	2	2	5491607	2.78572e+06	0.0944382	1.06765
HLTF_HUMAN	sp|Q14527|HLTF_HUMAN Helicase-like transcription factor OS=Homo sapiens OX=9606 GN=HLTF PE=1 SV=2	903.08	22.6	113929	23	23	14	47178540	23931958	0.0944254	1.06764
CYFP1_HUMAN	sp|Q7L576|CYFP1_HUMAN Cytoplasmic FMR1-interacting protein 1 OS=Homo sapiens OX=9606 GN=CYFIP1 PE=1 SV=1	3023.72	41.9	145182	54	30	29	343601696	174173360	0.0934046	1.06688
XPP3_HUMAN	sp|Q9NQH7|XPP3_HUMAN Xaa-Pro aminopeptidase 3 OS=Homo sapiens OX=9606 GN=XPNPEP3 PE=1 SV=1	56.41	1.38	57034	1	1	1	1066156544	540294400	0.0930161	1.0666
ILK_HUMAN	sp|Q13418|ILK_HUMAN Integrin-linked protein kinase OS=Homo sapiens OX=9606 GN=ILK PE=1 SV=2	569.43	23.67	51419	11	11	11	85423248	43279392	0.0926693	1.06634
NCBP3_HUMAN	sp|Q53F19|NCBP3_HUMAN Nuclear cap-binding protein subunit 3 OS=Homo sapiens OX=9606 GN=NCBP3 PE=1 SV=2	214.18	7.74	70593	3	3	2	7163756	3628934	0.0924474	1.06618
RPR1A_HUMAN	sp|Q96P16|RPR1A_HUMAN Regulation of nuclear pre-mRNA domain-containing protein 1A OS=Homo sapiens OX=9606 GN=RPRD1A PE=1 SV=1	974.9	64.42	35720	16	13	12	110915376	56167564	0.0919675	1.06582
VPS41_HUMAN	sp|P49754|VPS41_HUMAN Vacuolar protein sorting-associated protein 41 homolog OS=Homo sapiens OX=9606 GN=VPS41 PE=1 SV=3	241.48	7.38	98566	4	4	4	6.83446e+06	3.46078e+06	0.0918856	1.06576
A0A0M3HER2_HUMAN	tr|A0A0M3HER2|A0A0M3HER2_HUMAN Centromere protein V OS=Homo sapiens OX=9606 GN=CENPV PE=1 SV=1	146.1	19.43	18807	2	1	1	2707192	1.37013e+06	0.0911363	1.06521
NOC4L_HUMAN	sp|Q9BVI4|NOC4L_HUMAN Nucleolar complex protein 4 homolog OS=Homo sapiens OX=9606 GN=NOC4L PE=1 SV=1	369.39	22.09	58468	8	8	8	25869468	13088521	0.0906695	1.06486
CEBPD_HUMAN	sp|P49716|CEBPD_HUMAN CCAAT/enhancer-binding protein delta OS=Homo sapiens OX=9606 GN=CEBPD PE=1 SV=2	88.58	14.13	28467	2	2	2	7.08225e+06	3.58321e+06	0.0906618	1.06486
#C#K2C1_HUMAN	sp|P04264|K2C1_HUMAN Keratin, type II cytoskeletal 1 OS=Homo sapiens OX=9606 GN=KRT1 PE=1 SV=6	1936.49	41.93	66039	23	21	21	504515552	255084480	0.0896942	1.06414
MBB1A_HUMAN	sp|Q9BQG0|MBB1A_HUMAN Myb-binding protein 1A OS=Homo sapiens OX=9606 GN=MYBBP1A PE=1 SV=2	850.38	14.98	148855	13	13	10	52825964	26706574	0.0895655	1.06405
UBE3C_HUMAN	sp|Q15386|UBE3C_HUMAN Ubiquitin-protein ligase E3C OS=Homo sapiens OX=9606 GN=UBE3C PE=1 SV=3	228.99	5.36	123923	5	5	5	12957993	6544418	0.0881123	1.06298
PYC_HUMAN	sp|P11498|PYC_HUMAN Pyruvate carboxylase, mitochondrial OS=Homo sapiens OX=9606 GN=PC PE=1 SV=2	379.82	9.51	129634	7	7	6	17758946	8952057	0.0853629	1.06095
USP9X_HUMAN	sp|Q93008|USP9X_HUMAN Probable ubiquitin carboxyl-terminal hydrolase FAF-X OS=Homo sapiens OX=9606 GN=USP9X PE=1 SV=4	1219.63	11	290463	23	17	14	62307532	31405036	0.0852071	1.06084
MCM2_HUMAN	sp|P49736|MCM2_HUMAN DNA replication licensing factor MCM2 OS=Homo sapiens OX=9606 GN=MCM2 PE=1 SV=4	3385.15	50.88	101896	47	47	37	842555072	424389344	0.0842352	1.06013
AKT3_HUMAN	sp|Q9Y243|AKT3_HUMAN RAC-gamma serine/threonine-protein kinase OS=Homo sapiens OX=9606 GN=AKT3 PE=1 SV=1	319.48	13.15	55775	6	3	1	1.62446e+06	818033	0.0838863	1.05987
COPG1_HUMAN	sp|Q9Y678|COPG1_HUMAN Coatomer subunit gamma-1 OS=Homo sapiens OX=9606 GN=COPG1 PE=1 SV=1	490.2	18.19	97718	10	10	10	8431322	4.24552e+06	0.083799	1.05981
CDK1_HUMAN	sp|P06493|CDK1_HUMAN Cyclin-dependent kinase 1 OS=Homo sapiens OX=9606 GN=CDK1 PE=1 SV=3	1020.22	67.34	34095	20	16	14	123006064	61927144	0.0835322	1.05961
MAIP1_HUMAN	sp|Q8WWC4|MAIP1_HUMAN m-AAA protease-interacting protein 1, mitochondrial OS=Homo sapiens OX=9606 GN=MAIP1 PE=1 SV=1	71.64	9.62	32545	2	2	2	6406993	3224372	0.0829886	1.05921
CPNS1_HUMAN	sp|P04632|CPNS1_HUMAN Calpain small subunit 1 OS=Homo sapiens OX=9606 GN=CAPNS1 PE=1 SV=1	368.28	51.49	28316	7	7	5	29406042	14795967	0.0827092	1.059
EVI5L_HUMAN	sp|Q96CN4|EVI5L_HUMAN EVI5-like protein OS=Homo sapiens OX=9606 GN=EVI5L PE=1 SV=1	146.08	6.68	91376	3	3	3	2.76385e+06	1390434	0.082472	1.05883
CND2_HUMAN	sp|Q15003|CND2_HUMAN Condensin complex subunit 2 OS=Homo sapiens OX=9606 GN=NCAPH PE=1 SV=3	793.47	29.15	82563	11	11	10	24310646	12227256	0.0821302	1.05858
CCNB1_HUMAN	sp|P14635|CCNB1_HUMAN G2/mitotic-specific cyclin-B1 OS=Homo sapiens OX=9606 GN=CCNB1 PE=1 SV=1	125.86	10.62	48337	2	2	2	5688738	2858867	0.0809526	1.05772
NPAS2_HUMAN	sp|Q99743|NPAS2_HUMAN Neuronal PAS domain-containing protein 2 OS=Homo sapiens OX=9606 GN=NPAS2 PE=1 SV=3	43.33	0.97	91791	1	1	1	4.96994e+06	2496013	0.0800149	1.05703
HNRPU_HUMAN	sp|Q00839|HNRPU_HUMAN Heterogeneous nuclear ribonucleoprotein U OS=Homo sapiens OX=9606 GN=HNRNPU PE=1 SV=6	2506.99	40.36	90584	35	35	28	1157546368	581087424	0.0793749	1.05656
RL9_HUMAN	sp|P32969|RL9_HUMAN 60S ribosomal protein L9 OS=Homo sapiens OX=9606 GN=RPL9 PE=1 SV=1	157.3	22.4	21863	3	3	3	16182209	8121316	0.0789947	1.05628
NOC2L_HUMAN	sp|Q9Y3T9|NOC2L_HUMAN Nucleolar complex protein 2 homolog OS=Homo sapiens OX=9606 GN=NOC2L PE=1 SV=4	484.63	8.54	84919	7	7	4	18355138	9206775	0.0782016	1.0557
UBP12_HUMAN	sp|O75317|UBP12_HUMAN Ubiquitin carboxyl-terminal hydrolase 12 OS=Homo sapiens OX=9606 GN=USP12 PE=1 SV=2	269.43	14.59	42858	4	4	3	10005328	5016640	0.0776426	1.05529
LEMD2_HUMAN	sp|Q8NC56|LEMD2_HUMAN LEM domain-containing protein 2 OS=Homo sapiens OX=9606 GN=LEMD2 PE=1 SV=1	55.19	1.99	56975	1	1	1	2.27054e+06	1.13833e+06	0.0775055	1.05519
PRP16_HUMAN	sp|Q92620|PRP16_HUMAN Pre-mRNA-splicing factor ATP-dependent RNA helicase PRP16 OS=Homo sapiens OX=9606 GN=DHX38 PE=1 SV=2	968.88	22.82	140503	19	19	17	47160200	23634142	0.0769204	1.05476
HS90A_HUMAN	sp|P07900|HS90A_HUMAN Heat shock protein HSP 90-alpha OS=Homo sapiens OX=9606 GN=HSP90AA1 PE=1 SV=5	5687.92	65.85	84660	63	46	42	8299745280	4156359424	0.0758711	1.054
PYGO2_HUMAN	sp|Q9BRQ0|PYGO2_HUMAN Pygopus homolog 2 OS=Homo sapiens OX=9606 GN=PYGO2 PE=1 SV=2	129.09	8.37	41244	2	2	1	1.68609e+06	844001	0.0752562	1.05355
IMA5_HUMAN	sp|P52294|IMA5_HUMAN Importin subunit alpha-5 OS=Homo sapiens OX=9606 GN=KPNA1 PE=1 SV=3	513.5	19.7	60222	7	5	5	7.29718e+06	3.64728e+06	0.0730994	1.05197
NRBP_HUMAN	sp|Q9UHY1|NRBP_HUMAN Nuclear receptor-binding protein OS=Homo sapiens OX=9606 GN=NRBP1 PE=1 SV=1	95.78	10.09	59845	3	3	3	5.78446e+06	2890570	0.0727906	1.05175
WASC5_HUMAN	sp|Q12768|WASC5_HUMAN WASH complex subunit 5 OS=Homo sapiens OX=9606 GN=WASHC5 PE=1 SV=1	836.98	19.93	134286	17	17	17	57414944	28682594	0.072367	1.05144
UCKL1_HUMAN	sp|Q9NWZ5|UCKL1_HUMAN Uridine-cytidine kinase-like 1 OS=Homo sapiens OX=9606 GN=UCKL1 PE=1 SV=2	312.01	18.07	61141	6	6	4	13091826	6536042	0.0714406	1.05077
VPS4B_HUMAN	sp|O75351|VPS4B_HUMAN Vacuolar protein sorting-associated protein 4B OS=Homo sapiens OX=9606 GN=VPS4B PE=1 SV=2	1025.41	48.42	49302	14	12	10	168621040	84141464	0.070722	1.05024
ODBA_HUMAN	sp|P12694|ODBA_HUMAN 2-oxoisovalerate dehydrogenase subunit alpha, mitochondrial OS=Homo sapiens OX=9606 GN=BCKDHA PE=1 SV=2	360.63	30.56	50471	8	5	4	24618036	12280664	0.0702907	1.04993
RCC2_HUMAN	sp|Q9P258|RCC2_HUMAN Protein RCC2 OS=Homo sapiens OX=9606 GN=RCC2 PE=1 SV=2	1354.45	57.09	56085	27	27	20	607602112	302566336	0.0677424	1.04808
SMAG1_HUMAN	sp|Q9UPU9|SMAG1_HUMAN Protein Smaug homolog 1 OS=Homo sapiens OX=9606 GN=SAMD4A PE=1 SV=3	41.87	2.23	79415	1	1	1	1.98738e+06	989254	0.0671627	1.04765
EMC6_HUMAN	sp|Q9BV81|EMC6_HUMAN ER membrane protein complex subunit 6 OS=Homo sapiens OX=9606 GN=EMC6 PE=1 SV=1	46.57	9.09	12017	1	1	1	6234718	3101663	0.0663354	1.04705
EDC4_HUMAN	sp|Q6P2E9|EDC4_HUMAN Enhancer of mRNA-decapping protein 4 OS=Homo sapiens OX=9606 GN=EDC4 PE=1 SV=1	1922.2	38.26	151661	33	33	25	130424200	64836152	0.0652766	1.04629
A0A024QZM0_HUMAN	tr|A0A024QZM0|A0A024QZM0_HUMAN Activating signal cointegrator 1 complex subunit 1, isoform CRA_a OS=Homo sapiens OX=9606 GN=ASCC1 PE=4 SV=1	365.36	30.25	41228	7	7	7	98816120	49114644	0.0650246	1.0461
AP2B1_HUMAN	sp|P63010|AP2B1_HUMAN AP-2 complex subunit beta OS=Homo sapiens OX=9606 GN=AP2B1 PE=1 SV=1	1179.12	37.46	104553	22	22	21	118498008	58780676	0.0621688	1.04403
KDM3B_HUMAN	sp|Q7LBC6|KDM3B_HUMAN Lysine-specific demethylase 3B OS=Homo sapiens OX=9606 GN=KDM3B PE=1 SV=2	711.18	12.49	191581	13	13	13	32375444	16038580	0.0602642	1.04266
ANAG_HUMAN	sp|P54802|ANAG_HUMAN Alpha-N-acetylglucosaminidase OS=Homo sapiens OX=9606 GN=NAGLU PE=1 SV=2	240.03	7.4	82266	3	3	3	2.11649e+06	1.04768e+06	0.0591424	1.04185
NOL9_HUMAN	sp|Q5SY16|NOL9_HUMAN Polynucleotide 5'-hydroxyl-kinase NOL9 OS=Homo sapiens OX=9606 GN=NOL9 PE=1 SV=1	501.56	21.37	79323	11	11	9	33135020	16401832	0.059118	1.04183
SRRM2_HUMAN	sp|Q9UQ35|SRRM2_HUMAN Serine/arginine repetitive matrix protein 2 OS=Homo sapiens OX=9606 GN=SRRM2 PE=1 SV=2	358.59	2.65	299615	9	9	1	4.06045e+06	2.00975e+06	0.0589959	1.04174
LST8_HUMAN	sp|Q9BVC4|LST8_HUMAN Target of rapamycin complex subunit LST8 OS=Homo sapiens OX=9606 GN=MLST8 PE=1 SV=1	52.59	5.52	35876	1	1	1	3.36238e+06	1.65927e+06	0.0546854	1.03863
A0A024RDY9_HUMAN	tr|A0A024RDY9|A0A024RDY9_HUMAN Rho guanine nucleotide exchange factor (GEF) 7, isoform CRA_b OS=Homo sapiens OX=9606 GN=ARHGEF7 PE=4 SV=1	1207.26	39.78	73140	24	16	12	60880532	30029284	0.0540069	1.03814
LAS1L_HUMAN	sp|Q9Y4W2|LAS1L_HUMAN Ribosomal biogenesis protein LAS1L OS=Homo sapiens OX=9606 GN=LAS1L PE=1 SV=2	1374.96	50.41	83065	22	22	14	65656484	32377646	0.0536784	1.03791
RBM6_HUMAN	sp|P78332|RBM6_HUMAN RNA-binding protein 6 OS=Homo sapiens OX=9606 GN=RBM6 PE=1 SV=5	266.41	4.99	128644	4	4	2	6.78476e+06	3343250	0.0525705	1.03711
TM165_HUMAN	sp|Q9HC07|TM165_HUMAN Transmembrane protein 165 OS=Homo sapiens OX=9606 GN=TMEM165 PE=1 SV=1	191.48	16.67	34906	3	3	3	6659810	3.27815e+06	0.0510196	1.036
VP13C_HUMAN	sp|Q709C8|VP13C_HUMAN Vacuolar protein sorting-associated protein 13C OS=Homo sapiens OX=9606 GN=VPS13C PE=1 SV=1	1034.64	8.66	422390	22	22	20	46846292	23040592	0.0498607	1.03516
ERCC3_HUMAN	sp|P19447|ERCC3_HUMAN General transcription and DNA repair factor IIH helicase subunit XPB OS=Homo sapiens OX=9606 GN=ERCC3 PE=1 SV=1	420.09	14.07	89278	7	7	7	21970562	10799163	0.0489655	1.03452
STMN1_HUMAN	sp|P16949|STMN1_HUMAN Stathmin OS=Homo sapiens OX=9606 GN=STMN1 PE=1 SV=3	436.41	24.83	17303	8	8	1	10711647	5.25951e+06	0.0474384	1.03343
TGO1_HUMAN	sp|Q5JRA6|TGO1_HUMAN Transport and Golgi organization protein 1 homolog OS=Homo sapiens OX=9606 GN=MIA3 PE=1 SV=1	331.76	6.19	213702	8	8	8	28188382	13833840	0.0467188	1.03291
PP1B_HUMAN	sp|P62140|PP1B_HUMAN Serine/threonine-protein phosphatase PP1-beta catalytic subunit OS=Homo sapiens OX=9606 GN=PPP1CB PE=1 SV=3	716.13	54.43	37187	14	5	4	53846576	26419848	0.0463853	1.03267
DEFI6_HUMAN	sp|Q9H4E7|DEFI6_HUMAN Differentially expressed in FDCP 6 homolog OS=Homo sapiens OX=9606 GN=DEF6 PE=1 SV=1	35.02	1.58	73910	1	1	1	5.41859e+06	2.65445e+06	0.0441141	1.03105
ACL6A_HUMAN	sp|O96019|ACL6A_HUMAN Actin-like protein 6A OS=Homo sapiens OX=9606 GN=ACTL6A PE=1 SV=1	338.25	21.91	47461	5	5	5	41793824	20468848	0.0437579	1.0308
RLGPB_HUMAN	sp|Q86X10|RLGPB_HUMAN Ral GTPase-activating protein subunit beta OS=Homo sapiens OX=9606 GN=RALGAPB PE=1 SV=1	814.71	14.32	166799	15	15	12	24287294	11891348	0.0433283	1.03049
STK4_HUMAN	sp|Q13043|STK4_HUMAN Serine/threonine-protein kinase 4 OS=Homo sapiens OX=9606 GN=STK4 PE=1 SV=2	66.94	5.54	55630	2	1	1	282770	138398	0.04281	1.03012
NRDC_HUMAN	sp|O43847|NRDC_HUMAN Nardilysin OS=Homo sapiens OX=9606 GN=NRDC PE=1 SV=3	476.36	12.16	131701	12	12	10	49732896	24330416	0.0421783	1.02967
CTBL1_HUMAN	sp|Q8WYA6|CTBL1_HUMAN Beta-catenin-like protein 1 OS=Homo sapiens OX=9606 GN=CTNNBL1 PE=1 SV=1	558.77	17.76	65173	9	9	9	51343676	25115082	0.0419852	1.02953
CHIP_HUMAN	sp|Q9UNE7|CHIP_HUMAN E3 ubiquitin-protein ligase CHIP OS=Homo sapiens OX=9606 GN=STUB1 PE=1 SV=2	602.01	40.59	34856	11	11	9	88565200	43318452	0.0418595	1.02944
DDX47_HUMAN	sp|Q9H0S4|DDX47_HUMAN Probable ATP-dependent RNA helicase DDX47 OS=Homo sapiens OX=9606 GN=DDX47 PE=1 SV=1	720.03	32.75	50647	12	12	9	53398688	26093060	0.0404796	1.02846
PARG_HUMAN	sp|Q86W56|PARG_HUMAN Poly(ADP-ribose) glycohydrolase OS=Homo sapiens OX=9606 GN=PARG PE=1 SV=1	837.08	20.8	111110	14	14	9	42597324	20804188	0.039729	1.02792
PDCD5_HUMAN	sp|O14737|PDCD5_HUMAN Programmed cell death protein 5 OS=Homo sapiens OX=9606 GN=PDCD5 PE=1 SV=3	335.48	37.6	14285	6	6	6	36569748	17852992	0.039133	1.0275
ORC3_HUMAN	sp|Q9UBD5|ORC3_HUMAN Origin recognition complex subunit 3 OS=Homo sapiens OX=9606 GN=ORC3 PE=1 SV=1	27.42	1.41	82254	1	1	1	914579	445294	0.0352674	1.02475
UBP34_HUMAN	sp|Q70CQ2|UBP34_HUMAN Ubiquitin carboxyl-terminal hydrolase 34 OS=Homo sapiens OX=9606 GN=USP34 PE=1 SV=2	308.21	2.06	404233	5	5	4	4434528	2.15796e+06	0.0345059	1.02421
MORC2_HUMAN	sp|Q9Y6X9|MORC2_HUMAN ATPase MORC2 OS=Homo sapiens OX=9606 GN=MORC2 PE=1 SV=2	857.78	17.25	117823	18	18	6	25217928	12271196	0.0344439	1.02416
WDR43_HUMAN	sp|Q15061|WDR43_HUMAN WD repeat-containing protein 43 OS=Homo sapiens OX=9606 GN=WDR43 PE=1 SV=3	82.12	4.43	74891	3	3	3	10383559	5043129	0.0317078	1.02222
TFB2M_HUMAN	sp|Q9H5Q4|TFB2M_HUMAN Dimethyladenosine transferase 2, mitochondrial OS=Homo sapiens OX=9606 GN=TFB2M PE=1 SV=1	114.89	8.33	45349	3	3	3	6827217	3.31531e+06	0.0314633	1.02205
DOCK2_HUMAN	sp|Q92608|DOCK2_HUMAN Dedicator of cytokinesis protein 2 OS=Homo sapiens OX=9606 GN=DOCK2 PE=1 SV=2	55.92	0.82	211948	2	1	1	17245908	8369703	0.030612	1.02145
NVL_HUMAN	sp|O15381|NVL_HUMAN Nuclear valosin-containing protein-like OS=Homo sapiens OX=9606 GN=NVL PE=1 SV=1	632.88	20.44	95051	12	12	11	36485736	17706396	0.0305558	1.02141
ANM5_HUMAN	sp|O14744|ANM5_HUMAN Protein arginine N-methyltransferase 5 OS=Homo sapiens OX=9606 GN=PRMT5 PE=1 SV=4	214.82	12.09	72684	5	5	5	26396600	12803682	0.0298244	1.02089
VPS18_HUMAN	sp|Q9P253|VPS18_HUMAN Vacuolar protein sorting-associated protein 18 homolog OS=Homo sapiens OX=9606 GN=VPS18 PE=1 SV=2	431.97	14.8	110186	9	9	8	26268704	12741593	0.0298184	1.02088
TBCD1_HUMAN	sp|Q86TI0|TBCD1_HUMAN TBC1 domain family member 1 OS=Homo sapiens OX=9606 GN=TBC1D1 PE=1 SV=2	367.95	9.42	133084	9	9	7	19808060	9603390	0.0291459	1.02041
TXLNA_HUMAN	sp|P40222|TXLNA_HUMAN Alpha-taxilin OS=Homo sapiens OX=9606 GN=TXLNA PE=1 SV=3	1500.35	48.53	61891	20	20	16	293774272	142347328	0.0283251	1.01983
RPAC2_HUMAN	sp|P0DPB6|RPAC2_HUMAN DNA-directed RNA polymerases I and III subunit RPAC2 OS=Homo sapiens OX=9606 GN=POLR1D PE=1 SV=1	41.42	8.27	15237	1	1	1	6.37682e+06	3.08813e+06	0.0275163	1.01926
CLP1_HUMAN	sp|Q92989|CLP1_HUMAN Polyribonucleotide 5'-hydroxyl-kinase Clp1 OS=Homo sapiens OX=9606 GN=CLP1 PE=1 SV=1	35.43	2.59	47646	1	1	1	6708006	3.24295e+06	0.0250421	1.01751
SF3A1_HUMAN	sp|Q15459|SF3A1_HUMAN Splicing factor 3A subunit 1 OS=Homo sapiens OX=9606 GN=SF3A1 PE=1 SV=1	312.02	8.7	88886	5	5	3	8433535	4.07661e+06	0.0248496	1.01737
IFRD2_HUMAN	sp|Q12894|IFRD2_HUMAN Interferon-related developmental regulator 2 OS=Homo sapiens OX=9606 GN=IFRD2 PE=1 SV=3	151.11	14.62	54814	10	10	3	9363484	4524619	0.0243687	1.01703
RPAB5_HUMAN	sp|P62875|RPAB5_HUMAN DNA-directed RNA polymerases I, II, and III subunit RPABC5 OS=Homo sapiens OX=9606 GN=POLR2L PE=1 SV=1	79.46	29.85	7645	2	2	2	29083016	14045366	0.0235351	1.01645
GSK3B_HUMAN	sp|P49841|GSK3B_HUMAN Glycogen synthase kinase-3 beta OS=Homo sapiens OX=9606 GN=GSK3B PE=1 SV=2	152.4	11.43	46744	3	2	2	2.28954e+06	1.10536e+06	0.0230722	1.01612
BRD3_HUMAN	sp|Q15059|BRD3_HUMAN Bromodomain-containing protein 3 OS=Homo sapiens OX=9606 GN=BRD3 PE=1 SV=1	501.41	20.39	79542	9	7	3	3.8814e+06	1.87357e+06	0.0228325	1.01595
RMD2_HUMAN	sp|Q96LZ7|RMD2_HUMAN Regulator of microtubule dynamics protein 2 OS=Homo sapiens OX=9606 GN=RMDN2 PE=1 SV=2	57.33	2.93	47399	1	1	1	1.30227e+06	626865	0.01882	1.01313
FA53C_HUMAN	sp|Q9NYF3|FA53C_HUMAN Protein FAM53C OS=Homo sapiens OX=9606 GN=FAM53C PE=1 SV=1	337.63	17.09	43091	8	8	1	1.03367e+06	497504	0.0186268	1.01299
RS5_HUMAN	sp|P46782|RS5_HUMAN 40S ribosomal protein S5 OS=Homo sapiens OX=9606 GN=RPS5 PE=1 SV=4	65.76	7.35	22876	1	1	1	3753866	1.80557e+06	0.0176928	1.01234
2AAA_HUMAN	sp|P30153|2AAA_HUMAN Serine/threonine-protein phosphatase 2A 65 kDa regulatory subunit A alpha isoform OS=Homo sapiens OX=9606 GN=PPP2R1A PE=1 SV=4	524.52	20.2	65309	8	8	8	26251446	12621968	0.0171578	1.01196
NC2B_HUMAN	sp|Q01658|NC2B_HUMAN Protein Dr1 OS=Homo sapiens OX=9606 GN=DR1 PE=1 SV=1	51.39	7.39	19444	1	1	1	5167905	2483105	0.0161835	1.01128
B4DDR3_HUMAN	tr|B4DDR3|B4DDR3_HUMAN cDNA FLJ52148, highly similar to Apoptosis inhibitor 5 OS=Homo sapiens OX=9606 PE=2 SV=1	279.76	15.71	37508	4	1	1	6063253	2.91121e+06	0.0151454	1.01055
KS6A4_HUMAN	sp|O75676|KS6A4_HUMAN Ribosomal protein S6 kinase alpha-4 OS=Homo sapiens OX=9606 GN=RPS6KA4 PE=1 SV=1	493.34	19.04	85606	11	10	6	32512148	15600326	0.0142151	1.0099
X5D2J9_HUMAN	tr|X5D2J9|X5D2J9_HUMAN General transcription factor IIi isoform D (Fragment) OS=Homo sapiens OX=9606 GN=GTF2I PE=2 SV=1	4576.09	67.92	107970	73	4	2	24672576	11837993	0.0141339	1.00985
DDX5_HUMAN	sp|P17844|DDX5_HUMAN Probable ATP-dependent RNA helicase DDX5 OS=Homo sapiens OX=9606 GN=DDX5 PE=1 SV=1	2153.46	46.91	69148	31	21	21	1284401152	615880384	0.013244	1.00922
TRI26_HUMAN	sp|Q12899|TRI26_HUMAN Tripartite motif-containing protein 26 OS=Homo sapiens OX=9606 GN=TRIM26 PE=1 SV=1	205.84	11.87	62166	5	5	5	11976604	5741656	0.0129377	1.00901
B4DR80_HUMAN	tr|B4DR80|B4DR80_HUMAN Serine/threonine-protein kinase 24 OS=Homo sapiens OX=9606 GN=STK24 PE=1 SV=1	643.16	34.71	45836	12	8	4	46398472	22219272	0.011352	1.0079
HNRL1_HUMAN	sp|Q9BUJ2|HNRL1_HUMAN Heterogeneous nuclear ribonucleoprotein U-like protein 1 OS=Homo sapiens OX=9606 GN=HNRNPUL1 PE=1 SV=2	497.95	16.59	95739	8	8	7	43566912	20840908	0.00980306	1.00682
DNMBP_HUMAN	sp|Q6XZF7|DNMBP_HUMAN Dynamin-binding protein OS=Homo sapiens OX=9606 GN=DNMBP PE=1 SV=1	298.96	4.76	177347	5	5	5	12346510	5.90205e+06	0.00880266	1.00612
ZBT7A_HUMAN	sp|O95365|ZBT7A_HUMAN Zinc finger and BTB domain-containing protein 7A OS=Homo sapiens OX=9606 GN=ZBTB7A PE=1 SV=1	439.27	26.03	61439	9	9	3	7303287	3491195	0.0087928	1.00611
GGYF2_HUMAN	sp|Q6Y7W6|GGYF2_HUMAN GRB10-interacting GYF protein 2 OS=Homo sapiens OX=9606 GN=GIGYF2 PE=1 SV=1	2227.92	32.26	150070	30	30	18	168754352	80656456	0.00855499	1.00595
NSE4A_HUMAN	sp|Q9NXX6|NSE4A_HUMAN Non-structural maintenance of chromosomes element 4 homolog A OS=Homo sapiens OX=9606 GN=NSMCE4A PE=1 SV=2	218.21	21.04	44301	6	6	3	9265650	4.42752e+06	0.00822491	1.00572
B4DI38_HUMAN	tr|B4DI38|B4DI38_HUMAN Adenylyl cyclase-associated protein 1 OS=Homo sapiens OX=9606 PE=2 SV=1	1004.64	51.77	49080	15	15	12	137636176	65760156	0.00804369	1.00559
COF1_HUMAN	sp|P23528|COF1_HUMAN Cofilin-1 OS=Homo sapiens OX=9606 GN=CFL1 PE=1 SV=3	331.56	49.4	18502	5	5	4	24317336	11613680	0.00745778	1.00518
A0A0J9YWL0_HUMAN	tr|A0A0J9YWL0|A0A0J9YWL0_HUMAN Beta/gamma crystallin domain-containing protein 1 OS=Homo sapiens OX=9606 GN=CRYBG1 PE=1 SV=1	1431.03	16.85	231708	31	31	9	35930188	17157054	0.00722315	1.00502
PWP1_HUMAN	sp|Q13610|PWP1_HUMAN Periodic tryptophan protein 1 homolog OS=Homo sapiens OX=9606 GN=PWP1 PE=1 SV=1	32.46	2.99	55828	1	1	1	3.72091e+06	1.7765e+06	0.00699595	1.00486
DHX15_HUMAN	sp|O43143|DHX15_HUMAN Pre-mRNA-splicing factor ATP-dependent RNA helicase DHX15 OS=Homo sapiens OX=9606 GN=DHX15 PE=1 SV=2	2925.31	46.42	90933	48	46	46	1700905728	811795072	0.00650209	1.00452
CPSF3_HUMAN	sp|Q9UKF6|CPSF3_HUMAN Cleavage and polyadenylation specificity factor subunit 3 OS=Homo sapiens OX=9606 GN=CPSF3 PE=1 SV=1	398.32	21.78	77486	8	8	8	25992220	12399908	0.00586734	1.00408
EMC4_HUMAN	sp|Q5J8M3|EMC4_HUMAN ER membrane protein complex subunit 4 OS=Homo sapiens OX=9606 GN=EMC4 PE=1 SV=2	282.48	24.04	20087	5	5	3	7628580	3632626	0.00321609	1.00223
NCBP2_HUMAN	sp|P52298|NCBP2_HUMAN Nuclear cap-binding protein subunit 2 OS=Homo sapiens OX=9606 GN=NCBP2 PE=1 SV=1	227.68	20.51	18001	3	3	3	44695248	21283146	0.00320775	1.00223
A0A024RDB2_HUMAN	tr|A0A024RDB2|A0A024RDB2_HUMAN Ras-GTPase activating protein SH3 domain-binding protein 2, isoform CRA_b OS=Homo sapiens OX=9606 GN=G3BP2 PE=4 SV=1	778.34	35.41	50817	12	10	2	48448860	23053312	0.0021291	1.00148
P66B_HUMAN	sp|Q8WXI9|P66B_HUMAN Transcriptional repressor p66-beta OS=Homo sapiens OX=9606 GN=GATAD2B PE=1 SV=1	1230.63	25.63	65261	22	20	6	38170072	18155494	0.00158206	1.0011
KPYM_HUMAN	sp|P14618|KPYM_HUMAN Pyruvate kinase PKM OS=Homo sapiens OX=9606 GN=PKM PE=1 SV=4	3276.35	70.81	57937	43	43	40	2935676160	1396175616	0.00140537	1.00097
VIR_HUMAN	sp|Q69YN4|VIR_HUMAN Protein virilizer homolog OS=Homo sapiens OX=9606 GN=VIRMA PE=1 SV=2	288.07	3.92	202025	5	5	3	4967471	2.36192e+06	0.00106863	1.00074
SAFB2_HUMAN	sp|Q14151|SAFB2_HUMAN Scaffold attachment factor B2 OS=Homo sapiens OX=9606 GN=SAFB2 PE=1 SV=1	1617.69	31.37	107473	26	11	10	106465632	50604408	0.000564955	1.00039
RFC1_HUMAN	sp|P35251|RFC1_HUMAN Replication factor C subunit 1 OS=Homo sapiens OX=9606 GN=RFC1 PE=1 SV=4	1891.2	30.4	128255	32	32	19	100736552	47873936	0.000342854	1.00024
NKRF_HUMAN	sp|O15226|NKRF_HUMAN NF-kappa-B-repressing factor OS=Homo sapiens OX=9606 GN=NKRF PE=1 SV=2	565.07	22.61	77673	11	11	10	69366976	32960216	9.44864e-05	1.00007
RBM28_HUMAN	sp|Q9NW13|RBM28_HUMAN RNA-binding protein 28 OS=Homo sapiens OX=9606 GN=RBM28 PE=1 SV=3	145.98	5.67	85738	3	3	2	5.63753e+06	2.67836e+06	-9.44926e-05	0.999935
WDR47_HUMAN	sp|O94967|WDR47_HUMAN WD repeat-containing protein 47 OS=Homo sapiens OX=9606 GN=WDR47 PE=1 SV=1	123.78	2.39	101949	2	2	2	3.11868e+06	1.48108e+06	-0.000665456	0.999539
QCR2_HUMAN	sp|P22695|QCR2_HUMAN Cytochrome b-c1 complex subunit 2, mitochondrial OS=Homo sapiens OX=9606 GN=UQCRC2 PE=1 SV=3	581.11	27.59	48443	9	9	9	170151664	80800584	-0.000765853	0.999469
SMRD2_HUMAN	sp|Q92925|SMRD2_HUMAN SWI/SNF-related matrix-associated actin-dependent regulator of chromatin subfamily D member 2 OS=Homo sapiens OX=9606 GN=SMARCD2 PE=1 SV=3	554.81	23.73	58921	11	11	6	27239584	12930440	-0.00131552	0.999089
TBD2A_HUMAN	sp|Q9BYX2|TBD2A_HUMAN TBC1 domain family member 2A OS=Homo sapiens OX=9606 GN=TBC1D2 PE=1 SV=3	1669.75	37.18	105414	27	27	26	243341424	115462496	-0.00193983	0.998656
WDR48_HUMAN	sp|Q8TAF3|WDR48_HUMAN WD repeat-containing protein 48 OS=Homo sapiens OX=9606 GN=WDR48 PE=1 SV=1	168.53	10.78	76210	3	3	2	3.11683e+06	1.47856e+06	-0.0022623	0.998433
CH10_HUMAN	sp|P61604|CH10_HUMAN 10 kDa heat shock protein, mitochondrial OS=Homo sapiens OX=9606 GN=HSPE1 PE=1 SV=2	239.29	43.14	10932	5	5	5	185321952	87887296	-0.00268946	0.998138
XPO7_HUMAN	sp|Q9UIA9|XPO7_HUMAN Exportin-7 OS=Homo sapiens OX=9606 GN=XPO7 PE=1 SV=3	25.96	0.55	123907	1	1	1	15606364	7.3977e+06	-0.00336729	0.997669
POP7_HUMAN	sp|O75817|POP7_HUMAN Ribonuclease P protein subunit p20 OS=Homo sapiens OX=9606 GN=POP7 PE=1 SV=2	60.8	10.71	15651	1	1	1	7.08509e+06	3.35709e+06	-0.00395818	0.99726
TUT7_HUMAN	sp|Q5VYS8|TUT7_HUMAN Terminal uridylyltransferase 7 OS=Homo sapiens OX=9606 GN=TUT7 PE=1 SV=1	395.02	9.77	171229	11	11	6	13903331	6580904	-0.00545511	0.996226
SNUT2_HUMAN	sp|Q53GS9|SNUT2_HUMAN U4/U6.U5 tri-snRNP-associated protein 2 OS=Homo sapiens OX=9606 GN=USP39 PE=1 SV=2	963.82	35.22	65381	15	15	13	233885136	110674696	-0.00585698	0.995948
NEMF_HUMAN	sp|O60524|NEMF_HUMAN Nuclear export mediator factor NEMF OS=Homo sapiens OX=9606 GN=NEMF PE=1 SV=4	656.23	15.52	122954	11	11	5	22996370	10878980	-0.00624507	0.995681
OSBL9_HUMAN	sp|Q96SU4|OSBL9_HUMAN Oxysterol-binding protein-related protein 9 OS=Homo sapiens OX=9606 GN=OSBPL9 PE=1 SV=2	608.02	22.96	83185	11	11	9	70185856	33183246	-0.00710752	0.995086
RMD3_HUMAN	sp|Q96TC7|RMD3_HUMAN Regulator of microtubule dynamics protein 3 OS=Homo sapiens OX=9606 GN=RMDN3 PE=1 SV=2	546.06	35.96	52118	10	10	7	30947222	14630966	-0.0071671	0.995044
DYST_HUMAN	sp|Q03001|DYST_HUMAN Dystonin OS=Homo sapiens OX=9606 GN=DST PE=1 SV=4	2162.93	8.24	860662	40	37	31	79991336	37814704	-0.00727864	0.994968
AIP_HUMAN	sp|O00170|AIP_HUMAN AH receptor-interacting protein OS=Homo sapiens OX=9606 GN=AIP PE=1 SV=2	32.43	4.24	37636	1	1	1	2185239	1.03298e+06	-0.00735661	0.994914
MPP8_HUMAN	sp|Q99549|MPP8_HUMAN M-phase phosphoprotein 8 OS=Homo sapiens OX=9606 GN=MPHOSPH8 PE=1 SV=2	745.23	24.19	97182	15	15	6	20529044	9703615	-0.00745445	0.994846
PARP9_HUMAN	sp|Q8IXQ6|PARP9_HUMAN Protein mono-ADP-ribosyltransferase PARP9 OS=Homo sapiens OX=9606 GN=PARP9 PE=1 SV=2	184.04	3.4	96343	3	3	3	3547472	1676475	-0.00774255	0.994648
ERC6L_HUMAN	sp|Q2NKX8|ERC6L_HUMAN DNA excision repair protein ERCC-6-like OS=Homo sapiens OX=9606 GN=ERCC6L PE=1 SV=1	237.86	5.92	141103	7	7	3	6869604	3244161	-0.00876374	0.993944
ADNP2_HUMAN	sp|Q6IQ32|ADNP2_HUMAN Activity-dependent neuroprotector homeobox protein 2 OS=Homo sapiens OX=9606 GN=ADNP2 PE=1 SV=1	42.49	0.8	122833	1	1	1	1205300	569175	-0.00882966	0.993898
NCOA7_HUMAN	sp|Q8NI08|NCOA7_HUMAN Nuclear receptor coactivator 7 OS=Homo sapiens OX=9606 GN=NCOA7 PE=1 SV=2	229.36	8.17	106162	8	8	2	1.20756e+06	570079	-0.00924232	0.993614
PTEN_HUMAN	sp|P60484|PTEN_HUMAN Phosphatidylinositol 3,4,5-trisphosphate 3-phosphatase and dual-specificity protein phosphatase PTEN OS=Homo sapiens OX=9606 GN=PTEN PE=1 SV=1	40.59	2.98	47166	1	1	1	2.28901e+06	1.08024e+06	-0.00975031	0.993264
RT21_HUMAN	sp|P82921|RT21_HUMAN 28S ribosomal protein S21, mitochondrial OS=Homo sapiens OX=9606 GN=MRPS21 PE=1 SV=3	125.38	29.89	10689	2	2	2	8.27899e+06	3902042	-0.0116079	0.991986
RPAC1_HUMAN	sp|O15160|RPAC1_HUMAN DNA-directed RNA polymerases I and III subunit RPAC1 OS=Homo sapiens OX=9606 GN=POLR1C PE=1 SV=1	312.4	21.68	39250	5	5	5	59740160	28155046	-0.0116898	0.99193
1433E_HUMAN	sp|P62258|1433E_HUMAN 14-3-3 protein epsilon OS=Homo sapiens OX=9606 GN=YWHAE PE=1 SV=1	461.09	40	29174	9	7	7	32223660	15181389	-0.0121988	0.99158
RAN_HUMAN	sp|P62826|RAN_HUMAN GTP-binding nuclear protein Ran OS=Homo sapiens OX=9606 GN=RAN PE=1 SV=3	376.62	41.2	24423	7	7	7	219658928	103470384	-0.0124295	0.991422
EI2BE_HUMAN	sp|Q13144|EI2BE_HUMAN Translation initiation factor eIF-2B subunit epsilon OS=Homo sapiens OX=9606 GN=EIF2B5 PE=1 SV=3	824.09	25.52	80380	12	12	11	38224788	17970376	-0.0152701	0.989471
RABX5_HUMAN	sp|Q9UJ41|RABX5_HUMAN Rab5 GDP/GTP exchange factor OS=Homo sapiens OX=9606 GN=RABGEF1 PE=1 SV=3	350.81	23.01	56891	7	7	7	17115854	8043806	-0.0157653	0.989132
CIAO1_HUMAN	sp|O76071|CIAO1_HUMAN Probable cytosolic iron-sulfur protein assembly protein CIAO1 OS=Homo sapiens OX=9606 GN=CIAO1 PE=1 SV=1	245.41	22.12	37840	4	4	3	9308834	4374439	-0.0158847	0.98905
PAXX_HUMAN	sp|Q9BUH6|PAXX_HUMAN Protein PAXX OS=Homo sapiens OX=9606 GN=PAXX PE=1 SV=2	232.21	21.57	21640	5	5	1	5480173	2.57027e+06	-0.0186835	0.987133
PCH2_HUMAN	sp|Q15645|PCH2_HUMAN Pachytene checkpoint protein 2 homolog OS=Homo sapiens OX=9606 GN=TRIP13 PE=1 SV=2	124.87	12.96	48551	4	4	3	4569697	2.14252e+06	-0.0191712	0.986799
RN168_HUMAN	sp|Q8IYW5|RN168_HUMAN E3 ubiquitin-protein ligase RNF168 OS=Homo sapiens OX=9606 GN=RNF168 PE=1 SV=1	49.38	1.93	65020	1	1	1	1.0996e+06	515410	-0.0195756	0.986523
DJB11_HUMAN	sp|Q9UBS4|DJB11_HUMAN DnaJ homolog subfamily B member 11 OS=Homo sapiens OX=9606 GN=DNAJB11 PE=1 SV=1	259.87	19.55	40514	5	5	5	11903554	5578649	-0.0197869	0.986378
ORC2_HUMAN	sp|Q13416|ORC2_HUMAN Origin recognition complex subunit 2 OS=Homo sapiens OX=9606 GN=ORC2 PE=1 SV=2	332.87	16.46	65972	6	6	4	20669442	9670361	-0.02224	0.984703
DNJC2_HUMAN	sp|Q99543|DNJC2_HUMAN DnaJ homolog subfamily C member 2 OS=Homo sapiens OX=9606 GN=DNAJC2 PE=1 SV=4	1364.75	41.38	71996	24	11	11	143854864	67286200	-0.0226137	0.984448
CSN5_HUMAN	sp|Q92905|CSN5_HUMAN COP9 signalosome complex subunit 5 OS=Homo sapiens OX=9606 GN=COPS5 PE=1 SV=4	91.09	4.79	37579	2	2	2	6313575	2.95214e+06	-0.0230794	0.98413
RPN2_HUMAN	sp|P04844|RPN2_HUMAN Dolichyl-diphosphooligosaccharide--protein glycosyltransferase subunit 2 OS=Homo sapiens OX=9606 GN=RPN2 PE=1 SV=3	735.41	32.01	69284	11	11	11	41900168	19590352	-0.0231949	0.984051
HS71A_HUMAN	sp|P0DMV8|HS71A_HUMAN Heat shock 70 kDa protein 1A OS=Homo sapiens OX=9606 GN=HSPA1A PE=1 SV=1	2049.98	51.17	70052	29	23	22	494849376	231365936	-0.0231952	0.984051
KPCD_HUMAN	sp|Q05655|KPCD_HUMAN Protein kinase C delta type OS=Homo sapiens OX=9606 GN=PRKCD PE=1 SV=2	1063	30.33	77505	20	20	11	48403992	22608414	-0.0246485	0.98306
MAOM_HUMAN	sp|P23368|MAOM_HUMAN NAD-dependent malic enzyme, mitochondrial OS=Homo sapiens OX=9606 GN=ME2 PE=1 SV=1	712.92	27.23	65444	13	13	12	97533032	45517388	-0.0258554	0.982238
PARVB_HUMAN	sp|Q9HBI1|PARVB_HUMAN Beta-parvin OS=Homo sapiens OX=9606 GN=PARVB PE=1 SV=1	108.96	9.62	41714	3	1	1	196615	91745.5	-0.0260435	0.98211
B3A2_HUMAN	sp|P04920|B3A2_HUMAN Anion exchange protein 2 OS=Homo sapiens OX=9606 GN=SLC4A2 PE=1 SV=4	165.33	5.88	137009	5	5	3	13185425	6152444	-0.0260948	0.982075
CDK19_HUMAN	sp|Q9BWU1|CDK19_HUMAN Cyclin-dependent kinase 19 OS=Homo sapiens OX=9606 GN=CDK19 PE=1 SV=1	27.29	3.19	56802	1	1	1	2734917	1.27612e+06	-0.0261195	0.982058
KCNN4_HUMAN	sp|O15554|KCNN4_HUMAN Intermediate conductance calcium-activated potassium channel protein 4 OS=Homo sapiens OX=9606 GN=KCNN4 PE=1 SV=1	63.94	3.51	47696	1	1	1	1.71937e+06	802003	-0.0265858	0.981741
CBP_HUMAN	sp|Q92793|CBP_HUMAN CREB-binding protein OS=Homo sapiens OX=9606 GN=CREBBP PE=1 SV=3	172.86	2.05	265351	3	2	1	2.75221e+06	1.28218e+06	-0.0283672	0.980529
PIP30_HUMAN	sp|Q9GZU8|PIP30_HUMAN PSME3-interacting protein OS=Homo sapiens OX=9606 GN=PSME3IP1 PE=1 SV=1	95.38	9.84	28912	2	2	2	11837474	5.5142e+06	-0.0285191	0.980426
FBRL_HUMAN	sp|P22087|FBRL_HUMAN rRNA 2'-O-methyltransferase fibrillarin OS=Homo sapiens OX=9606 GN=FBL PE=1 SV=2	639.56	31.78	33784	10	10	8	96853040	45098768	-0.0290915	0.980037
SF3B3_HUMAN	sp|Q15393|SF3B3_HUMAN Splicing factor 3B subunit 3 OS=Homo sapiens OX=9606 GN=SF3B3 PE=1 SV=4	1405.28	27.2	135577	26	26	26	193230448	89822232	-0.0315602	0.978362
BTF3_HUMAN	sp|P20290|BTF3_HUMAN Transcription factor BTF3 OS=Homo sapiens OX=9606 GN=BTF3 PE=1 SV=1	912.51	55.83	22168	9	9	9	172179584	79984768	-0.0324991	0.977725
CLPB_HUMAN	sp|Q9H078|CLPB_HUMAN Caseinolytic peptidase B protein homolog OS=Homo sapiens OX=9606 GN=CLPB PE=1 SV=1	556.76	17.54	78729	8	3	3	22074836	10253726	-0.0326367	0.977632
BICD1_HUMAN	sp|Q96G01|BICD1_HUMAN Protein bicaudal D homolog 1 OS=Homo sapiens OX=9606 GN=BICD1 PE=1 SV=3	133.5	3.38	110750	3	1	1	2.04847e+06	951349	-0.0328839	0.977464
TF2H3_HUMAN	sp|Q13889|TF2H3_HUMAN General transcription factor IIH subunit 3 OS=Homo sapiens OX=9606 GN=GTF2H3 PE=1 SV=2	275.61	30.84	34378	6	6	6	48339508	22442142	-0.0333746	0.977132
NUBP2_HUMAN	sp|Q9Y5Y2|NUBP2_HUMAN Cytosolic Fe-S cluster assembly factor NUBP2 OS=Homo sapiens OX=9606 GN=NUBP2 PE=1 SV=1	28.56	3.32	28825	1	1	1	1.43e+06	663374	-0.0344991	0.976371
HYAS1_HUMAN	sp|Q92839|HYAS1_HUMAN Hyaluronan synthase 1 OS=Homo sapiens OX=9606 GN=HAS1 PE=1 SV=2	30.73	1.38	64832	1	1	1	429214624	198751488	-0.0371158	0.974601
BRE1A_HUMAN	sp|Q5VTR2|BRE1A_HUMAN E3 ubiquitin-protein ligase BRE1A OS=Homo sapiens OX=9606 GN=RNF20 PE=1 SV=2	2798.49	43.79	113662	42	39	26	220525664	102110736	-0.0371942	0.974548
GMIP_HUMAN	sp|Q9P107|GMIP_HUMAN GEM-interacting protein OS=Homo sapiens OX=9606 GN=GMIP PE=1 SV=2	273.45	6.7	106683	4	4	4	5.24557e+06	2.42746e+06	-0.0380321	0.973983
RPGF1_HUMAN	sp|Q13905|RPGF1_HUMAN Rap guanine nucleotide exchange factor 1 OS=Homo sapiens OX=9606 GN=RAPGEF1 PE=1 SV=3	261.74	6.04	120548	5	5	2	2.5572e+06	1.18294e+06	-0.0385711	0.973619
PKP2_HUMAN	sp|Q99959|PKP2_HUMAN Plakophilin-2 OS=Homo sapiens OX=9606 GN=PKP2 PE=1 SV=2	517.86	14.07	97415	11	11	5	19883368	9193295	-0.0392904	0.973133
TI23B_HUMAN	sp|Q5SRD1|TI23B_HUMAN Mitochondrial import inner membrane translocase subunit Tim23B OS=Homo sapiens OX=9606 GN=TIMM23B PE=1 SV=3	101.54	19.68	19670	2	2	2	4744515	2193568	-0.0393634	0.973084
METK2_HUMAN	sp|P31153|METK2_HUMAN S-adenosylmethionine synthase isoform type-2 OS=Homo sapiens OX=9606 GN=MAT2A PE=1 SV=1	239.49	12.91	43661	3	3	3	23807898	11000647	-0.0402341	0.972497
GANAB_HUMAN	sp|Q14697|GANAB_HUMAN Neutral alpha-glucosidase AB OS=Homo sapiens OX=9606 GN=GANAB PE=1 SV=3	536.47	18.43	106874	10	10	9	29791214	13765019	-0.0402625	0.972478
MCM4_HUMAN	sp|P33991|MCM4_HUMAN DNA replication licensing factor MCM4 OS=Homo sapiens OX=9606 GN=MCM4 PE=1 SV=5	2095.83	51.22	96558	30	30	28	385876928	178148752	-0.0414406	0.971684
OSB10_HUMAN	sp|Q9BXB5|OSB10_HUMAN Oxysterol-binding protein-related protein 10 OS=Homo sapiens OX=9606 GN=OSBPL10 PE=1 SV=2	437.27	17.15	83970	9	8	7	38517284	17781988	-0.0414716	0.971663
SNW1_HUMAN	sp|Q13573|SNW1_HUMAN SNW domain-containing protein 1 OS=Homo sapiens OX=9606 GN=SNW1 PE=1 SV=1	921.87	36.94	61494	16	16	13	104038568	48012540	-0.0420175	0.971296
SAS10_HUMAN	sp|Q9NQZ2|SAS10_HUMAN Something about silencing protein 10 OS=Homo sapiens OX=9606 GN=UTP3 PE=1 SV=1	188.68	11.9	54558	3	3	1	915878	422508	-0.042561	0.97093
HELB_HUMAN	sp|Q8NG08|HELB_HUMAN DNA helicase B OS=Homo sapiens OX=9606 GN=HELB PE=1 SV=2	34.23	1.1	123252	1	1	1	5633076	2.59782e+06	-0.043003	0.970632
TOX4_HUMAN	sp|O94842|TOX4_HUMAN TOX high mobility group box family member 4 OS=Homo sapiens OX=9606 GN=TOX4 PE=1 SV=1	572.03	14.33	66195	13	13	4	12389288	5713192	-0.0431066	0.970563
IMDH2_HUMAN	sp|P12268|IMDH2_HUMAN Inosine-5'-monophosphate dehydrogenase 2 OS=Homo sapiens OX=9606 GN=IMPDH2 PE=1 SV=2	993.48	39.49	55805	16	16	16	290717024	134038960	-0.0433454	0.970402
TCPQ_HUMAN	sp|P50990|TCPQ_HUMAN T-complex protein 1 subunit theta OS=Homo sapiens OX=9606 GN=CCT8 PE=1 SV=4	3782.31	73.54	59621	51	51	50	9030012928	4158545408	-0.0450313	0.969269
ARPC4_HUMAN	sp|P59998|ARPC4_HUMAN Actin-related protein 2/3 complex subunit 4 OS=Homo sapiens OX=9606 GN=ARPC4 PE=1 SV=3	95.24	11.31	19667	2	2	2	11035880	5079401	-0.0458536	0.968716
KTNB1_HUMAN	sp|Q9BVA0|KTNB1_HUMAN Katanin p80 WD40 repeat-containing subunit B1 OS=Homo sapiens OX=9606 GN=KATNB1 PE=1 SV=1	208.18	7.63	72334	3	3	3	8245973	3794921	-0.0460021	0.968617
BAF_HUMAN	sp|O75531|BAF_HUMAN Barrier-to-autointegration factor OS=Homo sapiens OX=9606 GN=BANF1 PE=1 SV=1	278.21	48.31	10059	4	4	4	172329408	79300784	-0.0461441	0.968521
PHC2_HUMAN	sp|Q8IXK0|PHC2_HUMAN Polyhomeotic-like protein 2 OS=Homo sapiens OX=9606 GN=PHC2 PE=1 SV=1	261.2	5.48	90713	4	2	2	7143888	3.28696e+06	-0.0463367	0.968392
Q9HBI2_HUMAN	tr|Q9HBI2|Q9HBI2_HUMAN SERRATE_Ars2_N domain-containing protein (Fragment) OS=Homo sapiens OX=9606 PE=4 SV=1	154.05	31.53	12500	2	1	1	29333418	13494020	-0.0466072	0.968211
P3C2A_HUMAN	sp|O00443|P3C2A_HUMAN Phosphatidylinositol 4-phosphate 3-kinase C2 domain-containing subunit alpha OS=Homo sapiens OX=9606 GN=PIK3C2A PE=1 SV=2	432.05	7.35	190680	9	9	9	20632612	9487974	-0.0471367	0.967855
UBP4_HUMAN	sp|Q13107|UBP4_HUMAN Ubiquitin carboxyl-terminal hydrolase 4 OS=Homo sapiens OX=9606 GN=USP4 PE=1 SV=3	241.96	7.58	108565	5	3	3	4114934	1.89144e+06	-0.0477669	0.967433
KIF3A_HUMAN	sp|Q9Y496|KIF3A_HUMAN Kinesin-like protein KIF3A OS=Homo sapiens OX=9606 GN=KIF3A PE=1 SV=4	347.32	11.87	80041	7	7	6	21921304	10069934	-0.0486616	0.966833
SIR6_HUMAN	sp|Q8N6T7|SIR6_HUMAN NAD-dependent protein deacetylase sirtuin-6 OS=Homo sapiens OX=9606 GN=SIRT6 PE=1 SV=2	196.72	17.18	39119	4	4	4	28489198	13082733	-0.0491333	0.966517
TXTP_HUMAN	sp|P53007|TXTP_HUMAN Tricarboxylate transport protein, mitochondrial OS=Homo sapiens OX=9606 GN=SLC25A1 PE=1 SV=2	245.61	14.15	34013	5	5	5	48766396	22383848	-0.0498115	0.966063
RECQ4_HUMAN	sp|O94761|RECQ4_HUMAN ATP-dependent DNA helicase Q4 OS=Homo sapiens OX=9606 GN=RECQL4 PE=1 SV=2	40.19	1.32	133067	1	1	1	2.88277e+06	1.32319e+06	-0.0498198	0.966057
THOC5_HUMAN	sp|Q13769|THOC5_HUMAN THO complex subunit 5 homolog OS=Homo sapiens OX=9606 GN=THOC5 PE=1 SV=2	832.56	33.24	78508	15	15	13	81445968	37359804	-0.0507386	0.965442
ZN326_HUMAN	sp|Q5BKZ1|ZN326_HUMAN DBIRD complex subunit ZNF326 OS=Homo sapiens OX=9606 GN=ZNF326 PE=1 SV=2	54.23	2.75	65654	1	1	1	2.98951e+06	1.37041e+06	-0.0516848	0.964809
GRWD1_HUMAN	sp|Q9BQ67|GRWD1_HUMAN Glutamate-rich WD repeat-containing protein 1 OS=Homo sapiens OX=9606 GN=GRWD1 PE=1 SV=1	530.57	30.72	49419	7	7	7	36056952	16524755	-0.0520308	0.964578
A8KA33_HUMAN	tr|A8KA33|A8KA33_HUMAN cDNA FLJ76690, highly similar to Homo sapiens neuronal protein isoform a mRNA OS=Homo sapiens OX=9606 PE=2 SV=1	517.57	19.25	77138	9	9	6	37563328	17212806	-0.0522248	0.964448
FCHO2_HUMAN	sp|Q0JRZ9|FCHO2_HUMAN F-BAR domain only protein 2 OS=Homo sapiens OX=9606 GN=FCHO2 PE=1 SV=2	329.5	15.56	88924	7	7	2	5384059	2466209	-0.0527814	0.964076
CAF1B_HUMAN	sp|Q13112|CAF1B_HUMAN Chromatin assembly factor 1 subunit B OS=Homo sapiens OX=9606 GN=CHAF1B PE=1 SV=1	369.3	24.69	61493	7	7	4	15415872	7059813	-0.0530968	0.963865
SMC5_HUMAN	sp|Q8IY18|SMC5_HUMAN Structural maintenance of chromosomes protein 5 OS=Homo sapiens OX=9606 GN=SMC5 PE=1 SV=2	412.34	12.26	128806	9	9	9	32744920	14985898	-0.0540478	0.96323
RFC5_HUMAN	sp|P40937|RFC5_HUMAN Replication factor C subunit 5 OS=Homo sapiens OX=9606 GN=RFC5 PE=1 SV=1	779.18	57.06	38497	15	15	14	169249408	77420608	-0.0547435	0.962766
ROCK1_HUMAN	sp|Q13464|ROCK1_HUMAN Rho-associated protein kinase 1 OS=Homo sapiens OX=9606 GN=ROCK1 PE=1 SV=1	1295.48	22.45	158175	36	33	18	164184880	74989512	-0.0569428	0.961299
RRP44_HUMAN	sp|Q9Y2L1|RRP44_HUMAN Exosome complex exonuclease RRP44 OS=Homo sapiens OX=9606 GN=DIS3 PE=1 SV=2	1210.96	31.42	109003	21	2	2	6.14174e+06	2.80311e+06	-0.0579998	0.960595
LRC8C_HUMAN	sp|Q8TDW0|LRC8C_HUMAN Volume-regulated anion channel subunit LRRC8C OS=Homo sapiens OX=9606 GN=LRRC8C PE=1 SV=2	362.87	10.96	92450	7	5	4	7643580	3.48778e+06	-0.0583215	0.960381
NIPS1_HUMAN	sp|Q9BPW8|NIPS1_HUMAN Protein NipSnap homolog 1 OS=Homo sapiens OX=9606 GN=NIPSNAP1 PE=1 SV=1	620.14	54.93	33310	13	13	11	228354368	104197432	-0.0583369	0.960371
TTC37_HUMAN	sp|Q6PGP7|TTC37_HUMAN Tetratricopeptide repeat protein 37 OS=Homo sapiens OX=9606 GN=TTC37 PE=1 SV=1	141.54	5.12	175486	4	4	4	5.60698e+06	2.55809e+06	-0.0585412	0.960235
EXD2_HUMAN	sp|Q9NVH0|EXD2_HUMAN Exonuclease 3'-5' domain-containing protein 2 OS=Homo sapiens OX=9606 GN=EXD2 PE=1 SV=2	146.11	4.83	70353	2	2	2	2.56409e+06	1.1684e+06	-0.0602967	0.959067
IMB1_HUMAN	sp|Q14974|IMB1_HUMAN Importin subunit beta-1 OS=Homo sapiens OX=9606 GN=KPNB1 PE=1 SV=2	547.65	13.24	97170	8	8	8	40751052	18567320	-0.0604539	0.958962
EFTU_HUMAN	sp|P49411|EFTU_HUMAN Elongation factor Tu, mitochondrial OS=Homo sapiens OX=9606 GN=TUFM PE=1 SV=2	1736.94	52.65	49542	24	24	24	687343808	312840544	-0.0619866	0.957944
FIBP_HUMAN	sp|O43427|FIBP_HUMAN Acidic fibroblast growth factor intracellular-binding protein OS=Homo sapiens OX=9606 GN=FIBP PE=1 SV=3	403.34	28.85	41878	7	7	7	39100068	17791140	-0.0623944	0.957673
TPPC1_HUMAN	sp|Q9Y5R8|TPPC1_HUMAN Trafficking protein particle complex subunit 1 OS=Homo sapiens OX=9606 GN=TRAPPC1 PE=1 SV=1	36.39	5.52	16832	1	1	1	5989262	2.72322e+06	-0.0634489	0.956974
UNK_HUMAN	sp|Q9C0B0|UNK_HUMAN RING finger protein unkempt homolog OS=Homo sapiens OX=9606 GN=UNK PE=1 SV=2	190.7	7.53	88084	4	4	2	6482519	2.94524e+06	-0.0645492	0.956244
DPOD1_HUMAN	sp|P28340|DPOD1_HUMAN DNA polymerase delta catalytic subunit OS=Homo sapiens OX=9606 GN=POLD1 PE=1 SV=2	287.97	10.12	123631	8	8	8	17765502	8069776	-0.0648601	0.956038
ES8L2_HUMAN	sp|Q9H6S3|ES8L2_HUMAN Epidermal growth factor receptor kinase substrate 8-like protein 2 OS=Homo sapiens OX=9606 GN=EPS8L2 PE=1 SV=2	1459.17	49.93	80621	26	26	18	157039088	71294856	-0.065636	0.955524
MYH14_HUMAN	sp|Q7Z406|MYH14_HUMAN Myosin-14 OS=Homo sapiens OX=9606 GN=MYH14 PE=1 SV=2	402.76	3.66	227871	6	1	1	24105478	10939249	-0.0662296	0.955131
FYCO1_HUMAN	sp|Q9BQS8|FYCO1_HUMAN FYVE and coiled-coil domain-containing protein 1 OS=Homo sapiens OX=9606 GN=FYCO1 PE=1 SV=3	347.26	8.73	166983	8	8	6	11995637	5442250	-0.0666169	0.954875
STK3_HUMAN	sp|Q13188|STK3_HUMAN Serine/threonine-protein kinase 3 OS=Homo sapiens OX=9606 GN=STK3 PE=1 SV=2	199.25	8.96	56301	4	3	1	1.24308e+06	563831	-0.0669675	0.954643
RN5A_HUMAN	sp|Q05823|RN5A_HUMAN 2-5A-dependent ribonuclease OS=Homo sapiens OX=9606 GN=RNASEL PE=1 SV=2	114.56	5.13	83533	3	2	2	3.48969e+06	1.58098e+06	-0.0686615	0.953522
A0A140VK07_HUMAN	tr|A0A140VK07|A0A140VK07_HUMAN Testicular secretory protein Li 7 OS=Homo sapiens OX=9606 PE=2 SV=1	1457.39	42.25	73911	25	20	13	109868896	49773040	-0.0687288	0.953478
MYL6_HUMAN	sp|P60660|MYL6_HUMAN Myosin light polypeptide 6 OS=Homo sapiens OX=9606 GN=MYL6 PE=1 SV=2	515.64	60.26	16930	9	9	9	137929424	62482016	-0.0687996	0.953431
RS27_HUMAN	sp|P42677|RS27_HUMAN 40S ribosomal protein S27 OS=Homo sapiens OX=9606 GN=RPS27 PE=1 SV=3	127.62	29.76	9461	3	1	1	12800629	5793343	-0.0701289	0.952553
MTREX_HUMAN	sp|P42285|MTREX_HUMAN Exosome RNA helicase MTR4 OS=Homo sapiens OX=9606 GN=MTREX PE=1 SV=3	1242.74	30.81	117805	23	23	23	104187192	47126044	-0.0709637	0.952002
DCP1A_HUMAN	sp|Q9NPI6|DCP1A_HUMAN mRNA-decapping enzyme 1A OS=Homo sapiens OX=9606 GN=DCP1A PE=1 SV=3	187.87	12.71	63278	7	7	3	4400727	1.98942e+06	-0.0717735	0.951468
A8KAL2_HUMAN	tr|A8KAL2|A8KAL2_HUMAN Golgin subfamily A member 5 OS=Homo sapiens OX=9606 PE=2 SV=1	375.11	13.41	82962	7	7	5	11709559	5.29344e+06	-0.0717903	0.951457
MVD1_HUMAN	sp|P53602|MVD1_HUMAN Diphosphomevalonate decarboxylase OS=Homo sapiens OX=9606 GN=MVD PE=1 SV=1	1785.21	66.75	43405	26	26	24	484543392	218946288	-0.0724311	0.951034
T2EB_HUMAN	sp|P29084|T2EB_HUMAN Transcription initiation factor IIE subunit beta OS=Homo sapiens OX=9606 GN=GTF2E2 PE=1 SV=1	125.77	15.12	33044	3	3	3	13680868	6.1807e+06	-0.072699	0.950857
PDE7A_HUMAN	sp|Q13946|PDE7A_HUMAN High affinity cAMP-specific 3',5'-cyclic phosphodiesterase 7A OS=Homo sapiens OX=9606 GN=PDE7A PE=1 SV=2	106.33	6.43	55505	3	3	1	141070	63714	-0.0731065	0.950589
E7EVK1_HUMAN	tr|E7EVK1|E7EVK1_HUMAN Nuclear receptor corepressor 1 (Fragment) OS=Homo sapiens OX=9606 GN=NCOR1 PE=1 SV=2	1186.34	21.38	116370	22	1	1	5.79891e+06	2.61719e+06	-0.0741445	0.949905
TCPA_HUMAN	sp|P17987|TCPA_HUMAN T-complex protein 1 subunit alpha OS=Homo sapiens OX=9606 GN=TCP1 PE=1 SV=1	3923.39	76.62	60344	48	39	35	3338254592	1506097024	-0.0746615	0.949565
LEO1_HUMAN	sp|Q8WVC0|LEO1_HUMAN RNA polymerase-associated protein LEO1 OS=Homo sapiens OX=9606 GN=LEO1 PE=1 SV=1	198.4	5.41	75404	3	3	2	6309106	2.84471e+06	-0.0755375	0.948989
ARHGI_HUMAN	sp|Q6ZSZ5|ARHGI_HUMAN Rho guanine nucleotide exchange factor 18 OS=Homo sapiens OX=9606 GN=ARHGEF18 PE=1 SV=4	645.11	15.8	151642	12	11	9	22762904	10263441	-0.0755523	0.948979
A0A1S5UZ07_HUMAN	tr|A0A1S5UZ07|A0A1S5UZ07_HUMAN Talin-1 OS=Homo sapiens OX=9606 GN=TLN1 PE=2 SV=1	5411.39	47.73	271420	84	84	72	600301184	270405440	-0.0769446	0.948063
TFCP2_HUMAN	sp|Q12800|TFCP2_HUMAN Alpha-globin transcription factor CP2 OS=Homo sapiens OX=9606 GN=TFCP2 PE=1 SV=2	479.22	24.5	57256	8	6	6	28873368	12998028	-0.0778289	0.947482
TPPC4_HUMAN	sp|Q9Y296|TPPC4_HUMAN Trafficking protein particle complex subunit 4 OS=Homo sapiens OX=9606 GN=TRAPPC4 PE=1 SV=1	262.88	28.31	24340	5	5	5	19705568	8867558	-0.0783768	0.947123
RAB10_HUMAN	sp|P61026|RAB10_HUMAN Ras-related protein Rab-10 OS=Homo sapiens OX=9606 GN=RAB10 PE=1 SV=1	94.59	11	22541	2	2	2	4488253	2.01931e+06	-0.0786715	0.946929
M4K4_HUMAN	sp|O95819|M4K4_HUMAN Mitogen-activated protein kinase kinase kinase kinase 4 OS=Homo sapiens OX=9606 GN=MAP4K4 PE=1 SV=2	1400.49	23	142101	38	32	12	59613716	26794300	-0.0801004	0.945992
RRAGC_HUMAN	sp|Q9HB90|RRAGC_HUMAN Ras-related GTP-binding protein C OS=Homo sapiens OX=9606 GN=RRAGC PE=1 SV=1	668.46	31.83	44224	12	12	4	13950046	6269139	-0.0803129	0.945852
TIM13_HUMAN	sp|Q9Y5L4|TIM13_HUMAN Mitochondrial import inner membrane translocase subunit Tim13 OS=Homo sapiens OX=9606 GN=TIMM13 PE=1 SV=1	45.44	14.74	10500	1	1	1	2.91843e+06	1.31056e+06	-0.0813911	0.945146
HMBX1_HUMAN	sp|Q6NT76|HMBX1_HUMAN Homeobox-containing protein 1 OS=Homo sapiens OX=9606 GN=HMBOX1 PE=1 SV=1	185.8	9.29	47278	3	3	1	82034.1	36837.3	-0.0814405	0.945113
CATC_HUMAN	sp|P53634|CATC_HUMAN Dipeptidyl peptidase 1 OS=Homo sapiens OX=9606 GN=CTSC PE=1 SV=2	955.84	34.34	51854	13	12	12	135077952	60616272	-0.0823974	0.944487
CPSF2_HUMAN	sp|Q9P2I0|CPSF2_HUMAN Cleavage and polyadenylation specificity factor subunit 2 OS=Homo sapiens OX=9606 GN=CPSF2 PE=1 SV=2	637.8	28.77	88487	12	12	10	34234776	15362312	-0.0824494	0.944453
B7ZKT9_HUMAN	tr|B7ZKT9|B7ZKT9_HUMAN KIAA1033 protein OS=Homo sapiens OX=9606 GN=KIAA1033 PE=2 SV=1	905.12	18.91	136517	14	14	11	36125488	16203604	-0.0830846	0.944037
NAA35_HUMAN	sp|Q5VZE5|NAA35_HUMAN N-alpha-acetyltransferase 35, NatC auxiliary subunit OS=Homo sapiens OX=9606 GN=NAA35 PE=1 SV=1	217.7	7.03	83639	4	4	4	9141754	4.09781e+06	-0.0840011	0.943438
SQOR_HUMAN	sp|Q9Y6N5|SQOR_HUMAN Sulfide:quinone oxidoreductase, mitochondrial OS=Homo sapiens OX=9606 GN=SQOR PE=1 SV=1	1178.84	56.22	49961	21	21	19	171513904	76874648	-0.0841279	0.943355
ARHG1_HUMAN	sp|Q92888|ARHG1_HUMAN Rho guanine nucleotide exchange factor 1 OS=Homo sapiens OX=9606 GN=ARHGEF1 PE=1 SV=2	1054.96	23.03	102435	16	16	15	58697892	26296832	-0.0848019	0.942914
NC2A_HUMAN	sp|Q14919|NC2A_HUMAN Dr1-associated corepressor OS=Homo sapiens OX=9606 GN=DRAP1 PE=1 SV=3	170.73	15.61	22350	3	3	3	11860936	5.31312e+06	-0.0849679	0.942805
UHRF2_HUMAN	sp|Q96PU4|UHRF2_HUMAN E3 ubiquitin-protein ligase UHRF2 OS=Homo sapiens OX=9606 GN=UHRF2 PE=1 SV=1	364.34	11.47	89985	7	6	6	19610024	8781567	-0.0854232	0.942508
PACS2_HUMAN	sp|Q86VP3|PACS2_HUMAN Phosphofurin acidic cluster sorting protein 2 OS=Homo sapiens OX=9606 GN=PACS2 PE=1 SV=3	143.87	3.82	97702	2	2	1	1.0022e+06	448787	-0.0854466	0.942493
ARMC5_HUMAN	sp|Q96C12|ARMC5_HUMAN Armadillo repeat-containing protein 5 OS=Homo sapiens OX=9606 GN=ARMC5 PE=1 SV=2	54.58	1.39	97682	1	1	1	196615	87964.8	-0.0867536	0.941639
DI3L2_HUMAN	sp|Q8IYB7|DI3L2_HUMAN DIS3-like exonuclease 2 OS=Homo sapiens OX=9606 GN=DIS3L2 PE=1 SV=4	36.86	2.15	99279	1	1	1	2.66675e+06	1.1928e+06	-0.087111	0.941406
CSN2_HUMAN	sp|P61201|CSN2_HUMAN COP9 signalosome complex subunit 2 OS=Homo sapiens OX=9606 GN=COPS2 PE=1 SV=1	95.53	6.09	51597	2	2	2	5520153	2.46802e+06	-0.0877371	0.940998
IMA3_HUMAN	sp|O00629|IMA3_HUMAN Importin subunit alpha-3 OS=Homo sapiens OX=9606 GN=KPNA4 PE=1 SV=1	450.35	28.6	57887	8	6	5	16800216	7.50798e+06	-0.0883648	0.940588
OR4K3_HUMAN	sp|Q96R72|OR4K3_HUMAN Olfactory receptor 4K3 OS=Homo sapiens OX=9606 GN=OR4K3 PE=3 SV=3	48.65	2.22	35408	1	1	1	12524788	5.59719e+06	-0.0883944	0.940569
RALY_HUMAN	sp|Q9UKM9|RALY_HUMAN RNA-binding protein Raly OS=Homo sapiens OX=9606 GN=RALY PE=1 SV=1	191.74	17.65	32463	3	3	1	6577357	2.93543e+06	-0.090319	0.939315
RALYL_HUMAN	sp|Q86SE5|RALYL_HUMAN RNA-binding Raly-like protein OS=Homo sapiens OX=9606 GN=RALYL PE=1 SV=2	59.32	4.12	32331	1	1	1	6577357	2.93543e+06	-0.090319	0.939315
PARP1_HUMAN	sp|P09874|PARP1_HUMAN Poly [ADP-ribose] polymerase 1 OS=Homo sapiens OX=9606 GN=PARP1 PE=1 SV=4	1933.95	39.84	113084	32	32	27	446484480	198850048	-0.0933113	0.937369
LDHA_HUMAN	sp|P00338|LDHA_HUMAN L-lactate dehydrogenase A chain OS=Homo sapiens OX=9606 GN=LDHA PE=1 SV=2	256.52	18.07	36689	5	5	4	31021732	13815546	-0.0933689	0.937331
CE112_HUMAN	sp|Q8N8E3|CE112_HUMAN Centrosomal protein of 112 kDa OS=Homo sapiens OX=9606 GN=CEP112 PE=1 SV=2	33.2	2.2	112749	1	1	1	540715	240620	-0.0944932	0.936601
BTBD7_HUMAN	sp|Q9P203|BTBD7_HUMAN BTB/POZ domain-containing protein 7 OS=Homo sapiens OX=9606 GN=BTBD7 PE=1 SV=3	33.1	1.5	126368	1	1	1	657604	292623	-0.0945595	0.936558
ZC12C_HUMAN	sp|Q9C0D7|ZC12C_HUMAN Probable ribonuclease ZC3H12C OS=Homo sapiens OX=9606 GN=ZC3H12C PE=1 SV=2	70.39	6	99340	2	2	1	143256	63714	-0.0952906	0.936084
ARAP3_HUMAN	sp|Q8WWN8|ARAP3_HUMAN Arf-GAP with Rho-GAP domain, ANK repeat and PH domain-containing protein 3 OS=Homo sapiens OX=9606 GN=ARAP3 PE=1 SV=1	931.48	16.77	169844	18	18	16	66644328	29619584	-0.0963129	0.935421
CNBP_HUMAN	sp|P62633|CNBP_HUMAN Cellular nucleic acid-binding protein OS=Homo sapiens OX=9606 GN=CNBP PE=1 SV=1	261.51	23.16	19463	3	3	3	32929646	14621955	-0.097633	0.934565
NIBA2_HUMAN	sp|Q96TA1|NIBA2_HUMAN Protein Niban 2 OS=Homo sapiens OX=9606 GN=NIBAN2 PE=1 SV=3	2499.88	52.68	84138	41	41	24	382484000	169429440	-0.101097	0.932324
BIG2_HUMAN	sp|Q9Y6D5|BIG2_HUMAN Brefeldin A-inhibited guanine nucleotide-exchange protein 2 OS=Homo sapiens OX=9606 GN=ARFGEF2 PE=1 SV=3	401.06	5.83	202038	8	5	3	3203843	1418842	-0.101472	0.932082
ABCD3_HUMAN	sp|P28288|ABCD3_HUMAN ATP-binding cassette sub-family D member 3 OS=Homo sapiens OX=9606 GN=ABCD3 PE=1 SV=1	188.55	7.74	75476	3	3	2	6320374	2.79863e+06	-0.101672	0.931953
DPP9_HUMAN	sp|Q86TI2|DPP9_HUMAN Dipeptidyl peptidase 9 OS=Homo sapiens OX=9606 GN=DPP9 PE=1 SV=3	36.88	0.93	98263	1	1	1	1878765	831581	-0.102238	0.931586
BCCIP_HUMAN	sp|Q9P287|BCCIP_HUMAN BRCA2 and CDKN1A-interacting protein OS=Homo sapiens OX=9606 GN=BCCIP PE=1 SV=1	173.7	15.92	35979	3	3	3	16420719	7267755	-0.102318	0.931535
H3BPE1_HUMAN	tr|H3BPE1|H3BPE1_HUMAN Microtubule-actin cross-linking factor 1, isoforms 1/2/3/5 OS=Homo sapiens OX=9606 GN=MACF1 PE=1 SV=1	4136.08	13.99	856879	67	62	54	151849536	67174904	-0.10303	0.931075
COR2A_HUMAN	sp|Q92828|COR2A_HUMAN Coronin-2A OS=Homo sapiens OX=9606 GN=CORO2A PE=1 SV=2	317.27	14.67	59763	6	6	6	20453320	9045168	-0.103498	0.930773
INF2_HUMAN	sp|Q27J81|INF2_HUMAN Inverted formin-2 OS=Homo sapiens OX=9606 GN=INF2 PE=1 SV=2	1520.04	28.98	135624	22	22	19	75843840	33521848	-0.104313	0.930248
CCNK_HUMAN	sp|O75909|CCNK_HUMAN Cyclin-K OS=Homo sapiens OX=9606 GN=CCNK PE=1 SV=2	133.83	7.41	64240	2	2	2	4355310	1.92466e+06	-0.104553	0.930093
GIT1_HUMAN	sp|Q9Y2X7|GIT1_HUMAN ARF GTPase-activating protein GIT1 OS=Homo sapiens OX=9606 GN=GIT1 PE=1 SV=2	1618.52	45.34	84341	24	21	13	64534840	28517592	-0.104608	0.930057
TYW3_HUMAN	sp|Q6IPR3|TYW3_HUMAN tRNA wybutosine-synthesizing protein 3 homolog OS=Homo sapiens OX=9606 GN=TYW3 PE=1 SV=2	267.67	30.12	29794	6	6	6	14092495	6225195	-0.105118	0.929729
RANB9_HUMAN	sp|Q96S59|RANB9_HUMAN Ran-binding protein 9 OS=Homo sapiens OX=9606 GN=RANBP9 PE=1 SV=1	409.43	13.44	77847	7	6	6	21249208	9385197	-0.105332	0.929591
TDIF1_HUMAN	sp|Q9H147|TDIF1_HUMAN Deoxynucleotidyltransferase terminal-interacting protein 1 OS=Homo sapiens OX=9606 GN=DNTTIP1 PE=1 SV=2	547.62	28.57	37013	7	7	6	19333064	8521214	-0.108322	0.927667
LRC47_HUMAN	sp|Q8N1G4|LRC47_HUMAN Leucine-rich repeat-containing protein 47 OS=Homo sapiens OX=9606 GN=LRRC47 PE=1 SV=1	1652.19	54.37	63473	29	29	17	347928736	153340432	-0.108436	0.927593
NSE1_HUMAN	sp|Q8WV22|NSE1_HUMAN Non-structural maintenance of chromosomes element 1 homolog OS=Homo sapiens OX=9606 GN=NSMCE1 PE=1 SV=5	184.2	17.67	30855	3	3	3	11528832	5077596	-0.109411	0.926966
PTSS1_HUMAN	sp|P48651|PTSS1_HUMAN Phosphatidylserine synthase 1 OS=Homo sapiens OX=9606 GN=PTDSS1 PE=1 SV=1	184.19	11.21	55528	4	4	4	12444161	5480718	-0.109414	0.926964
CERT_HUMAN	sp|Q9Y5P4|CERT_HUMAN Ceramide transfer protein OS=Homo sapiens OX=9606 GN=CERT1 PE=1 SV=1	718.61	31.25	70835	11	11	9	37451176	16480131	-0.110666	0.926161
HPCA_HUMAN	sp|P84074|HPCA_HUMAN Neuron-specific calcium-binding protein hippocalcin OS=Homo sapiens OX=9606 GN=HPCA PE=1 SV=2	47.42	4.15	22427	1	1	1	2.17458e+06	956585	-0.111151	0.925849
MIA2_HUMAN	sp|Q96PC5|MIA2_HUMAN Melanoma inhibitory activity protein 2 OS=Homo sapiens OX=9606 GN=MIA2 PE=1 SV=4	677.27	11.47	159836	16	16	8	33744244	14810707	-0.114383	0.923777
MP2K2_HUMAN	sp|P36507|MP2K2_HUMAN Dual specificity mitogen-activated protein kinase kinase 2 OS=Homo sapiens OX=9606 GN=MAP2K2 PE=1 SV=1	103.69	14.75	44424	3	3	1	905917	397341	-0.115385	0.923136
MTM1_HUMAN	sp|Q13496|MTM1_HUMAN Myotubularin OS=Homo sapiens OX=9606 GN=MTM1 PE=1 SV=2	442.52	18.74	69932	8	8	8	24890310	10916282	-0.115485	0.923072
NUP93_HUMAN	sp|Q8N1F7|NUP93_HUMAN Nuclear pore complex protein Nup93 OS=Homo sapiens OX=9606 GN=NUP93 PE=1 SV=2	156.73	5.98	93488	4	4	4	5.30072e+06	2.324e+06	-0.115958	0.922769
PTN9_HUMAN	sp|P43378|PTN9_HUMAN Tyrosine-protein phosphatase non-receptor type 9 OS=Homo sapiens OX=9606 GN=PTPN9 PE=1 SV=1	82.74	4.05	68020	2	2	2	2.86899e+06	1.25548e+06	-0.118686	0.921026
MED12_HUMAN	sp|Q93074|MED12_HUMAN Mediator of RNA polymerase II transcription subunit 12 OS=Homo sapiens OX=9606 GN=MED12 PE=1 SV=4	158.8	2.25	243081	4	4	4	7496762	3280273	-0.118834	0.920932
MINK1_HUMAN	sp|Q8N4C8|MINK1_HUMAN Misshapen-like kinase 1 OS=Homo sapiens OX=9606 GN=MINK1 PE=1 SV=2	857.21	16.52	149822	16	10	5	18814842	8.23146e+06	-0.119033	0.920805
HNRH1_HUMAN	sp|P31943|HNRH1_HUMAN Heterogeneous nuclear ribonucleoprotein H OS=Homo sapiens OX=9606 GN=HNRNPH1 PE=1 SV=4	1237.73	45.43	49229	17	9	9	137363472	60093612	-0.119097	0.920764
PML_HUMAN	sp|P29590|PML_HUMAN Protein PML OS=Homo sapiens OX=9606 GN=PML PE=1 SV=3	718.73	17.8	97551	14	7	3	12805711	5600818	-0.11946	0.920532
LRWD1_HUMAN	sp|Q9UFC0|LRWD1_HUMAN Leucine-rich repeat and WD repeat-containing protein 1 OS=Homo sapiens OX=9606 GN=LRWD1 PE=1 SV=2	770.52	25.66	70861	11	11	9	34801692	15211785	-0.12035	0.919964
E2F3_HUMAN	sp|O00716|E2F3_HUMAN Transcription factor E2F3 OS=Homo sapiens OX=9606 GN=E2F3 PE=1 SV=1	53.24	3.23	49162	1	1	1	918783	401214	-0.121733	0.919083
ELP1_HUMAN	sp|O95163|ELP1_HUMAN Elongator complex protein 1 OS=Homo sapiens OX=9606 GN=ELP1 PE=1 SV=3	2106.3	32.13	150254	30	30	28	221828880	96833432	-0.122252	0.918752
#C#K1C10_HUMAN	sp|P13645|K1C10_HUMAN Keratin, type I cytoskeletal 10 OS=Homo sapiens OX=9606 GN=KRT10 PE=1 SV=6	1738.62	41.1	58827	24	23	23	425904096	185842816	-0.122828	0.918386
CMTR1_HUMAN	sp|Q8N1G2|CMTR1_HUMAN Cap-specific mRNA (nucleoside-2'-O-)-methyltransferase 1 OS=Homo sapiens OX=9606 GN=CMTR1 PE=1 SV=1	337.24	11.86	95321	8	8	8	14510100	6.33142e+06	-0.122838	0.918379
PAPOA_HUMAN	sp|P51003|PAPOA_HUMAN Poly(A) polymerase alpha OS=Homo sapiens OX=9606 GN=PAPOLA PE=1 SV=4	1144.58	42.55	82843	26	23	18	155601232	67874384	-0.123297	0.918087
ZO2_HUMAN	sp|Q9UDY2|ZO2_HUMAN Tight junction protein ZO-2 OS=Homo sapiens OX=9606 GN=TJP2 PE=1 SV=2	2626	34.87	133958	38	38	16	147186240	64190740	-0.123588	0.917902
#C#K22E_HUMAN	sp|P35908|K22E_HUMAN Keratin, type II cytoskeletal 2 epidermal OS=Homo sapiens OX=9606 GN=KRT2 PE=1 SV=2	752.05	25.51	65433	13	8	8	90950936	39662632	-0.12369	0.917837
ACSA_HUMAN	sp|Q9NR19|ACSA_HUMAN Acetyl-coenzyme A synthetase, cytoplasmic OS=Homo sapiens OX=9606 GN=ACSS2 PE=1 SV=1	242.99	14.41	78580	6	6	5	14444700	6.29758e+06	-0.124054	0.917606
RRAGA_HUMAN	sp|Q7L523|RRAGA_HUMAN Ras-related GTP-binding protein A OS=Homo sapiens OX=9606 GN=RRAGA PE=1 SV=1	182.26	11.82	36566	3	3	3	14026234	6109097	-0.125479	0.9167
SETD7_HUMAN	sp|Q8WTS6|SETD7_HUMAN Histone-lysine N-methyltransferase SETD7 OS=Homo sapiens OX=9606 GN=SETD7 PE=1 SV=1	169.47	13.11	40721	3	3	3	9342218	4.06482e+06	-0.126957	0.915761
ADT3_HUMAN	sp|P12236|ADT3_HUMAN ADP/ATP translocase 3 OS=Homo sapiens OX=9606 GN=SLC25A6 PE=1 SV=4	866.92	47.32	32866	15	9	6	84745496	36853608	-0.127713	0.915281
RCOR1_HUMAN	sp|Q9UKL0|RCOR1_HUMAN REST corepressor 1 OS=Homo sapiens OX=9606 GN=RCOR1 PE=1 SV=2	714.63	32.37	53327	10	7	6	18822002	8183402	-0.12803	0.91508
SH3K1_HUMAN	sp|Q96B97|SH3K1_HUMAN SH3 domain-containing kinase-binding protein 1 OS=Homo sapiens OX=9606 GN=SH3KBP1 PE=1 SV=2	187.91	9.17	73126	4	4	2	4.13873e+06	1.79869e+06	-0.128618	0.914707
RT34_HUMAN	sp|P82930|RT34_HUMAN 28S ribosomal protein S34, mitochondrial OS=Homo sapiens OX=9606 GN=MRPS34 PE=1 SV=2	106.41	10.55	25650	3	3	3	16649460	7.23558e+06	-0.128678	0.91467
EI2BD_HUMAN	sp|Q9UI10|EI2BD_HUMAN Translation initiation factor eIF-2B subunit delta OS=Homo sapiens OX=9606 GN=EIF2B4 PE=1 SV=2	226.8	14.53	57557	5	5	5	9159654	3979944	-0.128927	0.914511
RHG05_HUMAN	sp|Q13017|RHG05_HUMAN Rho GTPase-activating protein 5 OS=Homo sapiens OX=9606 GN=ARHGAP5 PE=1 SV=2	639.72	11.78	172460	13	9	8	17399890	7553563	-0.130231	0.913685
BAIP2_HUMAN	sp|Q9UQB8|BAIP2_HUMAN Brain-specific angiogenesis inhibitor 1-associated protein 2 OS=Homo sapiens OX=9606 GN=BAIAP2 PE=1 SV=1	567.3	33.51	60868	15	15	10	85600624	37159564	-0.13027	0.91366
H0YBC1_HUMAN	tr|H0YBC1|H0YBC1_HUMAN Leptin receptor overlapping transcript-like 1 (Fragment) OS=Homo sapiens OX=9606 GN=LEPROTL1 PE=1 SV=1	27.06	9.56	15069	1	1	1	246247376	106846704	-0.130948	0.913231
NSE3_HUMAN	sp|Q96MG7|NSE3_HUMAN Non-structural maintenance of chromosomes element 3 homolog OS=Homo sapiens OX=9606 GN=NSMCE3 PE=1 SV=1	107.9	6.25	34308	2	2	2	3.98821e+06	1.7297e+06	-0.131598	0.91282
TRM6_HUMAN	sp|Q9UJA5|TRM6_HUMAN tRNA (adenine(58)-N(1))-methyltransferase non-catalytic subunit TRM6 OS=Homo sapiens OX=9606 GN=TRMT6 PE=1 SV=1	1317.1	52.72	55799	23	23	22	208469968	90359328	-0.132476	0.912264
SF3B5_HUMAN	sp|Q9BWJ5|SF3B5_HUMAN Splicing factor 3B subunit 5 OS=Homo sapiens OX=9606 GN=SF3B5 PE=1 SV=1	64.15	32.56	10135	2	2	2	9892534	4.28469e+06	-0.133532	0.911597
INT6_HUMAN	sp|Q9UL03|INT6_HUMAN Integrator complex subunit 6 OS=Homo sapiens OX=9606 GN=INTS6 PE=1 SV=1	32.67	1.13	100390	1	1	1	2177691	942738	-0.134253	0.911142
CBX1_HUMAN	sp|P83916|CBX1_HUMAN Chromobox protein homolog 1 OS=Homo sapiens OX=9606 GN=CBX1 PE=1 SV=1	376.56	40.54	21418	6	4	2	2.98137e+06	1.29009e+06	-0.134892	0.910738
P5CS_HUMAN	sp|P54886|P5CS_HUMAN Delta-1-pyrroline-5-carboxylate synthase OS=Homo sapiens OX=9606 GN=ALDH18A1 PE=1 SV=2	1695.07	42.64	87302	29	29	29	492025728	212801616	-0.135607	0.910287
TYDP1_HUMAN	sp|Q9NUW8|TYDP1_HUMAN Tyrosyl-DNA phosphodiesterase 1 OS=Homo sapiens OX=9606 GN=TDP1 PE=1 SV=2	219.75	9.7	68420	4	4	4	11303382	4888492	-0.135675	0.910244
AN32A_HUMAN	sp|P39687|AN32A_HUMAN Acidic leucine-rich nuclear phosphoprotein 32 family member A OS=Homo sapiens OX=9606 GN=ANP32A PE=1 SV=1	368.03	22.09	28585	6	4	4	36699784	15871562	-0.13571	0.910222
RL24_HUMAN	sp|P83731|RL24_HUMAN 60S ribosomal protein L24 OS=Homo sapiens OX=9606 GN=RPL24 PE=1 SV=1	295.48	26.75	17779	5	5	5	173906512	75104144	-0.13773	0.908948
TBK1_HUMAN	sp|Q9UHD2|TBK1_HUMAN Serine/threonine-protein kinase TBK1 OS=Homo sapiens OX=9606 GN=TBK1 PE=1 SV=1	952.41	31.82	83642	14	14	13	68388656	29511048	-0.138884	0.908221
HEM2_HUMAN	sp|P13716|HEM2_HUMAN Delta-aminolevulinic acid dehydratase OS=Homo sapiens OX=9606 GN=ALAD PE=1 SV=1	297	26.06	36295	6	6	6	31068574	13405486	-0.139015	0.908139
MTA2_HUMAN	sp|O94776|MTA2_HUMAN Metastasis-associated protein MTA2 OS=Homo sapiens OX=9606 GN=MTA2 PE=1 SV=1	832.25	27.69	75023	15	13	8	122834896	52841952	-0.143347	0.905416
TPC10_HUMAN	sp|P48553|TPC10_HUMAN Trafficking protein particle complex subunit 10 OS=Homo sapiens OX=9606 GN=TRAPPC10 PE=1 SV=2	366.7	7.94	142189	12	12	6	17613156	7574683	-0.143778	0.905146
ILF3_HUMAN	sp|Q12906|ILF3_HUMAN Interleukin enhancer-binding factor 3 OS=Homo sapiens OX=9606 GN=ILF3 PE=1 SV=3	903.56	23.83	95338	19	2	2	56694252	24380446	-0.14386	0.905094
H0YDF6_HUMAN	tr|H0YDF6|H0YDF6_HUMAN NHS-like protein 1 (Fragment) OS=Homo sapiens OX=9606 GN=NHSL1 PE=1 SV=1	194.24	36.09	19359	3	1	1	6.12715e+06	2.6331e+06	-0.144837	0.904482
RPC2_HUMAN	sp|Q9NW08|RPC2_HUMAN DNA-directed RNA polymerase III subunit RPC2 OS=Homo sapiens OX=9606 GN=POLR3B PE=1 SV=2	404.56	8.74	127785	8	8	8	27622530	11862246	-0.14585	0.903846
NU160_HUMAN	sp|Q12769|NU160_HUMAN Nuclear pore complex protein Nup160 OS=Homo sapiens OX=9606 GN=NUP160 PE=1 SV=3	220.16	3.76	162121	4	4	3	3786001	1.62514e+06	-0.146489	0.903447
EEA1_HUMAN	sp|Q15075|EEA1_HUMAN Early endosome antigen 1 OS=Homo sapiens OX=9606 GN=EEA1 PE=1 SV=2	67.96	2.06	162466	2	2	2	2626381	1.12736e+06	-0.146506	0.903436
TBB6_HUMAN	sp|Q9BUF5|TBB6_HUMAN Tubulin beta-6 chain OS=Homo sapiens OX=9606 GN=TUBB6 PE=1 SV=1	1676.23	63.23	49857	28	12	12	158202896	67896048	-0.146759	0.903278
K7EM08_HUMAN	tr|K7EM08|K7EM08_HUMAN ATP synthase subunit alpha, mitochondrial OS=Homo sapiens OX=9606 GN=ATP5F1A PE=1 SV=1	29.55	12.07	6366	1	1	1	3578518	1.53313e+06	-0.14926	0.901713
CDK2_HUMAN	sp|P24941|CDK2_HUMAN Cyclin-dependent kinase 2 OS=Homo sapiens OX=9606 GN=CDK2 PE=1 SV=2	326.17	15.1	33930	7	3	1	2.57973e+06	1.10461e+06	-0.150058	0.901214
ACTN4_HUMAN	sp|O43707|ACTN4_HUMAN Alpha-actinin-4 OS=Homo sapiens OX=9606 GN=ACTN4 PE=1 SV=2	2026.12	49.73	104854	33	23	21	142749664	61124036	-0.150058	0.901214
VP33B_HUMAN	sp|Q9H267|VP33B_HUMAN Vacuolar protein sorting-associated protein 33B OS=Homo sapiens OX=9606 GN=VPS33B PE=1 SV=2	164.8	10.37	70585	4	1	1	2.61592e+06	1.12004e+06	-0.150153	0.901155
ACTN2_HUMAN	sp|P35609|ACTN2_HUMAN Alpha-actinin-2 OS=Homo sapiens OX=9606 GN=ACTN2 PE=1 SV=1	452.39	10.74	103854	8	1	1	15736041	6.73313e+06	-0.151105	0.900561
PRP31_HUMAN	sp|Q8WWY3|PRP31_HUMAN U4/U6 small nuclear ribonucleoprotein Prp31 OS=Homo sapiens OX=9606 GN=PRPF31 PE=1 SV=2	213.27	19.24	55456	5	5	4	7066208	3022799	-0.151433	0.900355
ZN622_HUMAN	sp|Q969S3|ZN622_HUMAN Zinc finger protein 622 OS=Homo sapiens OX=9606 GN=ZNF622 PE=1 SV=1	102.24	7.13	54272	2	2	1	1.94532e+06	830064	-0.155094	0.898074
GGYF1_HUMAN	sp|O75420|GGYF1_HUMAN GRB10-interacting GYF protein 1 OS=Homo sapiens OX=9606 GN=GIGYF1 PE=1 SV=2	162.61	8.02	114601	6	6	2	1.30721e+06	557524	-0.155764	0.897657
CDC5L_HUMAN	sp|Q99459|CDC5L_HUMAN Cell division cycle 5-like protein OS=Homo sapiens OX=9606 GN=CDC5L PE=1 SV=2	896.17	29.68	92251	15	15	15	59529276	25357858	-0.157549	0.896547
CCAR2_HUMAN	sp|Q8N163|CCAR2_HUMAN Cell cycle and apoptosis regulator protein 2 OS=Homo sapiens OX=9606 GN=CCAR2 PE=1 SV=2	174.08	6.5	102902	3	3	2	2365279	1.00728e+06	-0.157935	0.896307
ATPO_HUMAN	sp|P48047|ATPO_HUMAN ATP synthase subunit O, mitochondrial OS=Homo sapiens OX=9606 GN=ATP5PO PE=1 SV=1	230.5	23.47	23277	4	4	4	16146659	6872081	-0.158799	0.89577
SC24A_HUMAN	sp|O95486|SC24A_HUMAN Protein transport protein Sec24A OS=Homo sapiens OX=9606 GN=SEC24A PE=1 SV=2	207.23	4.57	119749	4	4	4	1.92899e+06	820631	-0.159419	0.895385
PGP_HUMAN	sp|A6NDG6|PGP_HUMAN Glycerol-3-phosphate phosphatase OS=Homo sapiens OX=9606 GN=PGP PE=1 SV=1	420.49	30.84	34006	7	7	7	58895784	25022962	-0.161294	0.894223
#C#K2C5_HUMAN	sp|P13647|K2C5_HUMAN Keratin, type II cytoskeletal 5 OS=Homo sapiens OX=9606 GN=KRT5 PE=1 SV=3	1003.12	31.69	62378	19	10	7	89355712	37961152	-0.161418	0.894146
RL18_HUMAN	sp|Q07020|RL18_HUMAN 60S ribosomal protein L18 OS=Homo sapiens OX=9606 GN=RPL18 PE=1 SV=2	86.6	6.91	21634	1	1	1	7100208	3.01551e+06	-0.161841	0.893884
ATX10_HUMAN	sp|Q9UBB4|ATX10_HUMAN Ataxin-10 OS=Homo sapiens OX=9606 GN=ATXN10 PE=1 SV=1	59.65	5.68	53489	2	2	2	846740	359558	-0.162079	0.893736
H0Y7R8_HUMAN	tr|H0Y7R8|H0Y7R8_HUMAN Afadin (Fragment) OS=Homo sapiens OX=9606 GN=AFDN PE=1 SV=1	651.15	45.76	43322	10	1	1	8447915	3586040	-0.162586	0.893422
ABI1_HUMAN	sp|Q8IZP0|ABI1_HUMAN Abl interactor 1 OS=Homo sapiens OX=9606 GN=ABI1 PE=1 SV=4	811.15	31.3	55081	16	6	6	91675768	38905232	-0.162958	0.893192
ROA3_HUMAN	sp|P51991|ROA3_HUMAN Heterogeneous nuclear ribonucleoprotein A3 OS=Homo sapiens OX=9606 GN=HNRNPA3 PE=1 SV=2	255.3	17.99	39595	5	5	4	22510326	9552461	-0.163025	0.89315
EMC2_HUMAN	sp|Q15006|EMC2_HUMAN ER membrane protein complex subunit 2 OS=Homo sapiens OX=9606 GN=EMC2 PE=1 SV=1	430.69	39.39	34834	7	7	7	41659680	17655114	-0.164948	0.891961
TMTC3_HUMAN	sp|Q6ZXV5|TMTC3_HUMAN Protein O-mannosyl-transferase TMTC3 OS=Homo sapiens OX=9606 GN=TMTC3 PE=1 SV=2	45.37	1.09	104009	1	1	1	394949	167365	-0.16505	0.891898
SYNJ2_HUMAN	sp|O15056|SYNJ2_HUMAN Synaptojanin-2 OS=Homo sapiens OX=9606 GN=SYNJ2 PE=1 SV=3	210.04	6.08	165538	5	5	4	11280656	4.77853e+06	-0.165593	0.891562
PP2BA_HUMAN	sp|Q08209|PP2BA_HUMAN Serine/threonine-protein phosphatase 2B catalytic subunit alpha isoform OS=Homo sapiens OX=9606 GN=PPP3CA PE=1 SV=1	25.08	1.92	58688	1	1	1	2.83942e+06	1.20229e+06	-0.166189	0.891193
TPPC3_HUMAN	sp|O43617|TPPC3_HUMAN Trafficking protein particle complex subunit 3 OS=Homo sapiens OX=9606 GN=TRAPPC3 PE=1 SV=1	280.46	31.11	20274	4	4	3	18969698	8.02985e+06	-0.166634	0.890919
RT15_HUMAN	sp|P82914|RT15_HUMAN 28S ribosomal protein S15, mitochondrial OS=Homo sapiens OX=9606 GN=MRPS15 PE=1 SV=1	85.13	7.39	29842	2	2	2	7577954	3.20758e+06	-0.166707	0.890874
EIF3M_HUMAN	sp|Q7L2H7|EIF3M_HUMAN Eukaryotic translation initiation factor 3 subunit M OS=Homo sapiens OX=9606 GN=EIF3M PE=1 SV=1	1398.69	52.14	42503	21	21	19	347159808	146854976	-0.16759	0.890329
TXLNG_HUMAN	sp|Q9NUQ3|TXLNG_HUMAN Gamma-taxilin OS=Homo sapiens OX=9606 GN=TXLNG PE=1 SV=2	1427.1	46.21	60586	21	21	19	310481600	131335184	-0.167637	0.8903
HERC2_HUMAN	sp|O95714|HERC2_HUMAN E3 ubiquitin-protein ligase HERC2 OS=Homo sapiens OX=9606 GN=HERC2 PE=1 SV=2	340.05	1.61	527228	4	4	3	2189085	925153	-0.168946	0.889492
RN213_HUMAN	sp|Q63HN8|RN213_HUMAN E3 ubiquitin-protein ligase RNF213 OS=Homo sapiens OX=9606 GN=RNF213 PE=1 SV=3	993.31	4.82	591407	17	17	14	21241738	8969805	-0.170136	0.888759
ACSL3_HUMAN	sp|O95573|ACSL3_HUMAN Long-chain-fatty-acid--CoA ligase 3 OS=Homo sapiens OX=9606 GN=ACSL3 PE=1 SV=3	480.19	18.47	80420	8	8	8	14877597	6279686	-0.170759	0.888375
NEB2_HUMAN	sp|Q96SB3|NEB2_HUMAN Neurabin-2 OS=Homo sapiens OX=9606 GN=PPP1R9B PE=1 SV=3	66.59	1.47	89334	1	1	1	2.79634e+06	1.17971e+06	-0.171487	0.887927
PLRG1_HUMAN	sp|O43660|PLRG1_HUMAN Pleiotropic regulator 1 OS=Homo sapiens OX=9606 GN=PLRG1 PE=1 SV=1	237.01	18.68	57194	4	4	4	15305385	6.45627e+06	-0.171648	0.887828
CATD_HUMAN	sp|P07339|CATD_HUMAN Cathepsin D OS=Homo sapiens OX=9606 GN=CTSD PE=1 SV=1	267.88	18.45	44552	6	6	4	13202092	5568238	-0.171856	0.8877
B2RTQ5_HUMAN	tr|B2RTQ5|B2RTQ5_HUMAN LRRC16A protein OS=Homo sapiens OX=9606 GN=LRRC16A PE=2 SV=1	1280.99	23.15	150915	27	27	17	70885048	29873838	-0.172981	0.887008
MILK1_HUMAN	sp|Q8N3F8|MILK1_HUMAN MICAL-like protein 1 OS=Homo sapiens OX=9606 GN=MICALL1 PE=1 SV=2	992.93	20.97	93441	15	14	5	21489696	9054513	-0.173318	0.886801
IFIT5_HUMAN	sp|Q13325|IFIT5_HUMAN Interferon-induced protein with tetratricopeptide repeats 5 OS=Homo sapiens OX=9606 GN=IFIT5 PE=1 SV=1	144.32	10.79	55847	4	4	4	28411432	11963567	-0.174206	0.886255
SRPK2_HUMAN	sp|P78362|SRPK2_HUMAN SRSF protein kinase 2 OS=Homo sapiens OX=9606 GN=SRPK2 PE=1 SV=3	220.68	10.76	77527	5	4	3	3517520	1.48104e+06	-0.174335	0.886176
LRC40_HUMAN	sp|Q9H9A6|LRC40_HUMAN Leucine-rich repeat-containing protein 40 OS=Homo sapiens OX=9606 GN=LRRC40 PE=1 SV=1	121	5.15	68250	3	3	3	5509823	2319159	-0.174786	0.885899
FA89A_HUMAN	sp|Q96GI7|FA89A_HUMAN Protein FAM89A OS=Homo sapiens OX=9606 GN=FAM89A PE=1 SV=1	120.22	20.65	19569	2	2	1	2.2907e+06	964111	-0.174901	0.885828
ACLY_HUMAN	sp|P53396|ACLY_HUMAN ATP-citrate synthase OS=Homo sapiens OX=9606 GN=ACLY PE=1 SV=3	2785.74	44.96	120839	44	44	38	739417728	310838976	-0.176604	0.884783
F5H136_HUMAN	tr|F5H136|F5H136_HUMAN T-complex protein 1 subunit alpha (Fragment) OS=Homo sapiens OX=9606 GN=TCP1 PE=1 SV=1	861.75	77.21	14419	10	1	1	16502323	6935623	-0.176954	0.884569
VPS4A_HUMAN	sp|Q9UN37|VPS4A_HUMAN Vacuolar protein sorting-associated protein 4A OS=Homo sapiens OX=9606 GN=VPS4A PE=1 SV=1	726.15	39.13	48898	12	10	10	117642216	49427100	-0.177414	0.884287
PRDX4_HUMAN	sp|Q13162|PRDX4_HUMAN Peroxiredoxin-4 OS=Homo sapiens OX=9606 GN=PRDX4 PE=1 SV=1	176.47	18.45	30540	4	4	4	31752332	13336242	-0.177893	0.883993
DNLI3_HUMAN	sp|P49916|DNLI3_HUMAN DNA ligase 3 OS=Homo sapiens OX=9606 GN=LIG3 PE=1 SV=2	1279.69	29.93	112907	21	21	16	116438816	48806776	-0.180801	0.882213
CHD9_HUMAN	sp|Q3L8U1|CHD9_HUMAN Chromodomain-helicase-DNA-binding protein 9 OS=Homo sapiens OX=9606 GN=CHD9 PE=1 SV=2	235.42	2.42	326022	6	2	2	479845	201036	-0.181501	0.881785
DNJA2_HUMAN	sp|O60884|DNJA2_HUMAN DnaJ homolog subfamily A member 2 OS=Homo sapiens OX=9606 GN=DNAJA2 PE=1 SV=1	433.61	41.99	45746	9	9	8	41081852	17200568	-0.182427	0.881219
HS90B_HUMAN	sp|P08238|HS90B_HUMAN Heat shock protein HSP 90-beta OS=Homo sapiens OX=9606 GN=HSP90AB1 PE=1 SV=4	5266.15	66.99	83264	59	38	36	5713736192	2389214208	-0.18428	0.880088
MOC2B_HUMAN	sp|O96007|MOC2B_HUMAN Molybdopterin synthase catalytic subunit OS=Homo sapiens OX=9606 GN=MOCS2 PE=1 SV=1	98	9.04	20944	1	1	1	1547269	646894	-0.184506	0.879951
MGAT1_HUMAN	sp|P26572|MGAT1_HUMAN Alpha-1,3-mannosyl-glycoprotein 2-beta-N-acetylglucosaminyltransferase OS=Homo sapiens OX=9606 GN=MGAT1 PE=1 SV=2	187.48	11.01	50878	4	4	4	8390644	3507021	-0.184918	0.879699
AKP13_HUMAN	sp|Q12802|AKP13_HUMAN A-kinase anchor protein 13 OS=Homo sapiens OX=9606 GN=AKAP13 PE=1 SV=2	1471.37	9.67	307550	22	9	2	2.69331e+06	1124646	-0.186294	0.87886
KI21A_HUMAN	sp|Q7Z4S6|KI21A_HUMAN Kinesin-like protein KIF21A OS=Homo sapiens OX=9606 GN=KIF21A PE=1 SV=2	1519.1	22.64	187179	25	17	12	46356496	19339776	-0.187583	0.878076
POTE1_HUMAN	sp|Q9NUX5|POTE1_HUMAN Protection of telomeres protein 1 OS=Homo sapiens OX=9606 GN=POT1 PE=1 SV=1	57.84	5.36	71442	2	2	2	1.987e+06	828858	-0.187775	0.877958
TF2H4_HUMAN	sp|Q92759|TF2H4_HUMAN General transcription factor IIH subunit 4 OS=Homo sapiens OX=9606 GN=GTF2H4 PE=1 SV=1	511.61	28.79	52186	10	10	10	47266644	19715802	-0.187852	0.877912
VP33A_HUMAN	sp|Q96AX1|VP33A_HUMAN Vacuolar protein sorting-associated protein 33A OS=Homo sapiens OX=9606 GN=VPS33A PE=1 SV=1	168.2	8.22	67611	3	3	3	2.45194e+06	1.0219e+06	-0.189052	0.877182
TSNAX_HUMAN	sp|Q99598|TSNAX_HUMAN Translin-associated protein X OS=Homo sapiens OX=9606 GN=TSNAX PE=1 SV=1	37.6	6.55	33112	1	1	1	152892	63714	-0.189214	0.877084
ITSN2_HUMAN	sp|Q9NZM3|ITSN2_HUMAN Intersectin-2 OS=Homo sapiens OX=9606 GN=ITSN2 PE=1 SV=3	668.22	10.55	193461	13	13	9	40293440	16783212	-0.189908	0.876661
HUWE1_HUMAN	sp|Q7Z6Z7|HUWE1_HUMAN E3 ubiquitin-protein ligase HUWE1 OS=Homo sapiens OX=9606 GN=HUWE1 PE=1 SV=3	2906.25	18.06	481891	49	49	37	172646864	71908464	-0.189973	0.876622
B2RTX8_HUMAN	tr|B2RTX8|B2RTX8_HUMAN WAPAL protein OS=Homo sapiens OX=9606 GN=WAPAL PE=2 SV=1	1296.36	25.34	132226	20	20	12	25708120	10699894	-0.19101	0.875992
CATZ_HUMAN	sp|Q9UBR2|CATZ_HUMAN Cathepsin Z OS=Homo sapiens OX=9606 GN=CTSZ PE=1 SV=1	530.12	35.64	33868	8	1	1	12394015	5.15817e+06	-0.191093	0.875942
Q5U000_HUMAN	tr|Q5U000|Q5U000_HUMAN Cathepsin X OS=Homo sapiens OX=9606 PE=2 SV=1	530.12	35.64	33868	8	1	1	12394015	5.15817e+06	-0.191093	0.875942
ACTG_HUMAN	sp|P63261|ACTG_HUMAN Actin, cytoplasmic 2 OS=Homo sapiens OX=9606 GN=ACTG1 PE=1 SV=1	1120.45	57.33	41793	16	1	1	1.75795e+06	731452	-0.191441	0.87573
EF1A1_HUMAN	sp|P68104|EF1A1_HUMAN Elongation factor 1-alpha 1 OS=Homo sapiens OX=9606 GN=EEF1A1 PE=1 SV=1	831.89	43.29	50141	14	14	12	429978080	178751248	-0.192692	0.874972
SF3B6_HUMAN	sp|Q9Y3B4|SF3B6_HUMAN Splicing factor 3B subunit 6 OS=Homo sapiens OX=9606 GN=SF3B6 PE=1 SV=1	195.77	32	14585	3	3	3	41782836	17348220	-0.194505	0.873873
YAF2_HUMAN	sp|Q8IY57|YAF2_HUMAN YY1-associated factor 2 OS=Homo sapiens OX=9606 GN=YAF2 PE=1 SV=3	55.38	11.67	19901	1	1	1	2.659e+06	1.10313e+06	-0.195659	0.873174
BRAP_HUMAN	sp|Q7Z569|BRAP_HUMAN BRCA1-associated protein OS=Homo sapiens OX=9606 GN=BRAP PE=1 SV=2	80.66	4.05	67305	2	2	2	8666769	3.59381e+06	-0.196361	0.872749
HNRPM_HUMAN	sp|P52272|HNRPM_HUMAN Heterogeneous nuclear ribonucleoprotein M OS=Homo sapiens OX=9606 GN=HNRNPM PE=1 SV=3	1332.28	35.75	77516	23	23	21	230756480	95682760	-0.196422	0.872712
RCC1_HUMAN	sp|P18754|RCC1_HUMAN Regulator of chromosome condensation OS=Homo sapiens OX=9606 GN=RCC1 PE=1 SV=1	1593.41	66.98	44969	23	23	21	300589792	124618752	-0.196657	0.87257
WDR55_HUMAN	sp|Q9H6Y2|WDR55_HUMAN WD repeat-containing protein 55 OS=Homo sapiens OX=9606 GN=WDR55 PE=1 SV=2	448.77	26.37	42070	6	6	4	12730088	5.276e+06	-0.197109	0.872297
SEPT6_HUMAN	sp|Q14141|SEPT6_HUMAN Septin-6 OS=Homo sapiens OX=9606 GN=SEPTIN6 PE=1 SV=4	520.31	25.12	49717	9	2	2	14578190	6040103	-0.197549	0.872031
MRM3_HUMAN	sp|Q9HC36|MRM3_HUMAN rRNA methyltransferase 3, mitochondrial OS=Homo sapiens OX=9606 GN=MRM3 PE=1 SV=2	318.1	21.19	47020	6	6	6	29308664	12123476	-0.199906	0.870607
HERC1_HUMAN	sp|Q15751|HERC1_HUMAN Probable E3 ubiquitin-protein ligase HERC1 OS=Homo sapiens OX=9606 GN=HERC1 PE=1 SV=2	756.2	4.51	532228	18	18	9	7620533	3150536	-0.200677	0.870142
TBA1C_HUMAN	sp|Q9BQE3|TBA1C_HUMAN Tubulin alpha-1C chain OS=Homo sapiens OX=9606 GN=TUBA1C PE=1 SV=1	2067.53	66.59	49895	25	4	4	41183920	17016460	-0.201532	0.869626
UBP24_HUMAN	sp|Q9UPU5|UBP24_HUMAN Ubiquitin carboxyl-terminal hydrolase 24 OS=Homo sapiens OX=9606 GN=USP24 PE=1 SV=3	1753.86	16.34	294365	32	32	21	80269216	33123038	-0.203394	0.868505
RS24_HUMAN	sp|P62847|RS24_HUMAN 40S ribosomal protein S24 OS=Homo sapiens OX=9606 GN=RPS24 PE=1 SV=1	271.02	34.59	15423	5	5	5	75958616	31327200	-0.20418	0.868032
VATA_HUMAN	sp|P38606|VATA_HUMAN V-type proton ATPase catalytic subunit A OS=Homo sapiens OX=9606 GN=ATP6V1A PE=1 SV=2	89.19	4.86	68304	2	2	1	5.23873e+06	2.16024e+06	-0.204406	0.867896
DPTOR_HUMAN	sp|Q8TB45|DPTOR_HUMAN DEP domain-containing mTOR-interacting protein OS=Homo sapiens OX=9606 GN=DEPTOR PE=1 SV=2	38.06	2.44	46294	1	1	1	1.75285e+06	722785	-0.204449	0.86787
GARE1_HUMAN	sp|Q9H706|GARE1_HUMAN GRB2-associated and regulator of MAPK protein 1 OS=Homo sapiens OX=9606 GN=GAREM1 PE=1 SV=2	212.7	7.31	97186	5	1	1	4.35859e+06	1.79661e+06	-0.204964	0.86756
CEP85_HUMAN	sp|Q6P2H3|CEP85_HUMAN Centrosomal protein of 85 kDa OS=Homo sapiens OX=9606 GN=CEP85 PE=1 SV=1	159.41	4.2	85639	2	2	1	1.64481e+06	677486	-0.20604	0.866914
TF2H1_HUMAN	sp|P32780|TF2H1_HUMAN General transcription factor IIH subunit 1 OS=Homo sapiens OX=9606 GN=GTF2H1 PE=1 SV=1	524.52	27.19	62032	8	8	8	19438312	7.99466e+06	-0.208176	0.865631
MYCPP_HUMAN	sp|Q7Z401|MYCPP_HUMAN C-myc promoter-binding protein OS=Homo sapiens OX=9606 GN=DENND4A PE=1 SV=2	434.81	7.09	209244	11	11	4	3.46903e+06	1.42563e+06	-0.209316	0.864947
RO60_HUMAN	sp|P10155|RO60_HUMAN 60 kDa SS-A/Ro ribonucleoprotein OS=Homo sapiens OX=9606 GN=RO60 PE=1 SV=2	152.43	7.62	60671	3	3	3	6.14699e+06	2524924	-0.210022	0.864524
B7ZLK1_HUMAN	tr|B7ZLK1|B7ZLK1_HUMAN KIAA0528 protein OS=Homo sapiens OX=9606 GN=KIAA0528 PE=2 SV=1	877.56	18.17	116055	29	29	9	33824360	13880586	-0.211376	0.863713
KDM5C_HUMAN	sp|P41229|KDM5C_HUMAN Lysine-specific demethylase 5C OS=Homo sapiens OX=9606 GN=KDM5C PE=1 SV=2	137.05	2.63	175720	3	3	3	5401551	2.21394e+06	-0.21314	0.862657
MYO1E_HUMAN	sp|Q12965|MYO1E_HUMAN Unconventional myosin-Ie OS=Homo sapiens OX=9606 GN=MYO1E PE=1 SV=2	433.69	9.75	127062	7	7	7	29721280	12178820	-0.213504	0.86244
EPN3_HUMAN	sp|Q9H201|EPN3_HUMAN Epsin-3 OS=Homo sapiens OX=9606 GN=EPN3 PE=2 SV=1	29.85	1.58	68222	1	1	1	2.39285e+06	980337	-0.21376	0.862287
PP4C_HUMAN	sp|P60510|PP4C_HUMAN Serine/threonine-protein phosphatase 4 catalytic subunit OS=Homo sapiens OX=9606 GN=PPP4C PE=1 SV=1	447.69	26.71	35080	8	6	5	30105174	12331924	-0.213996	0.862146
TXNIP_HUMAN	sp|Q9H3M7|TXNIP_HUMAN Thioredoxin-interacting protein OS=Homo sapiens OX=9606 GN=TXNIP PE=1 SV=1	45.11	3.07	43661	1	1	1	2.2667e+06	927751	-0.215166	0.861447
COR1A_HUMAN	sp|P31146|COR1A_HUMAN Coronin-1A OS=Homo sapiens OX=9606 GN=CORO1A PE=1 SV=4	97.48	3.47	51026	1	1	1	2.31469e+06	944847	-0.219046	0.859133
EIF3G_HUMAN	sp|O75821|EIF3G_HUMAN Eukaryotic translation initiation factor 3 subunit G OS=Homo sapiens OX=9606 GN=EIF3G PE=1 SV=2	1233.65	51.56	35611	21	21	14	370879872	151321968	-0.219713	0.858736
IF4A3_HUMAN	sp|P38919|IF4A3_HUMAN Eukaryotic initiation factor 4A-III OS=Homo sapiens OX=9606 GN=EIF4A3 PE=1 SV=4	803.31	41.12	46871	14	13	13	176587184	71954376	-0.221609	0.857609
CDC37_HUMAN	sp|Q16543|CDC37_HUMAN Hsp90 co-chaperone Cdc37 OS=Homo sapiens OX=9606 GN=CDC37 PE=1 SV=1	499.13	24.87	44468	8	8	8	89192592	36339296	-0.221776	0.857509
TLK2_HUMAN	sp|Q86UE8|TLK2_HUMAN Serine/threonine-protein kinase tousled-like 2 OS=Homo sapiens OX=9606 GN=TLK2 PE=1 SV=2	342.39	15.8	87661	8	5	5	20665636	8418786	-0.221932	0.857417
PEPL_HUMAN	sp|O60437|PEPL_HUMAN Periplakin OS=Homo sapiens OX=9606 GN=PPL PE=1 SV=4	465.97	8.83	204747	10	10	10	18064536	7.35747e+06	-0.22226	0.857221
GID8_HUMAN	sp|Q9NWU2|GID8_HUMAN Glucose-induced degradation protein 8 homolog OS=Homo sapiens OX=9606 GN=GID8 PE=1 SV=1	107.02	22.37	26749	3	3	2	7.46879e+06	3041910	-0.22228	0.85721
MED19_HUMAN	sp|A0JLT2|MED19_HUMAN Mediator of RNA polymerase II transcription subunit 19 OS=Homo sapiens OX=9606 GN=MED19 PE=1 SV=2	39.58	9.84	26273	1	1	1	685406	279003	-0.223063	0.856745
E2F4_HUMAN	sp|Q16254|E2F4_HUMAN Transcription factor E2F4 OS=Homo sapiens OX=9606 GN=E2F4 PE=1 SV=2	68.05	3.87	43960	1	1	1	1003737	408192	-0.224443	0.855926
CT027_HUMAN	sp|Q9GZN8|CT027_HUMAN UPF0687 protein C20orf27 OS=Homo sapiens OX=9606 GN=C20orf27 PE=1 SV=3	105.11	18.97	19291	2	2	1	7371441	2997713	-0.224467	0.855911
CDO1_HUMAN	sp|Q16878|CDO1_HUMAN Cysteine dioxygenase type 1 OS=Homo sapiens OX=9606 GN=CDO1 PE=1 SV=2	62.59	3.5	22972	1	1	1	378053792	153639872	-0.225421	0.855345
SP1_HUMAN	sp|P08047|SP1_HUMAN Transcription factor Sp1 OS=Homo sapiens OX=9606 GN=SP1 PE=1 SV=3	162.08	7.52	80693	2	2	1	2.42751e+06	985697	-0.226641	0.854622
EP15R_HUMAN	sp|Q9UBC2|EP15R_HUMAN Epidermal growth factor receptor substrate 15-like 1 OS=Homo sapiens OX=9606 GN=EPS15L1 PE=1 SV=1	1633.43	42.59	94255	28	28	18	99370512	40326448	-0.227474	0.854129
XRCC4_HUMAN	sp|Q13426|XRCC4_HUMAN DNA repair protein XRCC4 OS=Homo sapiens OX=9606 GN=XRCC4 PE=1 SV=2	146.67	20.54	38287	12	12	1	4048658	1.64295e+06	-0.227539	0.854091
SMG5_HUMAN	sp|Q9UPR3|SMG5_HUMAN Protein SMG5 OS=Homo sapiens OX=9606 GN=SMG5 PE=1 SV=3	285.92	12.4	113928	7	7	6	15073789	6116919	-0.227547	0.854086
PDIP2_HUMAN	sp|Q9Y2S7|PDIP2_HUMAN Polymerase delta-interacting protein 2 OS=Homo sapiens OX=9606 GN=POLDIP2 PE=1 SV=1	25.55	2.72	42033	1	1	1	1.62824e+06	660643	-0.227752	0.853964
FBW1A_HUMAN	sp|Q9Y297|FBW1A_HUMAN F-box/WD repeat-containing protein 1A OS=Homo sapiens OX=9606 GN=BTRC PE=1 SV=1	50.08	2.64	68867	1	1	1	754296	305931	-0.228305	0.853637
EIF3E_HUMAN	sp|P60228|EIF3E_HUMAN Eukaryotic translation initiation factor 3 subunit E OS=Homo sapiens OX=9606 GN=EIF3E PE=1 SV=1	1912.11	52.13	52221	25	25	24	881965312	357574208	-0.228861	0.853308
MSL1_HUMAN	sp|Q68DK7|MSL1_HUMAN Male-specific lethal 1 homolog OS=Homo sapiens OX=9606 GN=MSL1 PE=1 SV=3	92.42	6.51	67128	2	2	2	2.85261e+06	1.15557e+06	-0.230065	0.852597
ELOV1_HUMAN	sp|Q9BW60|ELOV1_HUMAN Elongation of very long chain fatty acids protein 1 OS=Homo sapiens OX=9606 GN=ELOVL1 PE=1 SV=1	42.09	4.66	32663	1	1	1	157289	63714	-0.230115	0.852567
PDE4D_HUMAN	sp|Q08499|PDE4D_HUMAN cAMP-specific 3',5'-cyclic phosphodiesterase 4D OS=Homo sapiens OX=9606 GN=PDE4D PE=1 SV=2	281.26	10.63	91115	6	6	4	14669918	5933772	-0.232222	0.851323
BABA1_HUMAN	sp|Q9NWV8|BABA1_HUMAN BRISC and BRCA1-A complex member 1 OS=Homo sapiens OX=9606 GN=BABAM1 PE=1 SV=1	352.34	14.89	36560	3	3	1	3817452	1.54247e+06	-0.233751	0.850421
PSB7_HUMAN	sp|Q99436|PSB7_HUMAN Proteasome subunit beta type-7 OS=Homo sapiens OX=9606 GN=PSMB7 PE=1 SV=1	151.16	11.19	29965	2	2	2	43545120	17591336	-0.234028	0.850258
RTRAF_HUMAN	sp|Q9Y224|RTRAF_HUMAN RNA transcription, translation and transport factor protein OS=Homo sapiens OX=9606 GN=RTRAF PE=1 SV=1	743.12	55.74	28068	12	12	11	135360672	54644856	-0.235033	0.849665
PDCL3_HUMAN	sp|Q9H2J4|PDCL3_HUMAN Phosducin-like protein 3 OS=Homo sapiens OX=9606 GN=PDCL3 PE=1 SV=1	550.76	46.03	27614	8	8	7	25654486	10354327	-0.23536	0.849473
TCPE_HUMAN	sp|P48643|TCPE_HUMAN T-complex protein 1 subunit epsilon OS=Homo sapiens OX=9606 GN=CCT5 PE=1 SV=1	4787.31	68.21	59671	66	66	66	6249142784	2521946112	-0.235503	0.849389
NEDD8_HUMAN	sp|Q15843|NEDD8_HUMAN NEDD8 OS=Homo sapiens OX=9606 GN=NEDD8 PE=1 SV=1	115.92	34.57	9072	2	2	2	15667420	6.3208e+06	-0.23597	0.849114
IMA1_HUMAN	sp|P52292|IMA1_HUMAN Importin subunit alpha-1 OS=Homo sapiens OX=9606 GN=KPNA2 PE=1 SV=1	569.43	21.55	57862	8	8	6	19147810	7724589	-0.236032	0.849078
ZBT40_HUMAN	sp|Q9NUA8|ZBT40_HUMAN Zinc finger and BTB domain-containing protein 40 OS=Homo sapiens OX=9606 GN=ZBTB40 PE=1 SV=4	50.83	2.74	138118	2	2	2	2.71578e+06	1.09466e+06	-0.237265	0.848352
CC186_HUMAN	sp|Q7Z3E2|CC186_HUMAN Coiled-coil domain-containing protein 186 OS=Homo sapiens OX=9606 GN=CCDC186 PE=1 SV=2	304.57	11.14	103687	6	6	6	12165149	4901857	-0.237736	0.848075
CERS2_HUMAN	sp|Q96G23|CERS2_HUMAN Ceramide synthase 2 OS=Homo sapiens OX=9606 GN=CERS2 PE=1 SV=1	45.58	4.21	44876	1	1	1	5131629	2.06691e+06	-0.238326	0.847728
DNPEP_HUMAN	sp|Q9ULA0|DNPEP_HUMAN Aspartyl aminopeptidase OS=Homo sapiens OX=9606 GN=DNPEP PE=1 SV=2	1410.03	50.31	53410	19	19	18	241003120	96948984	-0.240136	0.846665
FP100_HUMAN	sp|Q0VG06|FP100_HUMAN Fanconi anemia core complex-associated protein 100 OS=Homo sapiens OX=9606 GN=FAAP100 PE=1 SV=3	32.98	1.59	93433	1	1	1	790223	317873	-0.24019	0.846634
TCPD_HUMAN	sp|P50991|TCPD_HUMAN T-complex protein 1 subunit delta OS=Homo sapiens OX=9606 GN=CCT4 PE=1 SV=4	3168.34	62.15	57924	41	41	41	6575874048	2640623872	-0.242686	0.84517
HSP7C_HUMAN	sp|P11142|HSP7C_HUMAN Heat shock cognate 71 kDa protein OS=Homo sapiens OX=9606 GN=HSPA8 PE=1 SV=1	2452.3	47.83	70898	32	24	24	1649545856	662264128	-0.242972	0.845003
CAB39_HUMAN	sp|Q9Y376|CAB39_HUMAN Calcium-binding protein 39 OS=Homo sapiens OX=9606 GN=CAB39 PE=1 SV=1	34.16	3.23	39869	1	1	1	972027	390245	-0.242999	0.844987
DDX60_HUMAN	sp|Q8IY21|DDX60_HUMAN Probable ATP-dependent RNA helicase DDX60 OS=Homo sapiens OX=9606 GN=DDX60 PE=1 SV=3	120.12	1.17	197853	2	2	2	754956	302991	-0.243499	0.844694
THOC1_HUMAN	sp|Q96FV9|THOC1_HUMAN THO complex subunit 1 OS=Homo sapiens OX=9606 GN=THOC1 PE=1 SV=1	1028.24	29.07	75666	18	18	11	57857884	23188536	-0.245484	0.843533
2ABA_HUMAN	sp|P63151|2ABA_HUMAN Serine/threonine-protein phosphatase 2A 55 kDa regulatory subunit B alpha isoform OS=Homo sapiens OX=9606 GN=PPP2R2A PE=1 SV=1	406.57	29.08	51692	8	5	5	25699408	10295914	-0.246045	0.843205
RENT1_HUMAN	sp|Q92900|RENT1_HUMAN Regulator of nonsense transcripts 1 OS=Homo sapiens OX=9606 GN=UPF1 PE=1 SV=2	262.57	5.58	124345	5	5	5	18569844	7.4384e+06	-0.24628	0.843067
MICU1_HUMAN	sp|Q9BPX6|MICU1_HUMAN Calcium uptake protein 1, mitochondrial OS=Homo sapiens OX=9606 GN=MICU1 PE=1 SV=1	258.07	15.13	54351	5	5	4	7772390	3.11325e+06	-0.246317	0.843046
THOC2_HUMAN	sp|Q8NI27|THOC2_HUMAN THO complex subunit 2 OS=Homo sapiens OX=9606 GN=THOC2 PE=1 SV=2	1365.19	22.41	182775	28	28	25	148199616	59350136	-0.246601	0.84288
NUCL_HUMAN	sp|P19338|NUCL_HUMAN Nucleolin OS=Homo sapiens OX=9606 GN=NCL PE=1 SV=3	2721.27	51.41	76614	47	47	25	2019449088	808024960	-0.247872	0.842138
F263_HUMAN	sp|Q16875|F263_HUMAN 6-phosphofructo-2-kinase/fructose-2,6-bisphosphatase 3 OS=Homo sapiens OX=9606 GN=PFKFB3 PE=1 SV=1	265.39	13.65	59609	6	4	4	34931744	13975259	-0.248046	0.842036
PRDX2_HUMAN	sp|P32119|PRDX2_HUMAN Peroxiredoxin-2 OS=Homo sapiens OX=9606 GN=PRDX2 PE=1 SV=5	312.22	18.69	21892	4	3	3	15580615	6232009	-0.248365	0.84185
EMC10_HUMAN	sp|Q5UCC4|EMC10_HUMAN ER membrane protein complex subunit 10 OS=Homo sapiens OX=9606 GN=EMC10 PE=1 SV=1	97.73	6.49	27347	1	1	1	2.58193e+06	1.03153e+06	-0.250048	0.840869
MPDZ_HUMAN	sp|O75970|MPDZ_HUMAN Multiple PDZ domain protein OS=Homo sapiens OX=9606 GN=MPDZ PE=1 SV=2	220.28	3.77	221618	6	6	2	3.23039e+06	1.28809e+06	-0.252852	0.839236
TCPB_HUMAN	sp|P78371|TCPB_HUMAN T-complex protein 1 subunit beta OS=Homo sapiens OX=9606 GN=CCT2 PE=1 SV=4	4483.63	72.9	57488	48	48	46	6750859776	2689987840	-0.253854	0.838653
A0A024R570_HUMAN	tr|A0A024R570|A0A024R570_HUMAN Menin OS=Homo sapiens OX=9606 GN=MEN1 PE=4 SV=1	127.96	10.43	63718	3	3	1	730764	291075	-0.254398	0.838337
ZN250_HUMAN	sp|P15622|ZN250_HUMAN Zinc finger protein 250 OS=Homo sapiens OX=9606 GN=ZNF250 PE=1 SV=3	50.59	4.11	63468	1	1	1	1.20714e+06	480725	-0.254689	0.838168
ZN451_HUMAN	sp|Q9Y4E5|ZN451_HUMAN E3 SUMO-protein ligase ZNF451 OS=Homo sapiens OX=9606 GN=ZNF451 PE=1 SV=2	71.13	1.51	121484	1	1	1	2.32238e+06	924268	-0.255605	0.837636
GRP75_HUMAN	sp|P38646|GRP75_HUMAN Stress-70 protein, mitochondrial OS=Homo sapiens OX=9606 GN=HSPA9 PE=1 SV=2	1512.02	38.44	73680	22	22	22	480114144	190973024	-0.256391	0.83718
SF3B1_HUMAN	sp|O75533|SF3B1_HUMAN Splicing factor 3B subunit 1 OS=Homo sapiens OX=9606 GN=SF3B1 PE=1 SV=3	2169.69	38.88	145830	38	38	30	166944864	66261376	-0.259514	0.835369
AGK_HUMAN	sp|Q53H12|AGK_HUMAN Acylglycerol kinase, mitochondrial OS=Homo sapiens OX=9606 GN=AGK PE=1 SV=2	29	5.92	47137	1	1	1	1.08195e+06	429405	-0.259599	0.83532
KCD12_HUMAN	sp|Q96CX2|KCD12_HUMAN BTB/POZ domain-containing protein KCTD12 OS=Homo sapiens OX=9606 GN=KCTD12 PE=1 SV=1	518.28	33.54	35701	9	9	5	19076374	7570221	-0.259762	0.835226
GPKOW_HUMAN	sp|Q92917|GPKOW_HUMAN G-patch domain and KOW motifs-containing protein OS=Homo sapiens OX=9606 GN=GPKOW PE=1 SV=2	549.05	26.89	52229	7	7	6	18184262	7.21467e+06	-0.260067	0.835049
RPN1_HUMAN	sp|P04843|RPN1_HUMAN Dolichyl-diphosphooligosaccharide--protein glycosyltransferase subunit 1 OS=Homo sapiens OX=9606 GN=RPN1 PE=1 SV=1	119.19	3.79	68569	2	2	2	3.37394e+06	1.33756e+06	-0.261209	0.834388
TCPZ_HUMAN	sp|P40227|TCPZ_HUMAN T-complex protein 1 subunit zeta OS=Homo sapiens OX=9606 GN=CCT6A PE=1 SV=3	3411.68	71	58024	43	36	34	4422578688	1752641920	-0.261739	0.834082
RNF25_HUMAN	sp|Q96BH1|RNF25_HUMAN E3 ubiquitin-protein ligase RNF25 OS=Homo sapiens OX=9606 GN=RNF25 PE=1 SV=1	30.31	4.14	51219	1	1	1	684012	271020	-0.262003	0.833929
JAK3_HUMAN	sp|P52333|JAK3_HUMAN Tyrosine-protein kinase JAK3 OS=Homo sapiens OX=9606 GN=JAK3 PE=1 SV=2	27.92	0.71	125099	1	1	1	7.87549e+06	3.11973e+06	-0.262332	0.833739
DAA10_HUMAN	sp|Q96MX6|DAA10_HUMAN Dynein axonemal assembly factor 10 OS=Homo sapiens OX=9606 GN=DNAAF10 PE=1 SV=1	222.14	16.25	39740	3	3	3	16736147	6624684	-0.263426	0.833107
CNDP2_HUMAN	sp|Q96KP4|CNDP2_HUMAN Cytosolic non-specific dipeptidase OS=Homo sapiens OX=9606 GN=CNDP2 PE=1 SV=2	1313.14	64.63	52878	22	22	22	216144672	85287720	-0.26797	0.830488
EMC3_HUMAN	sp|Q9P0I2|EMC3_HUMAN ER membrane protein complex subunit 3 OS=Homo sapiens OX=9606 GN=EMC3 PE=1 SV=3	419.75	36.02	29952	6	6	6	34963728	13792189	-0.26839	0.830246
M0R346_HUMAN	tr|M0R346|M0R346_HUMAN Serine/threonine-protein kinase D2 (Fragment) OS=Homo sapiens OX=9606 GN=PRKD2 PE=1 SV=8	26.09	19.12	6742	1	1	1	2.06936e+06	816211	-0.26855	0.830153
UBP10_HUMAN	sp|Q14694|UBP10_HUMAN Ubiquitin carboxyl-terminal hydrolase 10 OS=Homo sapiens OX=9606 GN=USP10 PE=1 SV=2	1758.1	43.48	87134	24	24	16	274461152	108142256	-0.270054	0.829289
TR112_HUMAN	sp|Q9UI30|TR112_HUMAN Multifunctional methyltransferase subunit TRM112-like protein OS=Homo sapiens OX=9606 GN=TRMT112 PE=1 SV=1	134.62	32.8	14199	3	3	3	8179383	3.22175e+06	-0.27053	0.829015
VAV2_HUMAN	sp|P52735|VAV2_HUMAN Guanine nucleotide exchange factor VAV2 OS=Homo sapiens OX=9606 GN=VAV2 PE=1 SV=2	847.07	23.23	101289	15	15	14	53609800	21112296	-0.270795	0.828862
SEP11_HUMAN	sp|Q9NVA2|SEP11_HUMAN Septin-11 OS=Homo sapiens OX=9606 GN=SEPTIN11 PE=1 SV=3	1311.87	52.45	49398	19	11	11	446042944	175545824	-0.271717	0.828333
UBP48_HUMAN	sp|Q86UV5|UBP48_HUMAN Ubiquitin carboxyl-terminal hydrolase 48 OS=Homo sapiens OX=9606 GN=USP48 PE=1 SV=1	299.6	7.92	119032	5	5	4	7.47866e+06	2.94193e+06	-0.2724	0.827941
PRI2_HUMAN	sp|P49643|PRI2_HUMAN DNA primase large subunit OS=Homo sapiens OX=9606 GN=PRIM2 PE=1 SV=2	233.38	9.23	58806	4	4	4	8023109	3152680	-0.273965	0.827044
CPLN1_HUMAN	sp|Q9H799|CPLN1_HUMAN Ciliogenesis and planar polarity effector 1 OS=Homo sapiens OX=9606 GN=CPLANE1 PE=1 SV=4	36.33	0.22	361746	1	1	1	4.44935e+06	1.74702e+06	-0.275078	0.826406
YPEL5_HUMAN	sp|P62699|YPEL5_HUMAN Protein yippee-like 5 OS=Homo sapiens OX=9606 GN=YPEL5 PE=1 SV=1	129.92	21.49	13842	2	2	1	1.69653e+06	665868	-0.275658	0.826073
TM10C_HUMAN	sp|Q7L0Y3|TM10C_HUMAN tRNA methyltransferase 10 homolog C OS=Homo sapiens OX=9606 GN=TRMT10C PE=1 SV=2	515.69	25.81	47347	9	9	9	34528716	13547734	-0.276127	0.825805
ARG28_HUMAN	sp|Q8N1W1|ARG28_HUMAN Rho guanine nucleotide exchange factor 28 OS=Homo sapiens OX=9606 GN=ARHGEF28 PE=1 SV=3	296.6	5.63	191891	6	5	3	4.32228e+06	1.69379e+06	-0.277924	0.824777
DDRGK_HUMAN	sp|Q96HY6|DDRGK_HUMAN DDRGK domain-containing protein 1 OS=Homo sapiens OX=9606 GN=DDRGK1 PE=1 SV=2	58.58	5.41	35611	1	1	1	162601	63714	-0.278038	0.824712
TRI16_HUMAN	sp|O95361|TRI16_HUMAN Tripartite motif-containing protein 16 OS=Homo sapiens OX=9606 GN=TRIM16 PE=1 SV=3	286.58	13.48	63955	6	5	5	11972606	4.68513e+06	-0.27996	0.823614
PTPM1_HUMAN	sp|Q8WUK0|PTPM1_HUMAN Phosphatidylglycerophosphatase and protein-tyrosine phosphatase 1 OS=Homo sapiens OX=9606 GN=PTPMT1 PE=1 SV=1	76.27	6.47	22844	1	1	1	614670	240425	-0.280608	0.823244
IPO5_HUMAN	sp|O00410|IPO5_HUMAN Importin-5 OS=Homo sapiens OX=9606 GN=IPO5 PE=1 SV=4	99.47	3.28	123630	2	2	2	1.16024e+06	453111	-0.282871	0.821954
CCD86_HUMAN	sp|Q9H6F5|CCD86_HUMAN Coiled-coil domain-containing protein 86 OS=Homo sapiens OX=9606 GN=CCDC86 PE=1 SV=1	886.08	36.11	40236	15	15	2	27065294	10561786	-0.283972	0.821326
EF1G_HUMAN	sp|P26641|EF1G_HUMAN Elongation factor 1-gamma OS=Homo sapiens OX=9606 GN=EEF1G PE=1 SV=3	1236.23	44.16	50119	20	20	20	579906368	226096256	-0.285265	0.820591
CH60_HUMAN	sp|P10809|CH60_HUMAN 60 kDa heat shock protein, mitochondrial OS=Homo sapiens OX=9606 GN=HSPD1 PE=1 SV=2	3263.04	67.19	61055	42	12	10	185377696	72115712	-0.288464	0.818773
MYO1C_HUMAN	sp|O00159|MYO1C_HUMAN Unconventional myosin-Ic OS=Homo sapiens OX=9606 GN=MYO1C PE=1 SV=4	2193.97	45.06	121682	35	7	7	35806740	13924720	-0.288965	0.818489
NCOR1_HUMAN	sp|O75376|NCOR1_HUMAN Nuclear receptor corepressor 1 OS=Homo sapiens OX=9606 GN=NCOR1 PE=1 SV=2	1531.92	14.06	270210	27	6	4	14794260	5751050	-0.289522	0.818173
IF2G_HUMAN	sp|P41091|IF2G_HUMAN Eukaryotic translation initiation factor 2 subunit 3 OS=Homo sapiens OX=9606 GN=EIF2S3 PE=1 SV=3	877.64	45.55	51109	14	14	13	402599232	156463920	-0.289897	0.817961
Q71RE8_HUMAN	tr|Q71RE8|Q71RE8_HUMAN FP944 OS=Homo sapiens OX=9606 PE=2 SV=1	51.97	6.72	13319	1	1	1	14964929	5813053	-0.2906	0.817562
DRG1_HUMAN	sp|Q9Y295|DRG1_HUMAN Developmentally-regulated GTP-binding protein 1 OS=Homo sapiens OX=9606 GN=DRG1 PE=1 SV=1	537.31	33.79	40542	9	9	9	44428484	17255430	-0.290817	0.817439
MTMRD_HUMAN	sp|Q86WG5|MTMRD_HUMAN Myotubularin-related protein 13 OS=Homo sapiens OX=9606 GN=SBF2 PE=1 SV=1	193.09	3.89	208464	4	4	2	1.66812e+06	647718	-0.291169	0.81724
TCPH_HUMAN	sp|Q99832|TCPH_HUMAN T-complex protein 1 subunit eta OS=Homo sapiens OX=9606 GN=CCT7 PE=1 SV=2	5092.2	74.77	59367	60	60	60	5695824896	2211069440	-0.291543	0.817028
BMAL1_HUMAN	sp|O00327|BMAL1_HUMAN Aryl hydrocarbon receptor nuclear translocator-like protein 1 OS=Homo sapiens OX=9606 GN=ARNTL PE=1 SV=2	298.56	17.25	68762	8	8	5	10199535	3.95823e+06	-0.29196	0.816792
NDE1_HUMAN	sp|Q9NXR1|NDE1_HUMAN Nuclear distribution protein nudE homolog 1 OS=Homo sapiens OX=9606 GN=NDE1 PE=1 SV=3	75.92	3.58	37721	1	1	1	1.59175e+06	617690	-0.292044	0.816744
C1GLC_HUMAN	sp|Q96EU7|C1GLC_HUMAN C1GALT1-specific chaperone 1 OS=Homo sapiens OX=9606 GN=C1GALT1C1 PE=1 SV=1	37.61	3.14	36382	1	1	1	649038	251638	-0.293336	0.816013
EZH2_HUMAN	sp|Q15910|EZH2_HUMAN Histone-lysine N-methyltransferase EZH2 OS=Homo sapiens OX=9606 GN=EZH2 PE=1 SV=2	350.25	13.14	85363	9	9	3	5.45345e+06	2.11383e+06	-0.293696	0.81581
A0A024R4E5_HUMAN	tr|A0A024R4E5|A0A024R4E5_HUMAN High density lipoprotein binding protein (Vigilin), isoform CRA_a OS=Homo sapiens OX=9606 GN=HDLBP PE=1 SV=1	1389.55	24.37	141440	21	21	18	124863240	48389708	-0.293959	0.815661
FHL2_HUMAN	sp|Q14192|FHL2_HUMAN Four and a half LIM domains protein 2 OS=Homo sapiens OX=9606 GN=FHL2 PE=1 SV=3	168.8	17.2	32193	3	3	2	7160119	2.77374e+06	-0.294535	0.815335
M3K4_HUMAN	sp|Q9Y6R4|M3K4_HUMAN Mitogen-activated protein kinase kinase kinase 4 OS=Homo sapiens OX=9606 GN=MAP3K4 PE=1 SV=2	462.2	8.08	181685	13	13	7	18688798	7238171	-0.294859	0.815152
DIC_HUMAN	sp|Q9UBX3|DIC_HUMAN Mitochondrial dicarboxylate carrier OS=Homo sapiens OX=9606 GN=SLC25A10 PE=1 SV=2	233.72	16.72	31282	3	3	3	10192830	3946017	-0.295468	0.814808
QRIC1_HUMAN	sp|Q2TAL8|QRIC1_HUMAN Transcriptional regulator QRICH1 OS=Homo sapiens OX=9606 GN=QRICH1 PE=1 SV=1	51.85	1.55	86436	1	1	1	1664988	644558	-0.295512	0.814783
CUL3_HUMAN	sp|Q13618|CUL3_HUMAN Cullin-3 OS=Homo sapiens OX=9606 GN=CUL3 PE=1 SV=2	334.41	12.63	88930	8	8	6	16860502	6526286	-0.295696	0.814679
CNO6L_HUMAN	sp|Q96LI5|CNO6L_HUMAN CCR4-NOT transcription complex subunit 6-like OS=Homo sapiens OX=9606 GN=CNOT6L PE=1 SV=2	51.11	2.34	63001	1	1	1	1.8082e+06	699507	-0.296524	0.814212
Q53G55_HUMAN	tr|Q53G55|Q53G55_HUMAN TNF receptor-associated protein 1 variant (Fragment) OS=Homo sapiens OX=9606 PE=2 SV=1	461.89	14.2	80039	6	6	3	1092743808	422510208	-0.297279	0.813786
DSRAD_HUMAN	sp|P55265|DSRAD_HUMAN Double-stranded RNA-specific adenosine deaminase OS=Homo sapiens OX=9606 GN=ADAR PE=1 SV=4	897.76	22.76	136066	20	20	17	87294664	33746056	-0.297557	0.813629
[truncated: 1,739 more rows]

## Sheet: readme
#C#	contaminant protein
	imputed value detQuantile 1%
FC(ΔCK2β vs WT) and norm ratio(ΔCK2β vs WT) are calculated as the protein abundance ratio between ΔCK2β cells and WT cells
